# Supplementary material for: Micafungin-Induced Cell Wall Damage Stimulates Morphological Changes Consistent with Microcycle Conidiation in Aspergillus nidulans
Source: J Fungi (Basel). 2021 Jun 29;7(7):525. doi: 10.3390/jof7070525 (PMC8306900; doi:10.3390/jof7070525)
Supplement: Supplementary file 1 [file jof-07-00525-s001.zip]

Archive with 23 entries (22 files):
- Supplemental Figures_V3/
- Supplemental Figures_V3/Supplemental Table S5 KO RNA-Seq Data.xlsx
- __MACOSX/Supplemental Figures_V3/._Supplemental Table 5 KO RNA-Seq Data.xlsx
- Supplemental Figures_V3/.DS_Store
- __MACOSX/Supplemental Figures_V3/._.DS_Store
- Supplemental Figures_V3/Supplemental Figure S1 Shared DE Genes.pdf
- __MACOSX/Supplemental Figures_V3/._Supplemental Figure 1 Shared DE Genes.pdf
- Supplemental Figures_V3/Supplemental Table S4 WT RNA-Seq Data.xlsx
- __MACOSX/Supplemental Figures_V3/._Supplemental Table 4 WT RNA-Seq Data.xlsx
- Supplemental Figures_V3/Supplemental Table S7 Gene Clusters.xlsx
- __MACOSX/Supplemental Figures_V3/._Supplemental Table 7 Gene Clusters.xlsx
- Supplemental Figures_V3/Supplemental Table S6 RNA-Seq DE Genes.xlsx
- __MACOSX/Supplemental Figures_V3/._Supplemental Table 6 RNA-Seq DE Genes.xlsx
- Supplemental Figures_V3/Supplemental Table S8 Up Regulated Go Terms RNA-Seq.xlsx
- __MACOSX/Supplemental Figures_V3/._Supplemental Table 8 Up Regulated Go Terms RNA-Seq.xlsx
- Supplemental Figures_V3/Supplemental Figure S2 BrlA42 Mutant.pdf
- __MACOSX/Supplemental Figures_V3/._Supplemental Figure 2 BrlA42 Mutant.pdf
- Supplemental Figures_V3/Supplemental Table S3 qPCR Primers.xlsx
- __MACOSX/Supplemental Figures_V3/._Supplemental Table 3 qPCR Primers.xlsx
- Supplemental Figures_V3/Supplemental Table S1 Strains used in this Study.xlsx
- __MACOSX/Supplemental Figures_V3/._Supplemental Table 1 Strains used in this Study.xlsx
- Supplemental Figures_V3/Supplemental Table S2 NCBI SRAs.xlsx
- __MACOSX/Supplemental Figures_V3/._Supplemental Table 2 NCBI SRAs.xlsx
