# Supplementary material for: Micafungin-Induced Cell Wall Damage Stimulates Morphological Changes Consistent with Microcycle Conidiation in Aspergillus nidulans
Source: J Fungi (Basel). 2021 Jun 29;7(7):525. doi: 10.3390/jof7070525 (PMC8306900; doi:10.3390/jof7070525)
Supplement: Supplementary file 1 [file jof-07-00525-s001.zip › Supplemental Figures_V3/Supplemental Table S5 KO RNA-Seq Data.xlsx]

## Sheet: Graph
Time_Point	Significant_DE
KO_05	24
KO_10	5
KO_15	2
KO_20	4
KO_25	31
KO_30	49
KO_40	138
KO_50	281
KO_60	394
KO_75	573
KO_90	735
KO_120	964

## Sheet: KO_120_DE
Gene	baseMean	log2FoldChange	lfcSE	stat	pvalue	padj	Sign DE		Normlized Counts							Raw Counts
							964		KO_00_01	KO_00_02	KO_00_03	KO_120_01	KO_120_02	KO_120_03		KO_00_01	KO_00_02	KO_00_03	KO_120_01	KO_120_02	KO_120_03
AN0001.2	0	NA	NA	NA	NA	NA			0	0	0	0	0	0		0	0	0	0	0	0
AN0002.2	0.400096	-2.20525	4.01803	-0.548839	0.583116	NA			0	2.40058	0	0	0	0		0	3	0	0	0	0
AN0003.2	0	NA	NA	NA	NA	NA			0	0	0	0	0	0		0	0	0	0	0	0
AN0004.2	4.10079	0.231545	1.13023	0.204866	0.837677	0.94254			8.50054	0.800192	2.25953	2.1493	5.67825	5.21693		7	1	2	2	5	7
AN0005.2	127.279	3.18146	0.578066	5.50363	3.72e-08	5.7e-06			30.3591	26.4063	19.206	140.779	112.429	434.496		25	33	17	131	99	583
AN0006.2	97.6822	1.89408	0.521745	3.63028	0.000283111	0.00718181			49.7889	35.2085	39.5418	250.393	63.5964	147.565		41	44	35	233	56	198
AN0007.2	0	NA	NA	NA	NA	NA			0	0	0	0	0	0		0	0	0	0	0	0
AN0008.2	0	NA	NA	NA	NA	NA			0	0	0	0	0	0		0	0	0	0	0	0
AN0009.2	180.771	-1.47132	0.348258	-4.2248	2.39e-05	0.00112524			286.59	240.058	270.014	65.5536	139.685	82.7256		236	300	239	61	123	111
AN0010.2	309.415	-0.5766	0.328674	-1.75433	0.0793747	0.316744			412.884	300.872	397.677	171.944	333.881	239.234		340	376	352	160	294	321
AN0011.2	176.284	-0.770379	0.377187	-2.04243	0.041109	0.215848			227.086	172.041	267.754	81.6733	181.704	127.442		187	215	237	76	160	171
AN0012.2	4.16633	-0.896838	0.923892	-0.970718	0.331689	0.635161			6.07182	5.60135	4.51906	4.2986	2.2713	2.23583		5	7	4	4	2	3
AN0013.2	0	NA	NA	NA	NA	NA			0	0	0	0	0	0		0	0	0	0	0	0
AN0014.2	1.37981	1.37241	1.89574	0.723946	0.469099	NA			2.42873	0	0	3.22395	1.13565	1.49055		2	0	0	3	1	2
AN0015.2	0.400096	-2.20525	4.01803	-0.548839	0.583116	NA			0	2.40058	0	0	0	0		0	3	0	0	0	0
AN0016.2	1.08171	0.0286111	1.84014	0.0155483	0.987595	NA			1.21436	0.800192	1.12977	1.07465	2.2713	0		1	1	1	1	2	0
AN0017.2	27.6544	0.0320356	0.414884	0.077216	0.938452	0.979739			21.8585	29.6071	30.5037	33.3141	21.5774	29.0658		18	37	27	31	19	39
AN0018.2	2.53559	0.563416	1.34633	0.418482	0.675595	0.8663			0	4.80115	1.12977	2.1493	3.40695	3.72638		0	6	1	2	3	5
AN0019.2	16.4612	0.56412	0.50959	1.10701	0.268291	0.579122			14.5724	15.2037	10.1679	17.1944	17.0348	24.5941		12	19	9	16	15	33
AN0020.2	26.5397	5.5499	2.27906	2.43516	0.0148851	0.11727			0	0	3.3893	127.883	1.13565	26.8299		0	0	3	119	1	36
AN0021.2	0	NA	NA	NA	NA	NA			0	0	0	0	0	0		0	0	0	0	0	0
AN0022.2	0	NA	NA	NA	NA	NA			0	0	0	0	0	0		0	0	0	0	0	0
AN0023.2	0.809036	1.72893	2.46451	0.701531	0.482971	NA			1.21436	0	0	2.1493	0	1.49055		1	0	0	2	0	2
AN0024.2	0.482429	2.34511	3.47085	0.675659	0.499257	NA			0	0	0	2.1493	0	0.745276		0	0	0	2	0	1
AN0025.2	0	NA	NA	NA	NA	NA			0	0	0	0	0	0		0	0	0	0	0	0
AN0026.2	0	NA	NA	NA	NA	NA			0	0	0	0	0	0		0	0	0	0	0	0
AN0027.2	0.133365	-1.05226	4.08047	-0.257877	0.796502	NA			0	0.800192	0	0	0	0		0	1	0	0	0	0
AN0028.2	3.76543	0.127389	1.03462	0.123126	0.902007	0.966948			3.64309	1.60038	5.64883	6.44789	2.2713	2.9811		3	2	5	6	2	4
AN0029.2	0.703162	-1.58046	2.25791	-0.699965	0.483949	NA			1.21436	0.800192	1.12977	1.07465	0	0		1	1	1	1	0	0
AN0030.2	143.834	0.643938	0.553834	1.16269	0.244955	0.556581			121.436	108.026	107.328	319.171	62.4608	144.584		100	135	95	297	55	194
AN0031.2	501.943	0.497536	0.36587	1.35987	0.173871	0.481059			607.182	272.866	369.433	500.786	716.595	544.797		500	341	327	466	631	731
AN0032.2	2.16671	0.520344	1.40229	0.371069	0.710586	NA			3.64309	0.800192	1.12977	1.07465	1.13565	5.21693		3	1	1	1	1	7
AN0033.2	43.2353	-0.543365	0.48411	-1.1224	0.261693	0.573504			74.0762	42.4102	37.2823	52.6578	28.3913	24.5941		61	53	33	49	25	33
AN0034.2	124.727	0.214199	0.30888	0.693469	0.488015	0.746334			129.937	123.23	93.7705	138.63	101.073	161.725		107	154	83	129	89	217
AN0035.2	0.179108	0.871292	4.08047	0.213527	0.830916	NA			0	0	0	1.07465	0	0		0	0	0	1	0	0
AN0036.2	15.4909	0.158759	0.584714	0.271515	0.785995	0.920626			15.7867	20.0048	7.90836	21.493	11.3565	16.3961		13	25	7	20	10	22
AN0037.2	1929.95	-0.315211	0.299423	-1.05273	0.292465	0.60093			1997.63	1990.08	2432.39	1157.4	2127.07	1875.11		1645	2487	2153	1077	1873	2516
AN0038.2	391.816	-0.607064	0.262021	-2.31686	0.0205115	0.145486			476.03	404.897	538.898	241.796	350.916	338.355		392	506	477	225	309	454
AN0039.2	138.849	0.101034	0.323197	0.312607	0.754579	0.908645			98.3634	184.044	118.625	142.928	140.821	148.31		81	230	105	133	124	199
AN0040.2	463.45	-0.355634	0.260363	-1.36592	0.171964	0.479233			472.387	524.126	564.883	306.275	433.818	479.212		389	655	500	285	382	643
AN0041.2	82.8047	0.4847	0.429761	1.12784	0.259389	0.571222			65.5756	68.8165	72.305	153.675	76.0886	60.3673		54	86	64	143	67	81
AN0042.2	214.795	-0.443453	0.208834	-2.12347	0.0337147	0.194654			248.945	259.262	233.861	197.735	178.297	170.668		205	324	207	184	157	229
AN0043.2	200.729	-0.178259	0.348721	-0.511179	0.609226	0.829438			265.946	159.238	214.655	131.107	241.894	191.536		219	199	190	122	213	257
AN0044.2	187.856	-0.318579	0.369046	-0.863249	0.388	0.678095			163.939	214.452	247.419	99.9424	194.196	207.187		135	268	219	93	171	278
AN0045.2	2260.95	1.67435	0.663893	2.52202	0.0116684	0.100998			726.189	1355.53	1154.62	1177.82	1618.3	7533.25		598	1694	1022	1096	1425	10108
AN0046.2	2399.18	-0.104425	0.21928	-0.476218	0.633919	0.84449			2666.74	2280.55	2510.34	2127.81	2769.85	2039.82		2196	2850	2222	1980	2439	2737
AN0047.2	3783.21	0.934111	0.437068	2.13722	0.0325802	0.190696			2405.65	3051.13	2342	4458.72	2459.82	7981.9		1981	3813	2073	4149	2166	10710
AN0048.2	128.146	0.576635	0.267517	2.15551	0.0311219	0.186157			126.294	91.2219	91.511	162.272	156.72	140.857		104	114	81	151	138	189
AN0049.2	281.347	0.0927803	0.203407	0.456131	0.648296	0.851122			278.089	276.066	262.106	285.857	321.389	264.573		229	345	232	266	283	355
AN0050.2	616.163	-0.538057	0.670075	-0.80298	0.421986	0.704733			663.042	1087.46	438.349	1060.68	161.262	286.186		546	1359	388	987	142	384
AN0051.2	485.001	0.367489	0.747308	0.491751	0.622895	0.838827			347.308	672.162	250.808	1221.88	127.193	290.658		286	840	222	1137	112	390
AN0052.2	585.184	0.980509	0.378748	2.58881	0.0096307	0.0895252			438.385	496.119	246.289	819.957	528.077	982.274		361	620	218	763	465	1318
AN0053.2	96.2386	0.112382	0.271022	0.41466	0.678391	0.867705			103.221	91.2219	83.6027	103.166	85.1738	111.046		85	114	74	96	75	149
AN0054.2	962.652	0.0313222	0.487718	0.0642219	0.948794	0.982595			1559.24	452.109	846.194	640.491	1022.09	1255.79		1284	565	749	596	900	1685
AN0055.2	143.454	-0.492474	0.335992	-1.46573	0.142722	0.434722			218.585	113.627	171.724	101.017	128.328	127.442		180	142	152	94	113	171
AN0056.2	207.369	-0.0439151	0.454944	-0.0965288	0.923101	0.973547			201.584	196.847	233.861	93.4945	196.467	321.959		166	246	207	87	173	432
AN0057.2	1246.4	-0.33721	0.288946	-1.16704	0.243195	0.554765			1131.79	1892.46	1148.97	1196.08	1023.22	1085.87		932	2365	1017	1113	901	1457
AN0058.2	26.0769	0.464313	0.472374	0.982935	0.325639	0.629454			14.5724	18.4044	32.7632	27.9409	35.2052	27.5752		12	23	29	26	31	37
AN0059.2	96.868	-0.158591	0.347675	-0.456148	0.648284	0.851122			100.792	89.6215	116.366	60.1804	118.108	96.1406		83	112	103	56	104	129
AN0060.2	1255.23	-0.0128409	0.277114	-0.0463381	0.963041	0.98839			1159.72	1187.49	1435.93	901.631	1336.66	1509.93		955	1484	1271	839	1177	2026
AN0061.2	741.076	0.756907	0.273445	2.76804	0.00563941	0.0608911			514.89	585.741	552.455	1106.89	663.22	1023.26		424	732	489	1030	584	1373
AN0062.2	243.263	-0.297306	0.251194	-1.18357	0.236583	0.546544			279.304	242.458	283.571	171.944	245.3	236.998		230	303	251	160	216	318
AN0063.2	865.858	-0.234289	0.185856	-1.26059	0.207456	0.518147			941.132	1016.24	849.584	800.614	843.788	743.785		775	1270	752	745	743	998
AN0064.2	496.046	-0.289852	0.248886	-1.1646	0.244181	0.55588			571.965	483.316	581.829	372.903	549.655	416.609		471	604	515	347	484	559
AN0065.2	289.269	-0.220502	0.224684	-0.981385	0.326403	0.630405			293.876	331.28	308.426	226.751	305.49	269.79		242	414	273	211	269	362
AN0066.2	576.843	0.286213	0.253651	1.12837	0.259163	0.571081			541.606	451.309	567.142	495.413	739.308	666.277		446	564	502	461	651	894
AN0067.2	3304.96	-0.149882	0.289197	-0.518271	0.604269	0.826967			3133.06	2821.48	4475	2657.61	3848.72	2893.91		2580	3526	3961	2473	3389	3883
AN0068.2	528.629	-0.130289	0.257152	-0.506662	0.612392	0.831061			581.68	594.543	480.15	589.982	534.891	390.525		479	743	425	549	471	524
AN0069.2	918.181	0.450592	0.364078	1.23763	0.215855	0.526462			642.398	863.408	822.469	1011.24	648.456	1521.11		529	1079	728	941	571	2041
AN0070.2	477.543	0.118471	0.222694	0.53199	0.594733	0.820484			491.817	437.705	443.998	583.534	482.651	425.553		405	547	393	543	425	571
AN0071.2	1008.63	-0.477347	0.245089	-1.94765	0.0514571	0.248256			960.562	1228.3	1333.12	698.522	915.334	915.944		791	1535	1180	650	806	1229
AN0072.2	453.371	-0.0228188	0.362481	-0.0629516	0.949805	0.983051			522.176	347.283	501.616	297.678	637.1	414.373		430	434	444	277	561	556
AN0073.2	518.429	0.0506307	0.183946	0.275248	0.783126	0.919572			500.318	498.52	529.86	537.325	480.38	564.174		412	623	469	500	423	757
AN0074.2	902.04	-0.226742	0.484417	-0.468072	0.639733	0.847051			1225.29	644.955	1048.42	358.933	1251.49	883.152		1009	806	928	334	1102	1185
AN0075.2	2716	0.0892212	0.392839	0.227119	0.820331	0.935561			2293.93	3263.98	2337.48	4396.39	1970.35	2033.86		1889	4079	2069	4091	1735	2729
AN0076.2	1370.6	-0.280591	0.194716	-1.44103	0.149577	0.446084			1371.02	1570.78	1568.11	1098.29	1373	1242.37		1129	1963	1388	1022	1209	1667
AN0077.2	323.405	-0.279946	0.42609	-0.657011	0.511174	0.764265			330.307	464.112	268.884	464.248	214.638	198.243		272	580	238	432	189	266
AN0078.2	764.568	-0.284875	0.23576	-1.20833	0.22692	0.538952			758.977	903.417	857.492	560.967	690.475	816.077		625	1129	759	522	608	1095
AN0079.2	422.003	0.85917	0.246138	3.4906	0.000481945	0.0104343			292.662	276.867	331.021	599.654	428.14	603.673		241	346	293	558	377	810
AN0080.2	100.557	0.332747	0.341183	0.975276	0.329423	0.633811			88.6485	83.22	94.9003	155.824	96.5303	84.2162		73	104	84	145	85	113
AN0081.2	1141.5	-0.366885	0.20674	-1.77462	0.0759611	0.308311			1199.79	1329.92	1327.47	853.271	1143.6	994.943		988	1662	1175	794	1007	1335
AN0082.2	357.841	-0.277521	0.21954	-1.2641	0.206195	0.517145			344.879	438.505	392.029	303.051	362.272	306.308		284	548	347	282	319	411
AN0083.2	1088.08	-0.0461794	0.192824	-0.23949	0.810725	0.931623			1139.07	1065.06	1111.69	1073.57	1201.52	937.557		938	1331	984	999	1058	1258
AN0084.2	3947.36	-0.437825	0.232259	-1.88507	0.0594199	0.270505			4840.45	4339.44	4444.5	3310.99	4050.86	2697.9		3986	5423	3934	3081	3567	3620
AN0085.2	712.8	0.427885	0.333166	1.2843	0.199037	0.508971			473.602	738.578	611.203	949.99	538.298	965.132		390	923	541	884	474	1295
AN0086.2	1860.01	-0.202667	0.214185	-0.946227	0.344033	0.643299			1962.41	2002.08	2006.46	1450.78	2053.26	1685.07		1616	2502	1776	1350	1808	2261
AN0087.2	313.764	-0.344485	0.274623	-1.25439	0.2097	0.520601			323.021	292.07	438.349	234.274	319.118	275.752		266	365	388	218	281	370
AN0088.2	516.692	0.796011	0.350006	2.27428	0.0229492	0.154786			479.674	310.475	343.449	889.809	441.768	634.975		395	388	304	828	389	852
AN0089.2	897.066	0.452234	0.345154	1.31024	0.190115	0.500514			673.972	939.426	658.653	1479.79	756.343	874.209		555	1174	583	1377	666	1173
AN0090.2	313.585	0.436093	0.400145	1.08984	0.275784	0.584904			240.444	278.467	280.182	569.564	292.998	219.856		198	348	248	530	258	295
AN0091.2	546.575	0.00963621	0.256522	0.0375649	0.970035	0.990619			603.539	494.519	536.639	421.262	651.863	571.627		497	618	475	392	574	767
AN0092.2	1069.18	-0.47	0.367908	-1.27749	0.201428	0.511469			1311.51	1037.05	1377.18	506.16	1210.6	972.585		1080	1296	1219	471	1066	1305
AN0093.2	525.502	0.0734765	0.218496	0.336282	0.736658	0.90069			497.889	560.935	477.891	521.205	471.295	623.796		410	701	423	485	415	837
AN0094.2	184.958	0.0656835	0.245386	0.267674	0.78895	0.921733			193.084	155.237	194.32	217.079	174.89	175.14		159	194	172	202	154	235
AN0095.2	311.309	-0.156409	0.209479	-0.746658	0.45527	0.727568			289.019	367.288	327.632	281.558	297.54	304.818		238	459	290	262	262	409
AN0096.2	106.859	-0.031197	0.344775	-0.0904849	0.927902	0.975036			93.506	104.825	126.534	89.1959	81.7668	145.329		77	131	112	83	72	195
AN0097.2	511.871	0.156606	0.264746	0.591532	0.554164	0.794953			408.026	464.912	579.57	632.968	437.225	548.523		336	581	513	589	385	736
AN0098.2	400.524	0.46703	0.253261	1.84407	0.0651732	0.283957			297.519	388.093	323.113	425.561	405.427	563.429		245	485	286	396	357	756
AN0099.2	2.00932	0.114997	1.4043	0.0818896	0.934734	NA			0	2.40058	3.3893	2.1493	1.13565	2.9811		0	3	3	2	1	4
AN0100.2	0.895541	3.23133	3.88321	0.832127	0.405337	NA			0	0	0	5.37325	0	0		0	0	0	5	0	0
AN0101.2	0.630216	1.47237	3.31846	0.443691	0.657266	NA			0	0.800192	0	0	0	2.9811		0	1	0	0	0	4
AN0102.2	1.73096	-0.0214579	1.418	-0.0151326	0.987926	NA			2.42873	1.60038	1.12977	1.07465	3.40695	0.745276		2	2	1	1	3	1
AN0103.2	617.399	0.176916	0.193828	0.912748	0.361375	0.656635			530.677	584.941	622.501	626.52	723.409	616.343		437	731	551	583	637	827
AN0104.2	137.668	0.0380541	0.311825	0.122037	0.90287	0.967342			126.294	169.641	110.717	174.093	123.786	121.48		104	212	98	162	109	163
AN0105.2	383.435	-0.00721282	0.188817	-0.0382001	0.969528	0.990487			408.026	388.894	355.876	384.724	400.885	362.204		336	486	315	358	353	486
AN0106.2	1672.73	-0.316359	0.179084	-1.76654	0.0773045	0.311517			1660.03	1858.85	2047.14	1517.4	1466.12	1486.83		1367	2323	1812	1412	1291	1995
AN0107.2	16.3925	-0.00562952	0.57274	-0.00982911	0.992158	0.996668			17.0011	17.6042	14.687	24.7169	7.94955	16.3961		14	22	13	23	7	22
AN0108.2	438.985	-0.591949	0.218233	-2.71246	0.00667863	0.0684275			579.251	443.307	561.493	326.693	373.629	349.534		477	554	497	304	329	469
AN0109.2	1013.08	-0.0551957	0.190048	-0.29043	0.771487	0.915781			1102.64	946.628	1048.42	915.601	1099.31	965.878		908	1183	928	852	968	1296
AN0110.2	1197.12	0.151784	0.309772	0.489985	0.624144	0.839807			993.349	1339.52	1068.76	1725.89	1081.14	974.076		818	1674	946	1606	952	1307
AN0111.2	1116.1	-0.0316697	0.248212	-0.127591	0.898472	0.966156			1056.5	1060.25	1268.73	850.047	1251.49	1209.58		870	1325	1123	791	1102	1623
AN0112.2	822.056	-0.292302	0.24538	-1.19122	0.233566	0.544127			715.26	1032.25	967.079	641.566	806.312	769.87		589	1290	856	597	710	1033
AN0113.2	792.184	-0.464969	0.178935	-2.59853	0.00936237	0.0877084			850.054	936.225	969.339	712.492	652.999	631.994		700	1170	858	663	575	848
AN0114.2	109.188	-0.0596743	0.250103	-0.238598	0.811417	0.931865			100.792	119.229	114.106	95.6438	113.565	111.791		83	149	101	89	100	150
AN0115.2	1813.68	-0.13155	0.241787	-0.544074	0.586391	0.816878			1964.84	1770.83	1954.49	1372.33	1697.8	2121.8		1618	2213	1730	1277	1495	2847
AN0116.2	582.701	0.382766	0.301637	1.26896	0.204455	0.514466			618.111	373.69	526.471	537.325	810.854	629.758		509	467	466	500	714	845
AN0117.2	1783.82	-0.370021	0.192426	-1.92293	0.0544892	0.256517			1905.34	2040.49	2088.94	1371.25	1538.81	1758.11		1569	2550	1849	1276	1355	2359
AN0118.2	885.437	-0.669696	0.347008	-1.92992	0.0536173	0.254397			943.56	969.833	1348.94	421.262	849.466	779.559		777	1212	1194	392	748	1046
AN0119.2	11.4994	0.0767582	0.723459	0.106099	0.915504	0.970835			15.7867	8.80212	9.03812	21.493	5.67825	8.19803		13	11	8	20	5	11
AN0120.2	692.446	0.1155	0.381405	0.302828	0.762021	0.911009			738.333	657.758	597.646	1101.52	621.201	438.222		608	822	529	1025	547	588
AN0121.2	891.011	0.0670985	0.221183	0.303362	0.761614	0.910994			779.621	882.612	947.873	832.853	1076.6	826.511		642	1103	839	775	948	1109
AN0122.2	1030.78	0.189323	0.389107	0.486558	0.626572	0.841072			686.115	1353.93	849.584	957.512	788.141	1549.43		565	1692	752	891	694	2079
AN0123.2	625.93	0.0943096	0.2694	0.350072	0.726284	0.89715			670.329	527.327	619.112	497.563	804.04	637.211		552	659	548	463	708	855
AN0124.2	564.033	-0.160125	0.193612	-0.827038	0.408216	0.693144			629.04	549.732	607.814	477.144	568.961	551.504		518	687	538	444	501	740
AN0125.2	3096.61	-0.268149	0.189227	-1.41707	0.156461	0.454106			3040.77	3626.47	3483.07	2515.75	2995.85	2917.75		2504	4532	3083	2341	2638	3915
AN0126.2	188.653	-0.343655	0.279986	-1.2274	0.219673	0.531095			222.229	189.646	221.434	124.659	203.281	170.668		183	237	196	116	179	229
AN0127.2	347.343	-0.411985	0.210842	-1.954	0.0507011	0.246648			394.668	378.491	416.883	256.841	331.61	305.563		325	473	369	239	292	410
AN0128.2	210.605	-0.367624	0.247925	-1.4828	0.138127	0.426276			247.73	230.455	233.861	146.152	214.638	190.791		204	288	207	136	189	256
AN0129.2	223.098	0.300632	0.2806	1.07139	0.283994	0.591175			238.015	168.04	194.32	301.976	206.688	229.545		196	210	172	281	182	308
AN0130.2	78.6447	-0.0729362	0.380036	-0.191919	0.847805	0.945957			100.792	54.4131	86.9919	63.4043	99.9372	66.3296		83	68	77	59	88	89
AN0131.2	946.726	0.440112	0.477854	0.921018	0.357041	0.653002			862.198	875.41	672.211	1919.32	813.126	538.089		710	1094	595	1786	716	722
AN0132.2	312.187	-0.236845	0.450815	-0.525371	0.599325	0.82381			289.019	290.47	433.83	134.331	425.869	299.601		238	363	384	125	375	402
AN0133.2	884.52	-0.672789	0.430779	-1.5618	0.118336	0.393768			1092.93	945.027	1223.54	309.499	978.931	757.2		900	1181	1083	288	862	1016
AN0134.2	589.332	-0.682998	0.253621	-2.69299	0.00708148	0.0712612			788.122	696.968	693.676	353.56	558.74	444.93		649	871	614	329	492	597
AN0135.2	791.113	-0.0444085	0.344243	-0.129003	0.897355	0.965946			641.184	833.8	935.446	511.533	757.479	1067.24		528	1042	828	476	667	1432
AN0136.2	3.08085	0.788816	1.14592	0.688372	0.491219	0.747979			2.42873	3.20077	1.12977	5.37325	1.13565	5.21693		2	4	1	5	1	7
AN0137.2	969.347	-0.192809	0.29686	-0.649496	0.516018	0.768325			932.631	939.426	1230.31	634.043	1095.9	983.764		768	1174	1089	590	965	1320
AN0138.2	197.971	-0.15231	0.301317	-0.505481	0.613221	0.83165			213.728	187.245	224.823	128.958	219.181	213.894		176	234	199	120	193	287
AN0139.2	119.815	0.0357349	0.326504	0.109447	0.912848	0.969973			129.937	107.226	117.496	161.197	115.836	87.1973		107	134	104	150	102	117
AN0140.2	2308.83	-0.129683	0.250991	-0.516682	0.605378	0.827409			2326.72	2672.64	2236.94	2671.58	2240.64	1704.45		1916	3340	1980	2486	1973	2287
AN0141.2	263.039	-0.229046	0.408665	-0.560474	0.575156	0.808001			332.736	254.461	264.365	133.256	369.086	224.328		274	318	234	124	325	301
AN0142.2	1342.85	0.0216611	0.377821	0.0573316	0.954281	0.984035			1335.8	1169.08	1493.55	744.732	1911.3	1402.61		1100	1461	1322	693	1683	1882
AN0143.2	228.483	0.4181	0.491544	0.850586	0.394999	0.682676			240.444	168.841	177.373	458.875	194.196	131.169		198	211	157	427	171	176
AN0144.2	313.819	0.0277487	0.207447	0.133763	0.89359	0.96467			301.162	326.478	305.037	280.483	317.982	351.77		248	408	270	261	280	472
AN0145.2	49.3485	0.508079	0.436008	1.1653	0.243898	0.555465			44.9314	30.4073	47.4502	77.3747	34.0695	61.8579		37	38	42	72	30	83
AN0146.2	2.31213	-1.35046	1.38238	-0.976907	0.328615	NA			3.64309	4.00096	2.25953	3.22395	0	0.745276		3	5	2	3	0	1
AN0147.2	4.73771	-0.522428	0.879866	-0.593758	0.552674	0.793842			4.85745	6.40154	5.64883	2.1493	3.40695	5.96221		4	8	5	2	3	8
AN0148.2	4.41395	0.983731	0.917953	1.07166	0.283874	0.591175			2.42873	4.00096	2.25953	5.37325	7.94955	4.47166		2	5	2	5	7	6
AN0149.2	6.44298	-1.32468	0.786663	-1.68392	0.092197	0.343472			9.71491	8.00192	10.1679	2.1493	3.40695	5.21693		8	10	9	2	3	7
AN0150.2	30.3197	-0.286257	0.401303	-0.713319	0.475648	0.739726			34.0022	31.2075	35.0227	33.3141	19.3061	29.0658		28	39	31	31	17	39
AN0151.2	3.56455	1.55616	1.24854	1.24639	0.212623	0.523753			1.21436	4.00096	0	6.44789	2.2713	7.45276		1	5	0	6	2	10
AN0152.2	13.3179	3.07841	0.847276	3.63331	0.000279809	0.0071195			4.85745	1.60038	2.25953	41.9113	13.6278	15.6508		4	2	2	39	12	21
AN0153.2	568.209	-0.209712	0.308638	-0.679474	0.496838	0.752845			601.11	544.131	683.508	347.112	641.642	591.749		495	680	605	323	565	794
AN0154.2	248.537	-0.0737556	0.252466	-0.29214	0.770179	0.915002			259.874	237.657	266.625	225.676	298.676	202.715		214	297	236	210	263	272
AN0155.2	806.932	1.04074	0.423565	2.45711	0.0140061	0.113422			477.245	544.131	562.623	539.474	1032.31	1685.81		393	680	498	502	909	2262
AN0156.2	517.545	0.509681	0.176807	2.8827	0.00394283	0.0476421			394.668	446.507	439.479	616.849	599.623	608.145		325	558	389	574	528	816
AN0157.2	10.4501	1.76463	0.831707	2.1217	0.033863	0.194916			6.07182	4.80115	3.3893	30.0902	5.67825	12.6697		5	6	3	28	5	17
AN0158.2	1650.87	1.31085	0.3482	3.76464	0.000166787	0.00482708			919.273	1113.87	812.301	2786.57	1393.44	2879.75		757	1392	719	2593	1227	3864
AN0159.2	86.458	0.0522521	0.316165	0.165268	0.868733	0.954654			75.2905	92.8223	86.9919	72.0015	78.3599	113.282		62	116	77	67	69	152
AN0160.2	136.989	0.699229	0.282545	2.47476	0.0133328	0.110303			92.2916	100.824	119.755	203.109	168.076	137.876		76	126	106	189	148	185
AN0161.2	944.663	-0.0758102	0.228562	-0.331684	0.740128	0.901165			1102.64	910.619	894.774	1034.89	961.896	763.162		908	1138	792	963	847	1024
AN0162.2	897.286	-0.142203	0.209195	-0.67976	0.496656	0.752715			882.842	922.622	1019.05	723.239	952.811	883.152		727	1153	902	673	839	1185
AN0163.2	1279.49	-0.525472	0.304786	-1.72407	0.0846953	0.328438			1462.09	1705.21	1361.37	1369.1	1060.7	718.446		1204	2131	1205	1274	934	964
AN0164.2	449.742	0.0137273	0.242879	0.0565192	0.954928	0.984035			435.956	408.098	498.227	453.502	533.756	368.912		359	510	441	422	470	495
AN0165.2	362.609	0.383922	0.202483	1.89607	0.0579513	0.265397			299.948	305.673	338.93	372.903	406.563	451.637		247	382	300	347	358	606
AN0166.2	581.468	0.199872	0.234515	0.852278	0.39406	0.682173			561.036	515.324	546.807	720.015	652.999	492.627		462	644	484	670	575	661
AN0167.2	515.144	0.176378	0.213159	0.827444	0.407985	0.692892			445.671	532.128	473.372	495.413	518.992	625.286		367	665	419	461	457	839
AN0168.2	504.181	0.0508634	0.314916	0.161514	0.871688	0.956272			401.954	463.311	621.371	393.322	478.109	667.022		331	579	550	366	421	895
AN0169.2	43.2399	1.30052	0.451375	2.88123	0.00396121	0.0477351			31.5735	16.804	27.1144	84.8973	43.1547	55.8957		26	21	24	79	38	75
AN0170.2	7952.91	2.03465	0.318308	6.39208	1.64e-10	4.05e-08			2670.39	3376.01	3314.73	16285.2	8216.43	13854.7		2199	4219	2934	15154	7235	18590
AN0171.2	34.9438	1.02831	0.383433	2.68186	0.00732134	0.0730532			24.2873	20.0048	24.8548	39.762	56.7825	43.9713		20	25	22	37	50	59
AN0172.2	598.098	-0.213533	0.382046	-0.558919	0.576217	0.808413			375.238	729.775	821.34	415.889	707.51	538.834		309	912	727	387	623	723
AN0173.2	279.662	-0.397444	0.249035	-1.59594	0.110502	0.381258			354.594	288.069	311.815	192.362	270.285	260.847		292	360	276	179	238	350
AN0174.2	379.601	-0.189339	0.393411	-0.481277	0.63032	0.843303			296.305	572.138	344.578	449.203	224.859	390.525		244	715	305	418	198	524
AN0175.2	1495.93	-0.0914822	0.170287	-0.537223	0.591113	0.819087			1555.6	1590.78	1483.38	1331.49	1555.84	1458.5		1281	1988	1313	1239	1370	1957
AN0176.2	248.813	0.177424	0.520739	0.340716	0.733317	0.900246			296.305	268.865	135.572	105.316	337.288	349.534		244	336	120	98	297	469
AN0177.2	0	NA	NA	NA	NA	NA			0	0	0	0	0	0		0	0	0	0	0	0
AN0178.2	81.5899	-0.249056	0.287995	-0.864794	0.387152	0.677597			100.792	92.8223	72.305	80.5987	67.0034	76.0181		83	116	64	75	59	102
AN0179.2	1214.18	0.0721132	0.371539	0.194093	0.846103	0.944877			1012.78	1616.39	921.889	1609.82	798.362	1325.85		834	2020	816	1498	703	1779
AN0180.2	5.34584	0.57376	1.05638	0.543139	0.587034	0.816878			3.64309	5.60135	3.3893	10.7465	7.94955	0.745276		3	7	3	10	7	1
AN0181.2	12.5968	0.853212	0.667094	1.279	0.200898	0.510859			12.1436	8.00192	6.77859	26.8662	11.3565	10.4339		10	10	6	25	10	14
AN0182.2	816.066	-0.311667	0.207863	-1.49939	0.133773	0.419449			819.695	924.222	967.079	651.237	835.839	698.323		675	1155	856	606	736	937
AN0183.2	747.604	0.358193	0.32404	1.1054	0.268988	0.579122			523.391	921.822	519.692	920.974	692.747	907.001		431	1152	460	857	610	1217
AN0184.2	484.737	-0.0568135	0.344543	-0.164895	0.869026	0.954727			434.742	672.962	373.952	611.475	450.853	364.44		358	841	331	569	397	489
AN0185.2	0.713329	-1.58039	2.25282	-0.701514	0.482983	NA			1.21436	0.800192	1.12977	0	1.13565	0		1	1	1	0	1	0
AN0186.2	738.907	-0.182573	0.212813	-0.857902	0.390947	0.679718			777.193	737.777	841.675	608.251	809.719	658.824		640	922	745	566	713	884
AN0187.2	2.09653	2.38602	1.59859	1.49258	0.135548	NA			1.21436	0.800192	0	6.44789	1.13565	2.9811		1	1	0	6	1	4
AN0188.2	44.9055	-0.164342	0.352409	-0.466339	0.640973	0.847986			53.432	52.8127	36.1525	36.5381	44.2904	46.2071		44	66	32	34	39	62
AN0189.2	90.4615	0.217116	0.372158	0.583396	0.559626	0.798865			97.1491	68.8165	85.8622	61.255	104.48	125.206		80	86	76	57	92	168
AN0190.2	628.77	-0.0254587	0.202653	-0.125627	0.900027	0.966297			681.258	580.94	640.577	622.222	693.882	553.74		561	726	567	579	611	743
AN0191.2	430.135	-0.168747	0.233873	-0.721534	0.470581	0.73625			420.17	439.306	506.135	341.738	476.973	396.487		346	549	448	318	420	532
AN0192.2	527.134	-0.0124841	0.220553	-0.0566035	0.954861	0.984035			557.393	481.716	549.066	474.995	618.929	480.703		459	602	486	442	545	645
AN0193.2	705.918	0.00115168	0.237873	0.00484158	0.996137	0.998033			812.409	648.156	656.394	843.6	654.135	620.815		669	810	581	785	576	833
AN0194.2	18.0144	-0.252464	0.524325	-0.481503	0.630159	0.843303			21.8585	23.2056	13.5572	10.7465	21.5774	17.1413		18	29	12	10	19	23
AN0195.2	3.37561	-1.40362	1.08669	-1.29164	0.196482	0.50639			6.07182	6.40154	2.25953	2.1493	1.13565	2.23583		5	8	2	2	1	3
AN0196.2	0	NA	NA	NA	NA	NA			0	0	0	0	0	0		0	0	0	0	0	0
AN0197.2	8.12496	0.367146	0.749641	0.489762	0.624302	0.839807			7.28618	6.40154	7.90836	4.2986	7.94955	14.9055		6	8	7	4	7	20
AN0198.2	98.2878	-0.380034	0.351726	-1.08048	0.279928	0.58741			109.293	103.225	120.885	55.8818	116.972	83.4709		90	129	107	52	103	112
AN0199.2	285.588	0.781284	0.460862	1.69527	0.0900243	0.339536			136.009	323.278	170.595	269.737	266.878	547.032		112	404	151	251	235	734
AN0200.2	175.52	-0.597218	0.495717	-1.20475	0.228298	0.539832			179.726	330.479	123.144	218.154	96.5303	105.084		148	413	109	203	85	141
AN0201.2	391.586	0.186593	0.242176	0.770488	0.44101	0.717596			353.38	402.497	343.449	395.471	350.916	503.806		291	503	304	368	309	676
AN0202.2	438.324	0.176995	0.185794	0.95264	0.340773	0.640908			443.243	404.897	386.38	492.189	450.853	452.382		365	506	342	458	397	607
AN0203.2	128.548	-0.182477	0.272379	-0.669939	0.502897	0.75793			139.652	132.032	137.831	106.39	151.041	104.339		115	165	122	99	133	140
AN0204.2	633.58	-0.505034	0.322176	-1.56757	0.116981	0.391729			869.484	585.741	775.019	377.202	698.425	495.608		716	732	686	351	615	665
AN0205.2	332.82	-0.223838	0.234497	-0.954543	0.339809	0.640244			343.665	365.688	366.044	253.617	366.815	301.091		283	457	324	236	323	404
AN0206.2	562.493	0.0616243	0.18747	0.328716	0.74237	0.903349			527.034	555.334	568.272	566.34	632.557	525.419		434	694	503	527	557	705
AN0207.2	71.5719	-0.182795	0.417196	-0.438151	0.661277	0.857943			108.078	66.416	54.2287	85.9719	45.426	69.3107		89	83	48	80	40	93
AN0208.2	0	NA	NA	NA	NA	NA			0	0	0	0	0	0		0	0	0	0	0	0
AN0209.2	66.1954	0.876824	0.545399	1.60768	0.107906	0.377067			55.8607	42.4102	41.8013	154.749	39.7478	62.6032		46	53	37	144	35	84
AN0210.2	1034.7	-0.266983	0.199058	-1.34123	0.179846	0.489001			1165.79	1077.06	1148.97	838.226	896.028	1082.14		960	1346	1017	780	789	1452
AN0211.2	634.968	0.0911994	0.27307	0.333979	0.738396	0.90069			692.187	508.922	643.966	525.503	817.668	621.56		570	636	570	489	720	834
AN0212.2	384.371	-0.0178837	0.399067	-0.0448136	0.964256	0.989094			427.456	396.895	335.54	611.475	270.285	264.573		352	496	297	569	238	355
AN0213.2	650.188	0.263339	0.194055	1.35703	0.17477	0.481937			546.464	634.553	590.867	775.897	710.917	642.428		450	793	523	722	626	862
AN0214.2	160.886	-0.52425	0.419735	-1.249	0.211664	0.522454			151.795	184.044	233.861	66.6282	163.534	165.451		125	230	207	62	144	222
AN0215.2	12.32	2.63927	1.06807	2.47107	0.013471	0.110848			4.85745	3.20077	2.25953	31.1648	1.13565	31.3016		4	4	2	29	1	42
AN0216.2	3.56814	1.93764	1.29395	1.49746	0.134275	0.419926			1.21436	0	3.3893	9.67184	3.40695	3.72638		1	0	3	9	3	5
AN0217.2	1.22002	0.344212	1.74702	0.197028	0.843806	NA			2.42873	0.800192	0	1.07465	2.2713	0.745276		2	1	0	1	2	1
AN0218.2	28.7145	0.503054	0.406247	1.2383	0.215607	0.52633			21.8585	29.6071	19.206	35.4634	36.3408	29.811		18	37	17	33	32	40
AN0219.2	102.994	-0.307843	0.279927	-1.09973	0.271451	0.581128			126.294	100.024	115.236	97.7931	103.344	75.2729		104	125	102	91	91	101
AN0220.2	0.537325	2.49027	3.98775	0.62448	0.532312	NA			0	0	0	3.22395	0	0		0	0	0	3	0	0
AN0221.2	22.9724	0.368006	0.438621	0.839006	0.401466	0.687504			25.5016	20.0048	14.687	25.7916	27.2556	24.5941		21	25	13	24	24	33
AN0222.2	13.907	1.83749	0.736435	2.49511	0.0125917	0.107118			10.9293	3.20077	4.51906	33.3141	11.3565	20.1224		9	4	4	31	10	27
AN0223.2	0.693976	0.0538642	2.67987	0.0200996	0.983964	NA			1.21436	0.800192	0	2.1493	0	0		1	1	0	2	0	0
AN0224.2	651.276	-0.325968	0.199955	-1.63021	0.103057	0.367308			635.112	779.387	758.073	621.147	580.317	533.618		523	974	671	578	511	716
AN0225.2	1257.94	0.0192975	0.377582	0.051108	0.959239	0.986422			969.062	1353.13	1426.89	765.15	1201.52	1831.89		798	1691	1263	712	1058	2458
AN0226.2	177.297	0.249206	0.26816	0.929315	0.352726	0.650439			146.938	195.247	143.48	164.421	195.332	218.366		121	244	127	153	172	293
AN0227.2	214.406	0.581555	0.312621	1.86026	0.0628491	0.278734			212.514	189.646	112.977	280.483	241.894	248.922		175	237	100	261	213	334
AN0228.2	826.906	-0.538588	0.352239	-1.52904	0.126254	0.406538			1094.14	845.003	999.843	389.023	844.924	788.502		901	1056	885	362	744	1058
AN0229.2	2428.82	-0.498952	0.302804	-1.64777	0.0993991	0.358895			3005.55	2462.99	3066.18	1330.42	2378.05	2329.73		2475	3078	2714	1238	2094	3126
AN0230.2	4.21081	-0.53732	1.15878	-0.463696	0.642866	0.849155			8.50054	3.20077	3.3893	6.44789	0	3.72638		7	4	3	6	0	5
AN0231.2	1.50431	1.82823	1.67247	1.09313	0.274335	NA			1.21436	0.800192	0	2.1493	1.13565	3.72638		1	1	0	2	1	5
AN0232.2	1522.92	0.208441	0.53821	0.387285	0.698545	0.880184			1611.46	1715.61	911.721	3042.33	1066.38	789.992		1327	2144	807	2831	939	1060
AN0233.2	158.993	0.782355	0.347117	2.25386	0.0242049	0.159734			125.079	128.031	97.1598	284.782	162.398	156.508		103	160	86	265	143	210
AN0234.2	872.311	1.70271	0.631152	2.69779	0.00698024	0.0707432			375.238	475.314	379.601	362.157	915.334	2726.22		309	594	336	337	806	3658
AN0235.2	2245.26	-0.084847	0.200925	-0.422283	0.672818	0.864851			2168.85	2221.33	2544.23	1881.71	2269.03	2386.37		1786	2776	2252	1751	1998	3202
AN0236.2	805.253	-0.235768	0.241894	-0.974676	0.329721	0.633916			801.48	861.007	950.133	585.684	878.993	754.219		660	1076	841	545	774	1012
AN0237.2	543.599	-0.530683	0.37103	-1.43029	0.152632	0.450613			656.971	571.337	699.325	243.945	599.623	490.392		541	714	619	227	528	658
AN0238.2	10072.3	0.643225	0.433322	1.4844	0.137702	0.425553			7790.14	9323.84	6475.82	19702.6	6330.11	10811		6415	11652	5732	18334	5574	14506
AN0239.2	1086.98	-0.0268704	0.245102	-0.10963	0.912703	0.969973			939.917	1232.3	1118.47	1291.73	898.299	1041.15		774	1540	990	1202	791	1397
AN0240.2	6542.58	-0.322093	0.30446	-1.05792	0.290094	0.598081			5566.64	9934.39	6307.48	6810.05	5462.48	5174.45		4584	12415	5583	6337	4810	6943
AN0241.2	13513.4	0.703767	0.312283	2.25362	0.0242199	0.159734			9762.27	11865.3	9215.5	23067.3	12048.1	15121.6		8039	14828	8157	21465	10609	20290
AN0242.2	1695.9	-0.234563	0.240994	-0.973316	0.330396	0.6345			1543.46	2194.13	1761.3	1519.55	1786.38	1370.56		1271	2742	1559	1414	1573	1839
AN0243.2	1158.61	0.117305	0.270375	0.43386	0.66439	0.859186			1003.06	1070.66	1260.82	904.855	1492.24	1220.02		826	1338	1116	842	1314	1637
AN0244.2	687.442	-0.295699	0.232902	-1.26963	0.204216	0.514285			768.692	724.974	779.538	486.816	717.731	646.899		633	906	690	453	632	868
AN0245.2	64.0756	0.54269	0.353467	1.53534	0.124701	0.40378			55.8607	58.414	41.8013	99.9424	63.5964	64.839		46	73	37	93	56	87
AN0246.2	88.5302	-0.953422	0.29577	-3.22352	0.00126625	0.0216315			122.651	108.026	119.755	46.2099	72.6816	61.8579		101	135	106	43	64	83
AN0247.2	899.612	-0.54464	0.484231	-1.12475	0.260693	0.572357			1188.86	821.798	1191.9	282.633	1080	832.473		979	1027	1055	263	951	1117
AN0248.2	865.049	0.118434	0.515274	0.229846	0.818212	0.93426			693.402	1068.26	726.439	1676.45	516.721	509.023		571	1335	643	1560	455	683
AN0249.2	186.416	0.139487	0.333438	0.418329	0.675706	0.866311			168.797	193.647	169.465	274.036	137.414	175.14		139	242	150	255	121	235
AN0250.2	114.742	0.508995	0.339078	1.50111	0.133326	0.418826			95.9347	104.025	83.6027	186.989	113.565	104.339		79	130	74	174	100	140
AN0251.2	10.153	0.0955196	0.708843	0.134754	0.892806	0.964498			7.28618	12.8031	9.03812	18.269	6.8139	6.70748		6	16	8	17	6	9
AN0252.2	4814.07	-0.130053	0.311699	-0.417239	0.676503	0.866497			4924.24	4798.75	5369.78	2973.55	6039.39	4778.71		4055	5997	4753	2767	5318	6412
AN0253.2	1549.4	-0.161537	0.305166	-0.529341	0.596569	0.821871			1667.32	1526.77	1714.98	965.035	1526.31	1895.98		1373	1908	1518	898	1344	2544
AN0254.2	423.419	-0.210749	0.336915	-0.625526	0.531626	0.778941			306.02	513.724	543.417	351.41	321.389	504.552		252	642	481	327	283	677
AN0255.2	435.41	-0.0607772	0.190621	-0.318839	0.749849	0.906419			417.741	460.911	455.296	437.382	387.257	453.873		344	576	403	407	341	609
AN0256.2	370.656	0.111609	0.238502	0.467956	0.639816	0.847051			314.52	391.294	362.655	452.427	325.932	377.11		259	489	321	421	287	506
AN0257.2	240.289	-0.0647356	0.326862	-0.198052	0.843004	0.944441			230.729	297.672	207.877	321.32	187.382	196.753		190	372	184	299	165	264
AN0258.2	393.588	0.248871	0.19828	1.25515	0.209424	0.520545			358.237	366.488	353.617	428.785	473.566	380.836		295	458	313	399	417	511
AN0259.2	274.768	0.127332	0.289617	0.439656	0.660186	0.857377			196.727	325.678	264.365	262.214	337.288	262.337		162	407	234	244	297	352
AN0260.2	408.713	-0.350856	0.28059	-1.25042	0.211144	0.522116			459.029	422.502	493.708	253.617	398.613	424.807		378	528	437	236	351	570
AN0261.2	2675.24	-0.475756	0.24807	-1.91783	0.0551325	0.25829			2720.17	3840.92	2774.7	2552.29	2209.98	1953.37		2240	4800	2456	2375	1946	2621
AN0262.2	15602.8	-0.000799528	0.325732	-0.00245456	0.998042	0.99899			17001.1	14186.6	15633.7	10055.5	21399.1	15340.8		14000	17729	13838	9357	18843	20584
AN0263.2	2.93021	-1.63637	1.37377	-1.19115	0.233593	0.544127			8.50054	2.40058	2.25953	2.1493	2.2713	0		7	3	2	2	2	0
AN0264.2	10.9081	-0.0270326	0.625377	-0.0432262	0.965521	0.989714			8.50054	8.80212	15.8167	7.52254	13.6278	11.1791		7	11	14	7	12	15
AN0265.2	649.943	-0.231143	0.203766	-1.13435	0.256646	0.569106			670.329	640.954	795.355	554.519	587.131	651.371		552	801	704	516	517	874
AN0266.2	415.67	0.098532	0.215185	0.457894	0.647029	0.85096			446.886	384.092	373.952	372.903	469.024	447.166		368	480	331	347	413	600
AN0267.2	447.904	-0.035145	0.236261	-0.148755	0.881747	0.959565			493.032	416.9	449.647	476.07	496.279	355.497		406	521	398	443	437	477
AN0268.2	422.526	-0.656724	0.256307	-2.56225	0.0103995	0.0940906			420.17	630.552	499.356	306.275	372.493	306.308		346	788	442	285	328	411
AN0269.2	1617.5	-0.326982	0.292074	-1.11952	0.26292	0.574846			1712.25	1632.39	2056.17	987.603	1580.83	1735.75		1410	2040	1820	919	1392	2329
AN0270.2	478.298	-0.10689	0.189263	-0.564771	0.572229	0.8064			505.175	488.918	494.837	425.561	444.039	511.259		416	611	438	396	391	686
AN0271.2	811.773	-0.109312	0.258372	-0.423079	0.672238	0.864496			983.634	725.774	817.95	753.329	948.268	641.683		810	907	724	701	835	861
AN0272.2	255.01	0.228248	0.365379	0.62469	0.532175	0.779113			213.728	316.076	173.984	376.127	214.638	235.507		176	395	154	350	189	316
AN0273.2	1696.35	0.445743	0.286215	1.55737	0.119382	0.395569			1063.78	1655.6	1589.58	1712.99	1748.9	2407.24		876	2069	1407	1594	1540	3230
AN0274.2	656.662	0.68965	0.244389	2.82194	0.00477346	0.0542538			397.097	585.741	524.211	871.54	717.731	843.652		327	732	464	811	632	1132
AN0275.2	316.553	0.355618	0.406946	0.873872	0.382188	0.673128			289.019	244.859	299.388	565.265	212.367	288.422		238	306	265	526	187	387
AN0276.2	838.7	-0.455282	0.246177	-1.84941	0.0643986	0.282777			876.77	893.815	1139.93	572.788	752.936	795.955		722	1117	1009	533	663	1068
AN0277.2	2795.07	0.195156	0.253408	0.770123	0.441227	0.717654			2573.24	2468.59	2776.96	2339.51	3770.36	2841.74		2119	3085	2458	2177	3320	3813
AN0278.2	12514.2	0.187072	0.224567	0.833033	0.404826	0.689753			12710.7	10769	11632.1	12045.7	16173.9	11753.7		10467	13458	10296	11209	14242	15771
AN0279.2	539.898	0.107016	0.316759	0.337847	0.735479	0.90069			646.041	349.684	564.883	458.875	637.1	582.806		532	437	500	427	561	782
AN0280.2	51.9411	0.642199	0.423281	1.51719	0.129218	0.410809			44.9314	36.0087	40.6716	94.5691	52.2399	43.226		37	45	36	88	46	58
AN0281.2	221.783	-0.350103	0.274504	-1.2754	0.202167	0.511933			225.872	236.057	283.571	154.749	241.894	188.555		186	295	251	144	213	253
AN0282.2	169.796	0.33061	0.270698	1.22132	0.221963	0.533065			188.226	129.631	134.442	171.944	185.111	209.423		155	162	119	160	163	281
AN0283.2	2.91972	1.07223	1.31077	0.81801	0.413351	0.698001			2.42873	0	3.3893	6.44789	2.2713	2.9811		2	0	3	6	2	4
AN0284.2	8.60961	0.171173	0.697924	0.24526	0.806255	0.929999			9.71491	8.80212	5.64883	13.9704	6.8139	6.70748		8	11	5	13	6	9
AN0285.2	2033.56	-0.108296	0.427458	-0.25335	0.799998	0.927086			1672.18	3180.76	1476.6	1510.96	1470.67	2890.18		1377	3975	1307	1406	1295	3878
AN0286.2	321.952	0.0896205	0.268351	0.333968	0.738404	0.90069			276.875	329.679	329.892	268.662	307.761	418.845		228	412	292	250	271	562
AN0287.2	736.386	0.271388	0.410237	0.661539	0.508267	0.762252			443.243	861.807	697.065	664.133	543.976	1208.09		365	1077	617	618	479	1621
AN0288.2	333.479	-0.423623	0.418822	-1.01146	0.311795	0.617662			450.529	273.666	422.532	148.302	386.121	319.723		371	342	374	138	340	429
AN0289.2	327.947	-0.264309	0.335845	-0.786996	0.431284	0.711096			348.522	342.482	382.991	179.466	373.629	340.591		287	428	339	167	329	457
AN0290.2	1379.73	-0.239693	0.238511	-1.00496	0.314917	0.619523			1241.08	1833.24	1406.56	1232.62	1384.36	1180.52		1022	2291	1245	1147	1219	1584
AN0291.2	270.385	-0.0175494	0.309601	-0.056684	0.954797	0.984035			325.449	235.257	255.327	355.709	241.894	208.677		268	294	226	331	213	280
AN0292.2	735.046	-0.0556646	0.230925	-0.24105	0.809516	0.931623			766.263	698.568	782.928	591.057	861.959	709.503		631	873	693	550	759	952
AN0293.2	492.281	0.291968	0.328095	0.889889	0.373526	0.667462			409.24	472.114	446.257	768.374	374.765	482.939		337	590	395	715	330	648
AN0294.2	417.949	1.31412	0.464435	2.8295	0.00466208	0.0537128			228.3	277.667	213.526	463.174	305.49	1019.54		188	347	189	431	269	1368
AN0295.2	904.809	0.209163	0.334193	0.625874	0.531398	0.778852			741.976	969.833	806.653	690.999	832.432	1386.96		611	1212	714	643	733	1861
AN0296.2	288.113	-0.00369653	0.237227	-0.0155822	0.987568	0.995845			346.094	253.661	266.625	262.214	295.269	304.818		285	317	236	244	260	409
AN0297.2	612.789	0.310542	0.402727	0.771099	0.440648	0.717559			465.101	751.381	424.792	452.427	576.91	1006.12		383	939	376	421	508	1350
AN0298.2	212.119	-0.0267964	0.23412	-0.114456	0.908877	0.969422			196.727	217.652	228.213	177.317	218.045	234.762		162	272	202	165	192	315
AN0299.2	411.863	0.722956	0.284103	2.54469	0.0109374	0.097348			387.382	304.873	240.64	558.818	416.784	562.683		319	381	213	520	367	755
AN0300.2	4781.3	-0.670684	0.787488	-0.851676	0.394394	0.682331			3044.41	11185.1	3389.3	8340.35	991.423	1737.24		2507	13978	3000	7761	873	2331
AN0301.2	137.272	0.791279	0.525677	1.50526	0.132257	0.416245			116.579	111.227	73.4348	305.2	139.685	77.5087		96	139	65	284	123	104
AN0302.2	25.0184	-0.906183	0.539625	-1.67928	0.0930969	0.345212			32.7878	20.0048	45.1906	10.7465	24.9843	16.3961		27	25	40	10	22	22
AN0303.2	359.654	0.16229	0.331384	0.489735	0.624321	0.839807			332.736	302.473	384.12	255.766	361.137	521.693		274	378	340	238	318	700
AN0304.2	375.223	0.480013	0.389982	1.23086	0.218376	0.529477			318.163	278.467	343.449	688.85	292.998	329.412		262	348	304	641	258	442
AN0305.2	778.743	-0.452747	0.367853	-1.23078	0.218404	0.529477			969.062	751.381	979.507	384.724	928.962	658.824		798	939	867	358	818	884
AN0306.2	2405.47	-0.034649	0.27572	-0.125667	0.899995	0.966297			2173.71	2995.12	2133	2964.96	2191.81	1974.24		1790	3743	1888	2759	1930	2649
AN0307.2	26.2539	1.63345	0.460875	3.54423	0.000393758	0.00908556			14.5724	13.6033	10.1679	50.5085	30.6626	38.0091		12	17	9	47	27	51
AN0308.2	943.645	-0.0676751	0.248366	-0.272481	0.785252	0.920188			1128.14	788.99	980.637	821.032	1082.27	860.794		929	986	868	764	953	1155
AN0309.2	471.859	0.545676	0.245977	2.2184	0.0265275	0.169254			440.814	337.681	372.823	668.432	529.213	482.193		363	422	330	622	466	647
AN0310.2	815.819	-0.631076	0.494077	-1.27728	0.201502	0.511469			1221.65	684.164	1068.76	262.214	994.83	663.296		1006	855	946	244	876	890
AN0311.2	345.223	-0.222767	0.231148	-0.963739	0.335177	0.636688			400.74	348.084	366.044	328.843	364.544	263.082		330	435	324	306	321	353
AN0312.2	340.593	-0.794629	0.283076	-2.80712	0.00499865	0.0562918			482.102	385.693	428.181	198.81	325.932	222.837		397	482	379	185	287	299
AN0313.2	235.349	1.59408	0.476866	3.34284	0.000829269	0.0158759			114.15	120.029	117.496	164.421	297.54	598.457		94	150	104	153	262	803
AN0314.2	1926.35	1.75878	0.652632	2.6949	0.00704093	0.0711254			599.896	974.634	1061.98	952.139	1589.91	6379.56		494	1218	940	886	1400	8560
AN0315.2	202.327	-0.176054	0.24648	-0.714275	0.475057	0.739265			189.441	228.855	224.823	171.944	225.994	172.904		156	286	199	160	199	232
AN0316.2	7021.64	-0.564018	0.33925	-1.66254	0.0964037	0.351782			8373.04	7395.38	9362.37	3643.06	8010.88	5345.12		6895	9242	8287	3390	7054	7172
AN0317.2	1238.3	-0.512932	0.260267	-1.97079	0.0487479	0.24009			1248.37	1507.56	1613.31	825.331	963.031	1272.19		1028	1884	1428	768	848	1707
AN0318.2	199.405	-0.0157381	0.265398	-0.0593	0.952713	0.983664			224.657	190.446	186.411	246.095	169.212	179.611		185	238	165	229	149	241
AN0319.2	200.585	0.0657945	0.213816	0.307716	0.758298	0.909857			176.083	204.049	207.877	199.885	198.739	216.875		145	255	184	186	175	291
AN0320.2	1103.73	-0.266986	0.187176	-1.42639	0.153757	0.451876			1114.79	1276.31	1225.8	904.855	1007.32	1093.32		918	1595	1085	842	887	1467
AN0321.2	1234.78	0.604683	0.374388	1.61512	0.106284	0.373092			986.063	842.603	1110.56	2304.05	1050.48	1114.93		812	1053	983	2144	925	1496
AN0322.2	5.0815	0.215857	0.939214	0.229827	0.818226	0.93426			3.64309	1.60038	9.03812	6.44789	4.5426	5.21693		3	2	8	6	4	7
AN0323.2	305.308	0.342273	0.295818	1.15704	0.247255	0.559149			330.307	249.66	228.213	426.636	266.878	330.157		272	312	202	397	235	443
AN0324.2	599.735	0.029467	0.433323	0.0680024	0.945784	0.981855			831.839	460.911	488.059	939.243	504.229	374.128		685	576	432	874	444	502
AN0325.2	463.207	-0.134074	0.216133	-0.620328	0.535042	0.781499			496.675	491.318	465.463	517.981	424.733	383.072		409	614	412	482	374	514
AN0326.2	382.668	-0.23965	0.318406	-0.752656	0.451657	0.725649			411.669	358.486	473.372	231.05	438.361	383.072		339	448	419	215	386	514
AN0327.2	1266.55	-0.199865	0.259076	-0.771452	0.440439	0.717559			1449.95	1155.48	1457.4	922.049	1433.19	1181.26		1194	1444	1290	858	1262	1585
AN0328.2	498.928	-0.196093	0.201912	-0.971179	0.331459	0.635161			568.322	462.511	568.272	438.457	489.465	466.543		468	578	503	408	431	626
AN0329.2	403.096	0.42845	0.298348	1.43607	0.150981	0.447313			355.809	311.275	364.914	326.693	459.938	599.947		293	389	323	304	405	805
AN0330.2	667.773	2.47839	0.500819	4.94867	7.47e-07	6.84e-05			138.437	314.476	155.908	880.138	652.999	1864.68		114	393	138	819	575	2502
AN0331.2	40.5926	0.67623	0.553588	1.22154	0.221881	0.533065			42.5027	26.4063	24.8548	87.0466	32.9339	29.811		35	33	22	81	29	40
AN0332.2	60.6077	0.178609	0.40494	0.441075	0.659158	0.85657			52.2176	53.6129	64.3966	46.2099	96.5303	50.6788		43	67	57	43	85	68
AN0333.2	272.347	-0.324125	0.280071	-1.1573	0.247151	0.559098			315.735	274.466	318.594	175.168	292.998	257.12		260	343	282	163	258	345
AN0334.2	504.681	-0.211253	0.235161	-0.89833	0.36901	0.661938			536.749	588.942	499.356	379.351	480.38	543.306		442	736	442	353	423	729
AN0335.2	49.7541	0.0040409	0.388849	0.0103919	0.991709	0.996668			53.432	51.2123	44.0609	70.9268	40.8834	38.0091		44	64	39	66	36	51
AN0336.2	0.515882	0.765072	2.82703	0.270627	0.786678	NA			1.21436	0	0	0	1.13565	0.745276		1	0	0	0	1	1
AN0337.2	136.745	0.463375	0.27499	1.68507	0.0919759	0.343277			111.721	108.026	125.404	192.362	127.193	155.763		92	135	111	179	112	209
AN0338.2	2.56964	0.109499	1.22277	0.0895503	0.928645	0.975036			2.42873	1.60038	3.3893	5.37325	1.13565	1.49055		2	2	3	5	1	2
AN0339.2	156.869	0.0667217	0.263522	0.253192	0.80012	0.927086			148.152	148.836	162.686	197.735	134.007	149.8		122	186	144	184	118	201
AN0340.2	151.829	-0.195457	0.305894	-0.63897	0.522842	0.772658			177.297	141.634	167.205	186.989	126.057	111.791		146	177	148	174	111	150
AN0341.2	2.03698	-0.454049	1.57847	-0.287651	0.773614	NA			4.85745	0	2.25953	3.22395	1.13565	0.745276		4	0	2	3	1	1
AN0342.2	0.326607	-0.0904805	3.97174	-0.0227811	0.981825	NA			1.21436	0	0	0	0	0.745276		1	0	0	0	0	1
AN0343.2	0.794936	1.72881	2.47412	0.698757	0.484704	NA			0	0	1.12977	2.1493	0	1.49055		0	0	1	2	0	2
AN0344.2	120.649	-0.101651	0.269006	-0.377874	0.705524	0.88382			119.008	123.23	132.183	142.928	102.209	104.339		98	154	117	133	90	140
AN0345.2	1460.57	-0.136849	0.268495	-0.509688	0.61027	0.82992			1669.75	1287.51	1632.51	1069.28	1711.42	1392.92		1375	1609	1445	995	1507	1869
AN0346.2	478.132	0.116411	0.340402	0.34198	0.732366	0.900246			540.392	341.682	494.837	357.858	673.441	460.58		445	427	438	333	593	618
AN0347.2	1859.88	-0.103925	0.169381	-0.613555	0.539509	0.785459			1825.19	2109.31	1844.91	1788.22	1847.7	1743.95		1503	2636	1633	1664	1627	2340
AN0348.2	295.605	-0.155233	0.275158	-0.564159	0.572646	0.8064			292.662	268.865	373.952	225.676	277.099	335.374		241	336	331	210	244	450
AN0349.2	427.754	0.0605977	0.19065	0.317848	0.7506	0.906419			389.811	459.31	406.716	416.964	438.361	455.364		321	574	360	388	386	611
AN0350.2	361.661	-0.0562019	0.235034	-0.239123	0.81101	0.931623			395.883	326.478	384.12	299.827	413.377	350.28		326	408	340	279	364	470
AN0351.2	885.222	-0.235835	0.307928	-0.765878	0.443749	0.719274			834.268	1108.27	929.797	543.772	906.249	988.981		687	1385	823	506	798	1327
AN0352.2	1268.62	0.608962	0.338001	1.80166	0.071599	0.298647			1029.78	939.426	1046.16	1256.26	1083.41	2256.7		848	1174	926	1169	954	3028
AN0353.2	194.966	1.31977	0.628148	2.10105	0.0356365	0.200221			88.6485	126.43	119.755	111.764	137.414	585.787		73	158	106	104	121	786
AN0354.2	1185.96	0.376379	0.209437	1.79709	0.0723209	0.300487			1013.99	1191.49	890.255	1239.07	1358.24	1422.73		835	1489	788	1153	1196	1909
AN0355.2	113.345	0.660595	0.319672	2.06648	0.0387834	0.208979			85.0054	89.6215	89.2515	157.973	94.259	163.961		70	112	79	147	83	220
AN0356.2	1360.63	0.660079	0.288794	2.28564	0.0222753	0.153095			1073.5	1092.26	998.713	1139.13	1768.21	2091.99		884	1365	884	1060	1557	2807
AN0357.2	2929.53	-0.035418	0.45059	-0.0786035	0.937348	0.97969			3203.49	2967.11	2726.12	1170.29	3868.02	3642.16		2638	3708	2413	1089	3406	4887
AN0358.2	847.091	-0.16397	0.284051	-0.577257	0.563766	0.801086			958.133	853.805	873.309	605.027	1066.38	725.899		789	1067	773	563	939	974
AN0359.2	6622.95	-0.530029	0.443491	-1.19513	0.232036	0.542535			8334.18	6167.08	8977.12	2423.33	7893.91	5942.08		6863	7707	7946	2255	6951	7973
AN0360.2	260.585	0.00494597	0.218395	0.0226469	0.981932	0.99409			263.517	291.27	224.823	257.916	274.827	251.158		217	364	199	240	242	337
AN0361.2	1108.5	-0.489474	0.307504	-1.59176	0.111438	0.382917			1386.8	1125.07	1372.67	618.998	1189.03	958.425		1142	1406	1215	576	1047	1286
AN0362.2	579.285	-0.0841927	0.761726	-0.110529	0.91199	0.969973			272.017	755.382	761.462	96.7184	411.105	1179.03		224	944	674	90	362	1582
AN0363.2	379.52	0.28397	0.267083	1.06323	0.287678	0.595543			303.591	367.288	355.876	310.574	476.973	462.816		250	459	315	289	420	621
AN0364.2	164.49	-0.577049	0.388429	-1.4856	0.137385	0.425232			228.3	162.439	199.969	202.034	98.8016	95.3953		188	203	177	188	87	128
AN0365.2	260.665	0.0123418	0.245398	0.0502931	0.959889	0.986478			240.444	272.866	264.365	242.871	319.118	224.328		198	341	234	226	281	301
AN0366.2	0.685112	1.61761	2.59851	0.622512	0.533605	NA			0	0.800192	0	1.07465	0	2.23583		0	1	0	1	0	3
AN0367.2	379.321	-0.367825	0.226011	-1.62746	0.103639	0.36788			462.672	424.902	394.288	391.172	307.761	295.129		381	531	349	364	271	396
AN0368.2	8.38528	0.72633	0.688629	1.05475	0.291541	0.600038			7.28618	7.20173	4.51906	11.8211	6.8139	12.6697		6	9	4	11	6	17
AN0369.2	9357.42	0.250854	0.2921	0.858795	0.390454	0.679609			8500.54	9207.01	7929.82	13912.4	7758.76	8835.99		7000	11506	7019	12946	6832	11856
AN0370.2	84.2861	0.298858	0.362794	0.823766	0.410072	0.695315			83.7911	70.4169	72.305	131.107	81.7668	66.3296		69	88	64	122	72	89
AN0371.2	901.453	0.0504846	0.186669	0.27045	0.786814	0.920779			950.847	861.007	845.065	860.794	1017.54	873.463		783	1076	748	801	896	1172
AN0372.2	202.063	0.547353	0.420891	1.30046	0.193443	0.503672			137.223	200.848	154.778	181.616	155.584	382.327		113	251	137	169	137	513
AN0373.2	796.665	0.0171959	0.228367	0.0752993	0.939977	0.980028			743.19	875.41	756.943	915.601	654.135	834.709		612	1094	670	852	576	1120
AN0374.2	309.92	-1.7961	0.764925	-2.34807	0.018871	0.137722			190.655	302.473	950.133	126.809	256.657	32.7921		157	378	841	118	226	44
AN0375.2	221.657	0.340246	0.275568	1.23471	0.216939	0.527594			178.511	224.854	183.022	304.126	196.467	242.96		147	281	162	283	173	326
AN0376.2	9.56492	0.72741	0.646127	1.1258	0.26025	0.571681			4.85745	9.60231	6.77859	13.9704	12.4922	9.68859		4	12	6	13	11	13
AN0377.2	31.9374	-0.163383	0.478214	-0.341653	0.732612	0.900246			30.3591	30.4073	40.6716	42.986	15.8991	31.3016		25	38	36	40	14	42
AN0378.2	52.3592	0.542038	0.495289	1.09439	0.273785	0.583257			58.2894	36.0087	33.893	95.6438	32.9339	57.3862		48	45	30	89	29	77
AN0379.2	241.942	-0.303814	0.246445	-1.23279	0.217654	0.528571			286.59	269.665	246.289	173.019	229.401	246.686		236	337	218	161	202	331
AN0380.2	423.464	-0.398744	0.261039	-1.52752	0.126631	0.406673			506.39	428.103	510.654	280.483	441.768	373.383		417	535	452	261	389	501
AN0381.2	2645.53	-0.606444	0.337936	-1.79455	0.0727253	0.30123			3412.36	2751.86	3416.41	1316.45	2881.14	2094.97		2810	3439	3024	1225	2537	2811
AN0382.2	166.27	-0.563936	0.297782	-1.89379	0.0582528	0.266489			193.084	209.65	192.06	178.392	102.209	122.225		159	262	170	166	90	164
AN0383.2	32.514	-0.298048	0.4319	-0.690086	0.49014	0.747278			40.074	28.8069	39.5418	22.5676	23.8487	40.2449		33	36	35	21	21	54
AN0384.2	431.725	-0.566159	0.296819	-1.90742	0.0564661	0.261507			493.032	465.712	587.478	245.02	440.632	358.478		406	582	520	228	388	481
AN0385.2	161.842	-0.211887	0.325472	-0.651014	0.515038	0.767687			187.012	197.648	135.572	134.331	198.739	117.754		154	247	120	125	175	158
AN0386.2	14.565	1.29448	0.595749	2.17287	0.0297905	0.181283			12.1436	8.80212	4.51906	22.5676	14.7635	24.5941		10	11	4	21	13	33
AN0387.2	183.249	2.00213	0.49924	4.01037	6.06e-05	0.00236379			70.4331	41.61	108.457	202.034	206.688	470.269		58	52	96	188	182	631
AN0388.2	134.826	-0.142708	0.224141	-0.63669	0.524327	0.774113			146.938	135.233	142.35	135.406	126.057	122.971		121	169	126	126	111	165
AN0389.2	35.8298	0.228822	0.50871	0.449808	0.652849	0.853774			37.6453	24.806	37.2823	20.4183	35.2052	59.6221		31	31	33	19	31	80
AN0390.2	14.3407	-0.118441	0.57963	-0.204339	0.838089	0.942559			10.9293	11.2027	22.5953	16.1197	14.7635	10.4339		9	14	20	15	13	14
AN0391.2	10.8433	-0.370721	0.643454	-0.576143	0.564519	0.801544			8.50054	10.4025	18.0762	8.59719	6.8139	12.6697		7	13	16	8	6	17
AN0392.2	415.894	-1.12289	0.245618	-4.57167	4.84e-06	0.000311065			599.896	536.929	572.791	326.693	236.215	222.837		494	671	507	304	208	299
AN0393.2	249.909	-0.56359	0.259195	-2.17439	0.0296762	0.180718			354.594	270.465	268.884	209.557	228.266	167.687		292	338	238	195	201	225
AN0394.2	1497.57	1.33433	0.790249	1.68849	0.0913165	0.34196			120.222	572.938	1858.46	1049.93	2718.75	2665.11		99	716	1645	977	2394	3576
AN0395.2	3.2955	-0.147068	1.63729	-0.089824	0.928427	0.975036			8.50054	0.800192	1.12977	8.59719	0	0.745276		7	1	1	8	0	1
AN0396.2	2.56875	1.67564	1.87757	0.892452	0.37215	0.665446			0	2.40058	1.12977	10.7465	1.13565	0		0	3	1	10	1	0
AN0397.2	0	NA	NA	NA	NA	NA			0	0	0	0	0	0		0	0	0	0	0	0
AN0398.2	20.2209	-0.255556	0.62775	-0.407098	0.683936	0.87116			26.716	20.0048	19.206	34.3888	9.0852	11.9244		22	25	17	32	8	16
AN0399.2	432.885	0.0911143	0.662732	0.137483	0.890649	0.963402			235.587	769.785	251.938	680.253	130.6	529.146		194	962	223	633	115	710
AN0400.2	9.05634	4.15909	1.36898	3.03809	0.00238079	0.0335864			0	1.60038	1.12977	23.6423	1.13565	26.8299		0	2	1	22	1	36
AN0401.2	1096.83	1.24507	0.63375	1.96461	0.0494591	0.242071			359.452	1130.67	462.074	1704.39	472.431	2451.96		296	1413	409	1586	416	3290
AN0402.2	1050.29	0.0323151	0.455213	0.0709891	0.943406	0.981082			664.257	842.603	1608.79	1567.91	681.39	936.812		547	1053	1424	1459	600	1257
AN0403.2	2205.09	-0.76884	0.642487	-1.19666	0.231438	0.542218			799.051	2539.81	4998.08	2050.43	2094.14	749.002		658	3174	4424	1908	1844	1005
AN0404.2	214.996	0.175561	0.615985	0.285009	0.775637	0.917087			153.01	163.239	289.22	400.844	220.316	63.3484		126	204	256	373	194	85
AN0405.2	645.07	0.0800383	0.33295	0.240391	0.810027	0.931623			806.337	557.734	517.433	898.407	583.724	506.788		664	697	458	836	514	680
AN0406.2	1577.51	-0.316384	0.325844	-0.970965	0.331566	0.635161			1749.9	1658	1841.52	880.138	1887.45	1448.07		1441	2072	1630	819	1662	1943
AN0407.2	161.499	-0.315566	0.329847	-0.956704	0.338717	0.640043			122.651	200.048	214.655	117.137	143.092	171.413		101	250	190	109	126	230
AN0408.2	470.14	0.742504	0.428393	1.73323	0.0830547	0.324437			329.093	388.894	337.8	427.71	354.323	983.019		271	486	299	398	312	1319
AN0409.2	900.157	-0.487262	0.222107	-2.19382	0.0282485	0.175968			853.698	1206.69	1091.35	757.628	709.781	781.794		703	1508	966	705	625	1049
AN0410.2	1107.11	-0.290942	0.314675	-0.924578	0.355185	0.651511			1146.36	1241.1	1267.6	635.118	1288.96	1063.51		944	1551	1122	591	1135	1427
AN0411.2	1973.92	-0.252163	0.204053	-1.23577	0.216543	0.527356			1889.55	2491	2056.17	1930.07	1767.07	1709.66		1556	3113	1820	1796	1556	2294
AN0412.2	972.24	-0.299492	0.401063	-0.746744	0.455218	0.727568			836.696	1290.71	1091.35	479.294	869.908	1265.48		689	1613	966	446	766	1698
AN0413.2	44.9792	0.873865	0.427964	2.04191	0.0411601	0.215982			26.716	36.0087	32.7632	45.1353	44.2904	84.9614		22	45	29	42	39	114
AN0414.2	437.03	-0.359694	0.212716	-1.69095	0.0908454	0.340954			457.815	473.714	542.287	333.141	422.462	392.76		377	592	480	310	372	527
AN0415.2	2697.61	-0.488229	0.260682	-1.87289	0.0610838	0.274372			3454.86	2764.66	3230	1722.66	2768.72	2244.77		2845	3455	2859	1603	2438	3012
AN0416.2	728.191	-0.664208	0.235188	-2.82416	0.00474044	0.0540971			852.483	851.405	974.988	450.278	658.677	581.315		702	1064	863	419	580	780
AN0417.2	2245.67	-0.170393	0.33019	-0.516046	0.605823	0.827748			1942.98	3069.54	2120.57	2757.55	2081.65	1501.73		1600	3836	1877	2566	1833	2015
AN0418.2	2041.17	-1.87368	0.510284	-3.67184	0.000240808	0.00641798			1899.26	5423.7	2297.94	1377.7	624.608	623.796		1564	6778	2034	1282	550	837
AN0419.2	748.575	0.106063	0.367849	0.288333	0.773092	0.916642			811.195	656.958	694.806	1186.41	616.658	525.419		668	821	615	1104	543	705
AN0420.2	1546.23	0.898481	0.456643	1.96758	0.0491165	0.241624			1367.37	919.421	952.392	3393.74	1566.06	1078.41		1126	1149	843	3158	1379	1447
AN0421.2	1027.14	-0.289012	0.274378	-1.05334	0.292187	0.600879			1289.65	858.606	1241.61	747.956	1056.15	968.859		1062	1073	1099	696	930	1300
AN0422.2	32.6228	-0.411031	0.575538	-0.714168	0.475123	0.739265			21.8585	36.8088	53.099	11.8211	38.6121	33.5374		18	46	47	11	34	45
AN0423.2	469.094	0.411444	0.555606	0.740532	0.458977	0.731134			510.033	371.289	326.502	1047.78	286.184	272.771		420	464	289	975	252	366
AN0424.2	201.373	-0.335915	0.279259	-1.20288	0.229022	0.539832			208.871	215.252	249.678	141.854	227.13	165.451		172	269	221	132	200	222
AN0425.2	1380.54	-0.115445	0.156212	-0.739025	0.459892	0.731622			1368.59	1484.36	1454.01	1298.18	1334.39	1343.73		1127	1855	1287	1208	1175	1803
AN0426.2	616.275	-0.0748267	0.204686	-0.365567	0.714688	0.890136			603.539	685.765	606.684	686.701	550.79	564.174		497	857	537	639	485	757
AN0427.2	504.261	-0.0902814	0.304303	-0.296683	0.766709	0.913344			649.684	488.918	421.403	630.819	431.547	403.194		535	611	373	587	380	541
AN0428.2	520.543	-0.0427829	0.26745	-0.159966	0.872908	0.956272			580.466	473.714	530.99	384.724	623.472	529.891		478	592	470	358	549	711
AN0429.2	1452.3	0.327297	0.229464	1.42636	0.153765	0.451876			1284.8	1277.91	1301.49	1422.84	2003.29	1423.48		1058	1597	1152	1324	1764	1910
AN0430.2	583.987	0.614662	0.305263	2.01355	0.0440568	0.223792			452.958	432.904	499.356	692.074	488.33	938.302		373	541	442	644	430	1259
AN0431.2	5107.56	0.0289966	0.226848	0.127824	0.898288	0.966081			5156.19	5452.51	4559.73	6138.4	4287.08	5051.48		4246	6814	4036	5712	3775	6778
AN0432.2	1790.5	0.347165	0.337091	1.02988	0.303065	0.610032			1307.87	1649.2	1771.47	1232.62	2253.13	2528.72		1077	2061	1568	1147	1984	3393
AN0433.2	15533.7	-0.0615372	0.40378	-0.152403	0.878869	0.957919			17321.7	12381.4	17892.1	8120.05	22322.3	15164.9		14264	15473	15837	7556	19656	20348
AN0434.2	533.899	-0.425171	0.199545	-2.1307	0.0331139	0.192553			564.679	585.741	685.768	419.113	483.787	464.307		465	732	607	390	426	623
AN0435.2	174.919	-0.12398	0.365422	-0.339279	0.7344	0.90042			227.086	134.432	186.411	108.54	208.96	184.083		187	168	165	101	184	247
AN0436.2	582.136	0.391384	0.247487	1.58144	0.113778	0.386388			474.816	559.334	476.761	739.359	512.178	730.37		391	699	422	688	451	980
AN0437.2	63.7749	0.465135	0.452189	1.02863	0.303653	0.610788			48.5745	74.4179	37.2823	103.166	45.426	73.7823		40	93	33	96	40	99
AN0438.2	104.322	0.00946028	0.269141	0.0351499	0.97196	0.991623			109.293	109.626	92.6408	123.585	95.3946	95.3953		90	137	82	115	84	128
AN0439.2	523.196	-0.378282	0.201193	-1.8802	0.0600808	0.272531			569.536	606.546	597.646	401.919	517.857	445.675		469	758	529	374	456	598
AN0440.2	697.59	-0.0519018	0.192891	-0.269073	0.787874	0.921465			729.832	700.168	700.455	601.804	763.157	690.125		601	875	620	560	672	926
AN0441.2	181.365	0.383165	0.278363	1.3765	0.168668	0.47305			156.653	159.238	157.037	159.048	197.603	258.611		129	199	139	148	174	347
AN0442.2	403.888	-0.248178	0.307187	-0.807905	0.419145	0.702217			536.749	392.094	386.38	457.801	384.985	265.318		442	490	342	426	339	356
AN0443.2	2384.99	-0.588622	0.278058	-2.11691	0.0342679	0.196329			2514.95	3788.11	2291.16	1962.31	1683.03	2070.38		2071	4734	2028	1826	1482	2778
AN0444.2	600.788	-0.0987955	0.210163	-0.470089	0.638291	0.846487			568.322	673.762	621.371	504.01	650.728	586.532		468	842	550	469	573	787
AN0445.2	14426.3	0.0692283	0.355429	0.194774	0.84557	0.944877			14359.8	11966.1	15915	8765.91	20386.1	15164.9		11825	14954	14087	8157	17951	20348
AN0446.2	336.562	-0.352553	0.255167	-1.38166	0.167077	0.470766			360.666	361.687	410.105	229.975	356.594	300.346		297	452	363	214	314	403
AN0447.2	928.962	0.54035	0.292119	1.84976	0.0643479	0.282761			854.912	753.781	663.172	836.077	1007.32	1458.5		704	942	587	778	887	1957
AN0448.2	327.013	-0.0470294	0.195868	-0.240107	0.810247	0.931623			349.737	307.274	340.059	335.291	331.61	298.11		288	384	301	312	292	400
AN0449.2	930.569	-0.122538	0.268874	-0.455745	0.648573	0.85121			965.419	922.622	1022.44	638.342	1073.19	961.406		795	1153	905	594	945	1290
AN0450.2	265.755	0.0405132	0.224591	0.180386	0.856849	0.949149			303.591	240.858	241.77	268.662	290.726	248.922		250	301	214	250	256	334
AN0451.2	647.446	-0.534444	0.407173	-1.31257	0.189327	0.499755			650.899	579.339	1067.63	357.858	787.006	441.949		536	724	945	333	693	593
AN0452.2	76.4076	0.321473	0.417242	0.770471	0.44102	0.717596			82.5767	62.415	58.7478	130.033	61.3251	63.3484		68	78	52	121	54	85
AN0453.2	106.962	0.622602	0.426438	1.46001	0.144288	0.436335			106.864	61.6148	84.7324	190.213	78.3599	119.989		88	77	75	177	69	161
AN0454.2	695.065	1.30778	0.507166	2.57861	0.00991985	0.0908097			325.449	440.906	433.83	512.608	623.472	1834.12		268	551	384	477	549	2461
AN0455.2	914.308	0.692347	0.180703	3.83141	0.000127413	0.00401901			757.763	636.153	703.844	1167.07	1151.55	1069.47		624	795	623	1086	1014	1435
AN0456.2	47.8749	0.470034	0.366346	1.28303	0.199481	0.509197			34.0022	49.6119	36.1525	69.8522	47.6973	49.9335		28	62	32	65	42	67
AN0457.2	244.094	1.2073	0.4057	2.97584	0.00292189	0.0383305			216.157	106.426	120.885	436.308	222.587	362.204		178	133	107	406	196	486
AN0458.2	263.849	0.230319	0.214672	1.07289	0.28332	0.59077			211.299	244.859	272.274	272.961	287.32	294.384		174	306	241	254	253	395
AN0459.2	289.858	0.260882	0.316524	0.82421	0.40982	0.695028			280.518	259.262	251.938	379.351	202.146	365.93		231	324	223	353	178	491
AN0460.2	202.642	0.736191	0.403232	1.82573	0.0678915	0.290776			150.581	164.84	141.221	197.735	161.262	400.213		124	206	125	184	142	537
AN0461.2	1204.36	-0.755884	0.368613	-2.05062	0.0403042	0.213583			1884.69	1135.47	1518.4	594.281	1278.74	814.587		1552	1419	1344	553	1126	1093
AN0462.2	678.828	0.0289149	0.215582	0.134125	0.893304	0.964663			635.112	668.961	711.752	582.46	797.226	677.456		523	836	630	542	702	909
AN0463.2	629.594	-0.512528	0.303823	-1.68693	0.0916173	0.342629			648.47	756.982	815.691	344.962	597.352	614.107		534	946	722	321	526	824
AN0464.2	183.186	-0.574838	0.315705	-1.82081	0.0686359	0.292035			274.446	197.648	185.282	188.064	137.414	116.263		226	247	164	175	121	156
AN0465.2	13071	0.211074	0.361342	0.584138	0.559127	0.798865			12505.5	10013.6	13830.6	8401.61	19753.5	13921		10298	12514	12242	7818	17394	18679
AN0466.2	253.243	0.628611	0.392736	1.6006	0.109467	0.379863			162.725	285.669	147.999	232.124	266.878	424.062		134	357	131	216	235	569
AN0467.2	656.084	2.81983	0.666561	4.23041	2.33e-05	0.00110366			70.4331	212.051	205.617	559.892	513.314	2375.19		58	265	182	521	452	3187
AN0468.2	1274.44	2.91502	0.657204	4.43549	9.19e-06	0.000522754			202.799	360.087	332.151	1020.92	829.025	4901.68		167	450	294	950	730	6577
AN0469.2	763.931	-0.451997	0.202046	-2.2371	0.0252801	0.164155			851.269	868.209	927.538	726.463	654.135	555.976		701	1085	821	676	576	746
AN0470.2	1047.99	0.00579084	0.355775	0.0162767	0.987014	0.995763			1034.64	969.033	1134.28	589.982	1359.37	1200.64		852	1211	1004	549	1197	1611
AN0471.2	859.945	0.0583176	0.287239	0.203028	0.839113	0.943135			1016.42	571.337	941.095	848.973	875.586	906.255		837	714	833	790	771	1216
AN0472.2	754.032	-0.516544	0.226628	-2.27926	0.0226516	0.154096			786.908	1018.64	857.492	576.012	566.689	718.446		648	1273	759	536	499	964
AN0473.2	84.2766	0.847045	0.348824	2.42829	0.0151704	0.11863			58.2894	69.6167	51.9692	140.779	106.751	78.254		48	87	46	131	94	105
AN0474.2	1739.14	1.63337	1.40687	1.161	0.245643	0.557029			867.056	1330.72	345.708	7218.42	188.518	484.429		714	1663	306	6717	166	650
AN0475.2	765.665	-0.58513	0.382833	-1.52842	0.126409	0.406538			986.063	764.184	1006.62	327.768	822.211	687.144		812	955	891	305	724	922
AN0476.2	703.034	0.364047	0.262082	1.38905	0.164816	0.467053			737.119	512.123	595.386	774.822	939.183	659.569		607	640	527	721	827	885
AN0477.2	9.59626	-0.0343007	0.603325	-0.0568527	0.954663	0.984035			8.50054	10.4025	10.1679	8.59719	10.2209	9.68859		7	13	9	8	9	13
AN0478.2	0	NA	NA	NA	NA	NA			0	0	0	0	0	0		0	0	0	0	0	0
AN0479.2	0.427533	2.19128	3.57313	0.613267	0.5397	NA			0	0	0	1.07465	0	1.49055		0	0	0	1	0	2
AN0480.2	468.284	0.260979	0.215673	1.21007	0.226252	0.538679			483.317	379.291	415.754	544.847	532.62	453.873		398	474	368	507	469	609
AN0481.2	122.307	0.416134	0.275693	1.50941	0.131193	0.414627			104.435	119.229	90.3812	160.123	115.836	143.838		86	149	80	149	102	193
AN0482.2	297.378	0.192191	0.346895	0.554032	0.579557	0.811206			228.3	308.074	295.999	451.353	220.316	280.224		188	385	262	420	194	376
AN0483.2	17.8419	3.24196	1.1872	2.73077	0.00631869	0.0663541			0	2.40058	7.90836	7.52254	10.2209	78.9992		0	3	7	7	9	106
AN0484.2	536.231	1.14685	0.300643	3.81466	0.000136372	0.00423809			325.449	369.689	305.037	992.976	675.712	548.523		268	462	270	924	595	736
AN0485.2	83.8487	0.339867	0.332953	1.02077	0.307365	0.61331			95.9347	69.6167	56.4883	108.54	94.259	78.254		79	87	50	101	83	105
AN0486.2	277.83	0.0113616	0.21714	0.052324	0.958271	0.986138			279.304	301.673	248.548	311.648	263.471	262.337		230	377	220	290	232	352
AN0487.2	929.726	-0.327423	0.24292	-1.34786	0.177703	0.486175			949.632	929.824	1224.67	733.985	980.066	760.181		782	1162	1084	683	863	1020
AN0488.2	444.94	0.0537608	0.538584	0.0998189	0.920488	0.972203			319.378	596.944	393.158	826.405	199.874	333.884		263	746	348	769	176	448
AN0489.2	2.49875	-0.355101	1.21485	-0.292301	0.770057	0.914985			1.21436	4.80115	2.25953	1.07465	3.40695	2.23583		1	6	2	1	3	3
AN0490.2	3191.38	-0.165297	0.331783	-0.498207	0.618338	0.835227			4048.69	2410.98	3662.7	2273.96	3992.95	2759.01		3334	3013	3242	2116	3516	3702
AN0491.2	216.522	-0.0688953	0.222175	-0.310095	0.756489	0.90928			221.014	220.053	224.823	207.407	185.111	240.724		182	275	199	193	163	323
AN0492.2	43.7257	-0.563015	0.472438	-1.19172	0.23337	0.543991			34.0022	49.6119	72.305	46.2099	38.6121	21.613		28	62	64	43	34	29
AN0493.2	886.31	-2.76046	0.562241	-4.90974	9.12e-07	8.09e-05			1120.86	1508.36	2004.2	87.0466	432.683	164.706		923	1885	1774	81	381	221
AN0494.2	103.635	0.948107	0.403182	2.35156	0.0186949	0.136912			54.6464	93.6225	63.2669	193.437	93.1233	123.716		45	117	56	180	82	166
AN0495.2	1486.83	-0.757801	0.3447	-2.19844	0.0279178	0.175204			1389.23	2721.45	1494.68	1184.26	897.164	1234.18		1144	3401	1323	1102	790	1656
AN0496.2	364.307	0.31703	0.27725	1.14348	0.252838	0.565578			313.306	315.276	345.708	377.202	311.168	523.184		258	394	306	351	274	702
AN0497.2	753.604	1.51715	0.609964	2.48728	0.0128723	0.108418			225.872	634.553	309.556	2126.73	480.38	744.531		186	793	274	1979	423	999
AN0498.2	481.663	0.961834	0.450513	2.13498	0.0327629	0.191618			285.375	272.065	423.662	346.037	524.67	1038.17		235	340	375	322	462	1393
AN0499.2	1.06239	0.852205	1.85648	0.459043	0.646203	NA			1.21436	0	1.12977	2.1493	1.13565	0.745276		1	0	1	2	1	1
AN0500.2	24.9559	1.78174	0.623502	2.85763	0.00426816	0.0504157			20.6442	4.80115	9.03812	44.0606	24.9843	46.2071		17	6	8	41	22	62
AN0501.2	0.313488	1.72532	3.98459	0.432997	0.665017	NA			0	0	0	0	1.13565	0.745276		0	0	0	0	1	1
AN0502.2	907.25	-0.660792	0.37195	-1.77656	0.0756405	0.307454			1141.5	921.021	1272.12	396.546	957.353	754.964		940	1151	1126	369	843	1013
AN0503.2	2108.96	0.297803	0.319881	0.93098	0.351864	0.649412			1590.82	2370.97	1713.85	2967.11	1619.44	2391.59		1310	2963	1517	2761	1426	3209
AN0504.2	577.952	0.0883132	0.177841	0.496586	0.619481	0.836101			529.462	554.533	596.516	577.087	630.286	579.825		436	693	528	537	555	778
AN0505.2	525.268	-0.0752168	0.188721	-0.398562	0.690216	0.876112			520.962	572.138	523.081	472.846	561.011	501.571		429	715	463	440	494	673
AN0506.2	663.859	1.05216	0.540246	1.94757	0.051467	0.248256			585.323	340.082	370.563	1653.88	642.778	390.525		482	425	328	1539	566	524
AN0507.2	129.561	-0.303324	0.278948	-1.08738	0.276867	0.585431			128.723	176.042	124.274	103.166	116.972	128.187		106	220	110	96	103	172
AN0508.2	1.24601	1.75695	2.23707	0.785378	0.432232	NA			0	1.60038	0	2.1493	0	3.72638		0	2	0	2	0	5
AN0509.2	367.513	-1.53959	0.502001	-3.0669	0.00216294	0.031391			200.37	769.785	669.951	181.616	232.808	150.546		165	962	593	169	205	202
AN0510.2	418.001	-0.120835	0.376943	-0.320566	0.74854	0.906287			296.305	424.902	585.219	266.513	508.771	426.298		244	531	518	248	448	572
AN0511.2	100.345	-2.18239	0.565235	-3.86104	0.000112906	0.00367142			65.5756	196.047	231.602	19.3437	52.2399	37.2638		54	245	205	18	46	50
AN0512.2	811.413	-0.0880285	0.300812	-0.292637	0.7698	0.914939			774.764	695.367	1038.25	1019.84	707.51	632.739		638	869	919	949	623	849
AN0513.2	4.11853	-0.302336	1.11977	-0.269997	0.787162	0.921017			6.07182	3.20077	4.51906	6.44789	0	4.47166		5	4	4	6	0	6
AN0514.2	0	NA	NA	NA	NA	NA			0	0	0	0	0	0		0	0	0	0	0	0
AN0515.2	0.893451	0.411467	2.17005	0.189612	0.849613	NA			1.21436	0	1.12977	0	2.2713	0.745276		1	0	1	0	2	1
AN0516.2	92.3416	-1.97117	0.642799	-3.06654	0.00216554	0.031391			40.074	161.639	239.51	23.6423	55.6469	33.5374		33	202	212	22	49	45
AN0517.2	673.122	-2.28767	0.600803	-3.80769	0.000140274	0.00429912			295.09	1133.07	1923.99	161.197	283.913	241.469		243	1416	1703	150	250	324
AN0518.2	111.899	0.348421	0.311925	1.117	0.263993	0.575859			111.721	91.2219	92.6408	162.272	96.5303	117.008		92	114	82	151	85	157
AN0519.2	3.29415	0.0450054	1.04433	0.0430949	0.965626	0.989714			3.64309	1.60038	4.51906	3.22395	4.5426	2.23583		3	2	4	3	4	3
AN0520.2	0	NA	NA	NA	NA	NA			0	0	0	0	0	0		0	0	0	0	0	0
AN0521.2	0	NA	NA	NA	NA	NA			0	0	0	0	0	0		0	0	0	0	0	0
AN0522.2	0	NA	NA	NA	NA	NA			0	0	0	0	0	0		0	0	0	0	0	0
AN0523.2	126.754	0.693349	0.690906	1.00354	0.315602	0.619581			35.2165	148.036	107.328	64.4789	97.6659	307.799		29	185	95	60	86	413
AN0524.2	35.0825	-0.0995774	0.704838	-0.141277	0.887651	0.961898			19.4298	36.8088	53.099	12.8958	20.4417	67.8201		16	46	47	12	18	91
AN0525.2	47.9134	0.61937	0.466672	1.32721	0.184441	0.4947			21.8585	52.8127	38.412	46.2099	47.6973	80.4898		18	66	34	43	42	108
AN0526.2	121.568	0.534668	0.71901	0.743616	0.457109	0.729385			20.6442	122.429	154.778	58.0311	152.177	221.347		17	153	137	54	134	297
AN0527.2	73.3557	1.12637	0.592836	1.89998	0.0574363	0.263756			12.1436	59.2142	66.6562	95.6438	73.8173	132.659		10	74	59	89	65	178
AN0528.2	1169.85	2.81195	1.56093	1.80146	0.0716299	0.298647			15.7867	544.931	314.075	81.6733	1922.66	4140.01		13	681	278	76	1693	5555
AN0529.2	405.779	1.48489	0.68065	2.18158	0.0291406	0.179227			49.7889	373.69	216.915	410.516	367.951	1015.81		41	467	192	382	324	1363
AN0530.2	51.9446	-0.22952	0.768683	-0.298588	0.765254	0.912934			10.9293	64.8156	92.6408	20.4183	40.8834	81.9803		9	81	82	19	36	110
AN0531.2	324.988	3.36274	1.53443	2.19152	0.0284144	0.176479			9.71491	81.6196	81.3431	17.1944	244.165	1515.89		8	102	72	16	215	2034
AN0532.2	39.4566	1.40626	0.505245	2.78333	0.00538047	0.0593119			20.6442	20.805	23.7251	62.3296	27.2556	81.9803		17	26	21	58	24	110
AN0533.2	38.2065	-0.802429	0.506743	-1.5835	0.113307	0.38586			47.3602	49.6119	48.5799	11.8211	44.2904	27.5752		39	62	43	11	39	37
AN0534.2	3.14782	2.2403	1.49799	1.49553	0.134775	0.420792			0	0	3.3893	6.44789	6.8139	2.23583		0	0	3	6	6	3
AN0535.2	1.46278	-0.0109726	1.61369	-0.0067997	0.994575	NA			0	3.20077	1.12977	1.07465	1.13565	2.23583		0	4	1	1	1	3
AN0536.2	0	NA	NA	NA	NA	NA			0	0	0	0	0	0		0	0	0	0	0	0
AN0537.2	0	NA	NA	NA	NA	NA			0	0	0	0	0	0		0	0	0	0	0	0
AN0538.2	0.133365	-1.05226	4.08047	-0.257877	0.796502	NA			0	0.800192	0	0	0	0		0	1	0	0	0	0
AN0539.2	239.021	-1.06978	0.355626	-3.00816	0.00262834	0.0358186			435.956	255.261	280.182	208.482	126.057	128.187		359	319	248	194	111	172
AN0540.2	33.6664	0.0544435	0.538658	0.101072	0.919493	0.97164			44.9314	38.4092	15.8167	45.1353	20.4417	37.2638		37	48	14	42	18	50
AN0541.2	1.62132	2.99639	1.78215	1.68133	0.0926986	NA			0	0.800192	0	2.1493	4.5426	2.23583		0	1	0	2	4	3
AN0542.2	1.30885	3.77877	2.08909	1.80881	0.0704803	NA			0	0	0	1.07465	4.5426	2.23583		0	0	0	1	4	3
AN0543.2	2.71532	2.82249	1.4665	1.92464	0.0542747	0.255746			0	0.800192	1.12977	6.44789	5.67825	2.23583		0	1	1	6	5	3
AN0544.2	0.815236	1.85811	2.16661	0.857613	0.391106	NA			0	0.800192	0	1.07465	2.2713	0.745276		0	1	0	1	2	1
AN0545.2	0	NA	NA	NA	NA	NA			0	0	0	0	0	0		0	0	0	0	0	0
AN0546.2	119.827	2.52654	0.710417	3.55642	0.000375941	0.00886286			30.3591	35.2085	40.6716	458.875	68.139	85.7067		25	44	36	427	60	115
AN0547.2	0	NA	NA	NA	NA	NA			0	0	0	0	0	0		0	0	0	0	0	0
AN0548.2	7.07006	-0.57003	0.759876	-0.750162	0.453157	0.726039			6.07182	8.80212	10.1679	6.44789	7.94955	2.9811		5	11	9	6	7	4
AN0549.2	0.133365	-1.05226	4.08047	-0.257877	0.796502	NA			0	0.800192	0	0	0	0		0	1	0	0	0	0
AN0550.2	0.992383	-0.0842714	2.05382	-0.0410315	0.967271	NA			0	0.800192	2.25953	2.1493	0	0.745276		0	1	2	2	0	1
AN0551.2	40.2939	-0.426383	0.525773	-0.810964	0.417387	0.701046			70.4331	28.8069	39.5418	52.6578	24.9843	25.3394		58	36	35	49	22	34
AN0552.2	0.537325	2.49027	3.98775	0.62448	0.532312	NA			0	0	0	3.22395	0	0		0	0	0	3	0	0
AN0553.2	12.9691	-0.368228	0.582347	-0.632316	0.52718	0.776155			10.9293	20.0048	12.4274	10.7465	14.7635	8.94331		9	25	11	10	13	12
AN0554.2	2410.54	0.237477	0.26796	0.886242	0.375487	0.66829			2314.58	2675.04	1647.2	2981.08	2500.7	2344.64		1906	3343	1458	2774	2202	3146
AN0555.2	44.8269	0.0926743	0.426428	0.217327	0.827953	0.938622			40.074	62.415	27.1144	52.6578	39.7478	46.9524		33	78	24	49	35	63
AN0556.2	192.022	-0.591517	0.317902	-1.86069	0.0627879	0.278734			204.013	214.452	274.533	104.241	176.026	178.866		168	268	243	97	155	240
AN0557.2	1961.27	-0.0896059	0.245668	-0.364744	0.715303	0.890639			1872.55	2090.1	2104.75	1621.65	1672.81	2405.75		1542	2612	1863	1509	1473	3228
AN0558.2	735.113	-0.946508	0.234555	-4.03533	5.45e-05	0.00220686			953.275	828.999	1121.86	435.233	571.232	500.08		785	1036	993	405	503	671
AN0559.2	980.043	0.121932	0.390844	0.311972	0.755062	0.908867			953.275	770.585	1092.48	538.399	1369.59	1155.92		785	963	967	501	1206	1551
AN0560.2	497.676	-0.078629	0.193618	-0.406104	0.684666	0.871431			495.46	526.527	510.654	511.533	515.585	426.298		408	658	452	476	454	572
AN0561.2	297.62	-0.27699	0.348283	-0.795301	0.426438	0.707836			302.377	348.884	326.502	177.317	390.664	239.979		249	436	289	165	344	322
AN0562.2	440.599	-0.410255	0.371934	-1.10303	0.270013	0.579524			380.096	757.782	369.433	442.755	384.985	308.544		313	947	327	412	339	414
AN0563.2	18.0227	1.06305	0.635603	1.6725	0.0944252	0.348488			10.9293	13.6033	10.1679	42.986	17.0348	13.415		9	17	9	40	15	18
AN0564.2	359.331	-0.157358	0.312956	-0.502812	0.615096	0.832718			296.305	382.492	457.555	447.054	275.963	296.62		244	478	405	416	243	398
AN0565.2	2444.76	-0.672186	0.570825	-1.17757	0.238968	0.549587			2886.54	2165.32	3960.96	534.101	2940.2	2181.42		2377	2706	3506	497	2589	2927
AN0566.2	289.624	-0.436278	0.388804	-1.1221	0.261818	0.573629			272.017	295.271	432.7	146.152	253.25	338.355		224	369	383	136	223	454
AN0567.2	37.1674	0.57161	0.434566	1.31536	0.188389	0.498777			18.2155	39.2094	31.6334	35.4634	54.5112	43.9713		15	49	28	33	48	59
AN0568.2	257.94	-0.146129	0.25377	-0.575833	0.564728	0.801642			216.157	276.066	320.853	222.452	245.3	266.809		178	345	284	207	216	358
AN0569.2	370.137	-0.190513	0.201622	-0.944902	0.344709	0.643854			377.667	377.691	428.181	318.096	381.578	337.61		311	472	379	296	336	453
AN0570.2	18337.3	0.279377	0.27876	1.00221	0.31624	0.62011			18884.6	13822.5	16995.1	16745.2	26165.4	17411.1		15551	17274	15043	15582	23040	23362
AN0571.2	408.928	0.205887	0.228244	0.902047	0.367032	0.660317			395.883	396.095	347.968	369.679	432.683	511.259		326	495	308	344	381	686
AN0572.2	205.666	0.646287	0.392241	1.64768	0.0994183	0.358895			132.366	211.251	136.702	366.455	170.348	216.875		109	264	121	341	150	291
AN0573.2	477.463	0.611509	0.44851	1.36342	0.172749	0.479779			352.165	378.491	403.326	372.903	357.73	1000.16		290	473	357	347	315	1342
AN0574.2	218.975	-0.0865863	0.304053	-0.284774	0.775817	0.917087			228.3	274.466	172.854	258.99	207.824	171.413		188	343	153	241	183	230
AN0575.2	1848.15	-0.570502	0.229997	-2.48047	0.0131208	0.109705			1870.12	2383.77	2372.51	1240.15	1658.05	1564.33		1540	2979	2100	1154	1460	2099
AN0576.2	593.806	-0.269233	0.233251	-1.15426	0.248392	0.560278			575.608	624.95	746.775	451.353	598.488	565.664		474	781	661	420	527	759
AN0577.2	214.876	0.324801	0.256429	1.26663	0.205286	0.515633			167.582	204.049	199.969	290.155	220.316	207.187		138	255	177	270	194	278
AN0578.2	69.2242	0.284664	0.378539	0.752006	0.452047	0.725859			81.3624	60.8146	45.1906	98.8677	59.0538	70.0559		67	76	40	92	52	94
AN0579.2	1466.47	-0.110445	0.359366	-0.307332	0.758591	0.909857			1901.69	1348.32	1317.31	1929	1429.78	872.718		1566	1685	1166	1795	1259	1171
AN0580.2	210.786	0.45644	0.295543	1.54441	0.122489	0.400177			197.941	196.047	138.961	299.827	194.196	237.743		163	245	123	279	171	319
AN0581.2	628.484	1.00267	0.314298	3.1902	0.00142173	0.0232953			454.172	434.504	367.174	922.049	547.383	1045.62		374	543	325	858	482	1403
AN0582.2	561.841	-0.105753	0.225936	-0.468064	0.639739	0.847051			630.255	512.923	604.425	469.622	629.15	524.674		519	641	535	437	554	704
AN0583.2	557.922	-0.92906	0.385045	-2.41286	0.015828	0.122072			842.768	568.137	784.057	220.303	543.976	388.289		694	710	694	205	479	521
AN0584.2	4.91977	-1.76452	0.985155	-1.79111	0.0732764	0.302665			12.1436	4.00096	6.77859	3.22395	1.13565	2.23583		10	5	6	3	1	3
AN0585.2	82.2523	-1.68265	0.424705	-3.96191	7.44e-05	0.00268751			190.655	92.0221	93.7705	48.3592	32.9339	35.7732		157	115	83	45	29	48
AN0586.2	6.40325	0.0234592	0.750631	0.0312526	0.975068	0.992629			7.28618	4.00096	7.90836	6.44789	6.8139	5.96221		6	5	7	6	6	8
AN0587.2	149.861	-0.0708077	0.337638	-0.209715	0.83389	0.941797			98.3634	185.645	176.243	124.659	151.041	163.215		81	232	156	116	133	219
AN0588.2	39.6896	0.0930386	0.447261	0.208019	0.835214	0.941962			26.716	34.4083	54.2287	52.6578	28.3913	41.7354		22	43	48	49	25	56
AN0589.2	437.994	-0.613593	0.3833	-1.60082	0.109417	0.379849			655.756	390.494	543.417	205.258	465.617	367.421		540	488	481	191	410	493
AN0590.2	207.798	-0.0680309	0.25265	-0.26927	0.787722	0.921416			234.372	213.651	189.801	245.02	182.84	181.102		193	267	168	228	161	243
AN0591.2	292.232	0.421689	0.381171	1.1063	0.268597	0.579122			188.226	332.88	228.213	226.751	310.033	467.288		155	416	202	211	273	627
AN0592.2	15.0529	-0.0418708	0.569003	-0.0735863	0.94134	0.980028			12.1436	23.2056	10.1679	12.8958	14.7635	17.1413		10	29	9	12	13	23
AN0593.2	299.97	0.867484	0.527429	1.64474	0.100023	0.36046			337.593	138.433	161.556	661.984	249.843	250.413		278	173	143	616	220	336
AN0594.2	378.741	-0.333884	0.25063	-1.33218	0.182802	0.492672			354.594	440.106	472.242	274.036	380.443	351.025		292	550	418	255	335	471
AN0595.2	2735.83	-0.556253	0.244457	-2.27547	0.022878	0.154575			2633.95	3920.14	3215.31	2527.57	2049.85	2068.14		2169	4899	2846	2352	1805	2775
AN0596.2	764.575	-0.0319284	0.164029	-0.194651	0.845666	0.944877			756.548	764.184	798.744	726.463	757.479	784.03		623	955	707	676	667	1052
AN0597.2	499.729	-0.38627	0.314242	-1.22921	0.218991	0.530486			584.109	535.329	579.57	275.11	540.57	483.684		481	669	513	256	476	649
AN0598.2	114.25	0.241288	0.27808	0.867694	0.385562	0.676078			100.792	104.825	108.457	152.6	101.073	117.754		83	131	96	142	89	158
AN0599.2	100.412	0.105053	0.259303	0.405138	0.685376	0.871939			82.5767	106.426	100.549	108.54	106.751	97.6311		68	133	89	101	94	131
AN0600.2	757.042	-0.172797	0.241449	-0.715666	0.474197	0.739033			819.695	663.359	925.278	706.044	615.522	812.351		675	829	819	657	542	1090
AN0601.2	473.677	0.290778	0.363846	0.799178	0.424187	0.705932			433.528	352.085	493.708	548.071	308.897	705.776		357	440	437	510	272	947
AN0602.2	172.787	-0.462475	0.248561	-1.86061	0.0627995	0.278734			167.582	196.847	236.121	138.63	154.448	143.093		138	246	209	129	136	192
AN0603.2	25.2525	-0.0528389	0.427761	-0.123524	0.901692	0.966948			30.3591	20.805	25.9846	24.7169	29.5269	20.1224		25	26	23	23	26	27
AN0604.2	263.352	0.610711	0.575184	1.06177	0.288341	0.595929			189.441	174.442	262.106	140.779	182.84	630.503		156	218	232	131	161	846
AN0605.2	289.893	-0.159348	0.210454	-0.757163	0.448952	0.723651			267.16	320.077	329.892	292.305	264.607	265.318		220	400	292	272	233	356
AN0606.2	0.824389	0.891322	2.54717	0.349926	0.726394	NA			0	1.60038	0	1.07465	2.2713	0		0	2	0	1	2	0
AN0607.2	234.422	0.556832	0.615037	0.905362	0.365273	0.660016			115.365	163.239	290.35	122.51	547.383	167.687		95	204	257	114	482	225
AN0608.2	255.102	0.118116	0.470192	0.251209	0.801653	0.927522			137.223	261.663	334.411	346.037	311.168	140.112		113	327	296	322	274	188
AN0609.2	1244.54	-0.59527	0.476063	-1.2504	0.211152	0.522116			812.409	1537.97	2142.04	857.57	1521.77	595.475		669	1922	1896	798	1340	799
AN0610.2	431.181	3.27768	0.710045	4.61615	3.91e-06	0.000273181			72.8618	69.6167	99.4194	1719.44	172.619	453.128		60	87	88	1600	152	608
AN0611.2	0	NA	NA	NA	NA	NA			0	0	0	0	0	0		0	0	0	0	0	0
AN0612.2	0.726703	-1.82666	2.56762	-0.711419	0.476825	NA			1.21436	2.40058	0	0	0	0.745276		1	3	0	0	0	1
AN0613.2	0.179108	0.871292	4.08047	0.213527	0.830916	NA			0	0	0	1.07465	0	0		0	0	0	1	0	0
AN0614.2	0.390688	-2.10773	3.74667	-0.562561	0.573734	NA			1.21436	0	1.12977	0	0	0		1	0	1	0	0	0
AN0615.2	7.69828	0.699275	0.788207	0.887172	0.374986	0.668094			3.64309	8.00192	5.64883	16.1197	6.8139	5.96221		3	10	5	15	6	8
AN0616.2	0.124213	0.871292	4.08047	0.213527	0.830916	NA			0	0	0	0	0	0.745276		0	0	0	0	0	1
AN0617.2	250.118	-0.783251	0.430352	-1.82002	0.0687554	0.292035			326.664	311.275	310.686	307.35	137.414	107.32		269	389	275	286	121	144
AN0618.2	0.133365	-1.05226	4.08047	-0.257877	0.796502	NA			0	0.800192	0	0	0	0		0	1	0	0	0	0
AN0619.2	1.85419	-0.371301	1.30648	-0.284199	0.776258	NA			2.42873	1.60038	2.25953	1.07465	2.2713	1.49055		2	2	2	1	2	2
AN0620.2	355.973	-1.22841	0.279811	-4.39015	1.13e-05	0.000615472			423.813	568.937	502.746	238.572	243.029	158.744		349	711	445	222	214	213
AN0621.2	0.537325	2.49027	3.98775	0.62448	0.532312	NA			0	0	0	3.22395	0	0		0	0	0	3	0	0
AN0622.2	0.86422	2.0052	2.41864	0.829064	0.407068	NA			0	0.800192	0	2.1493	0	2.23583		0	1	0	2	0	3
AN0623.2	303.069	-0.311407	0.233984	-1.33089	0.183225	0.492672			367.952	286.469	352.487	276.185	299.812	235.507		303	358	312	257	264	316
AN0624.2	405.981	-0.0560635	0.205613	-0.272664	0.785111	0.920161			462.672	391.294	387.51	404.068	428.14	362.204		381	489	343	376	377	486
AN0625.2	327.879	0.155484	0.275901	0.563552	0.573059	0.8064			367.952	243.258	319.724	377.202	378.172	280.969		303	304	283	351	333	377
AN0626.2	340.645	-0.232409	0.396342	-0.586386	0.557616	0.797596			420.17	386.493	297.128	490.04	207.824	242.215		346	483	263	456	183	325
AN0627.2	295.795	-1.25186	0.358278	-3.49411	0.000475649	0.0103245			358.237	576.139	315.205	124.659	211.231	189.3		295	720	279	116	186	254
AN0628.2	57.8409	-0.644974	0.433724	-1.48706	0.136999	0.42466			97.1491	71.2171	42.9311	53.7325	49.9686	32.0469		80	89	38	50	44	43
AN0629.2	122.152	0.0337657	0.320231	0.105442	0.916025	0.970899			116.579	128.031	117.496	162.272	86.3094	122.225		96	160	104	151	76	164
AN0630.2	1738.08	0.386256	0.283609	1.36193	0.17322	0.480045			1496.1	1557.17	1466.44	2651.16	1767.07	1490.55		1232	1946	1298	2467	1556	2000
AN0631.2	212.604	-0.12145	0.26877	-0.451875	0.651359	0.853282			244.087	190.446	230.472	163.347	245.3	201.97		201	238	204	152	216	271
AN0632.2	278.922	-0.107392	0.204355	-0.525517	0.599224	0.82381			286.59	295.271	285.831	239.647	296.405	269.79		236	369	253	223	261	362
AN0633.2	400.393	0.0595464	0.196041	0.303745	0.761323	0.910901			383.739	387.293	405.586	361.082	438.361	426.298		316	484	359	336	386	572
AN0634.2	545.819	0.117885	0.279338	0.422015	0.673014	0.864943			511.247	543.331	515.173	739.359	543.976	421.826		421	679	456	688	479	566
AN0635.2	3.04239	-0.170647	1.59817	-0.106776	0.914966	0.97051			2.42873	7.20173	0	0	3.40695	5.21693		2	9	0	0	3	7
AN0636.2	361.776	-0.0376633	0.293901	-0.12815	0.898031	0.965946			371.595	345.683	381.861	484.667	306.626	280.224		306	432	338	451	270	376
AN0637.2	446.309	-0.394116	0.354115	-1.11296	0.265726	0.57712			518.533	432.904	569.402	233.199	528.077	395.741		427	541	504	217	465	531
AN0638.2	10.8803	-0.634661	0.690085	-0.919685	0.357737	0.653137			19.4298	11.2027	9.03812	13.9704	5.67825	5.96221		16	14	8	13	5	8
AN0639.2	2.40391	-0.272692	1.30887	-0.208341	0.834963	0.941962			2.42873	3.20077	2.25953	4.2986	0	2.23583		2	4	2	4	0	3
AN0640.2	493.158	-0.451692	0.297183	-1.51991	0.128534	0.409729			505.175	552.933	650.745	308.424	549.655	392.015		416	691	576	287	484	526
AN0641.2	13108.3	-0.274009	0.291013	-0.941569	0.346413	0.645377			16701.1	11910.9	14436.1	9310.76	15605	10685.8		13753	14885	12778	8664	13741	14338
AN0642.2	340.234	-0.162378	0.207372	-0.783029	0.43361	0.713115			316.949	362.487	398.807	323.469	302.083	337.61		261	453	353	301	266	453
AN0643.2	0.303321	1.68599	4.02105	0.419291	0.675004	NA			0	0	0	1.07465	0	0.745276		0	0	0	1	0	1
AN0644.2	768.505	0.316273	0.244867	1.29161	0.196491	0.50639			739.547	528.927	786.317	931.721	799.498	825.02		609	661	696	867	704	1107
AN0645.2	14.8974	0.525397	0.649503	0.808922	0.41856	0.701794			14.5724	12.0029	10.1679	27.9409	6.8139	17.8866		12	15	9	26	6	24
AN0646.2	1256.17	-0.648401	0.255305	-2.53971	0.0110945	0.0981936			1435.38	1555.57	1611.05	723.239	1061.83	1149.96		1182	1944	1426	673	935	1543
AN0647.2	728.768	-0.00407361	0.309688	-0.0131539	0.989505	0.996512			826.982	623.35	738.867	589.982	1003.91	589.513		681	779	654	549	884	791
AN0648.2	106.788	-0.0280662	0.259036	-0.108349	0.913719	0.970042			116.579	98.4237	108.457	98.8677	121.515	96.8859		96	123	96	92	107	130
AN0649.2	11.7297	-0.717859	0.725445	-0.989543	0.322397	0.626351			18.2155	17.6042	7.90836	15.0451	3.40695	8.19803		15	22	7	14	3	11
AN0650.2	745.003	0.0452937	0.208749	0.216977	0.828226	0.938805			665.471	806.594	726.439	813.509	802.905	655.097		548	1008	643	757	707	879
AN0651.2	697.284	-0.45946	0.216084	-2.12631	0.0334777	0.194314			735.904	853.005	832.637	506.16	681.39	574.608		606	1066	737	471	600	771
AN0652.2	3.31961	-0.0169168	1.50402	-0.0112477	0.991026	0.996662			6.07182	4.00096	0	5.37325	0	4.47166		5	5	0	5	0	6
AN0653.2	278.186	-0.012981	0.234065	-0.0554588	0.955773	0.984651			278.089	238.457	321.983	267.588	306.626	256.375		229	298	285	249	270	344
AN0654.2	481.852	0.281103	0.286618	0.980757	0.326712	0.630805			381.31	493.719	429.311	697.447	442.904	446.42		314	617	380	649	390	599
AN0655.2	383.288	0.245259	0.237956	1.03069	0.302686	0.609962			280.518	392.894	378.471	379.351	421.326	447.166		231	491	335	353	371	600
AN0656.2	256.344	0.604174	0.7184	0.840999	0.400348	0.687126			110.507	377.691	122.015	181.616	109.022	637.211		91	472	108	169	96	855
AN0657.2	263.852	-0.139463	0.424415	-0.3286	0.742458	0.903349			295.09	237.657	297.128	123.585	374.765	254.884		243	297	263	115	330	342
AN0658.2	144.334	0.0547455	0.303026	0.180663	0.856632	0.949149			126.294	160.839	137.831	108.54	149.906	182.593		104	201	122	101	132	245
AN0659.2	721.17	-0.75015	0.401452	-1.86859	0.0616799	0.275634			904.701	739.378	1069.89	275.11	726.816	611.126		745	924	947	256	640	820
AN0660.2	478.1	-1.07254	0.485868	-2.20746	0.0272818	0.172404			341.236	1057.85	544.547	440.606	210.095	274.262		281	1322	482	410	185	368
AN0661.2	269.644	-0.306739	0.22767	-1.3473	0.177884	0.486252			270.803	349.684	273.403	255.766	225.994	242.215		223	437	242	238	199	325
AN0662.2	247.284	-0.215944	0.273529	-0.789474	0.429835	0.710144			244.087	298.472	254.197	289.081	183.975	213.894		201	373	225	269	162	287
AN0663.2	69.8264	0.407805	0.453327	0.899583	0.368342	0.661253			53.432	66.416	59.8776	130.033	48.833	60.3673		44	83	53	121	43	81
AN0664.2	499.889	-0.400731	0.38926	-1.02947	0.303259	0.61014			369.167	704.969	632.669	280.483	427.005	585.042		304	881	560	261	376	785
AN0665.2	1523.48	0.135706	0.260026	0.521895	0.601744	0.825523			1476.67	1718.81	1159.14	1902.13	1497.92	1386.21		1216	2148	1026	1770	1319	1860
AN0666.2	68.4753	0.428764	0.465146	0.921784	0.356641	0.653002			72.8618	52.8127	49.7097	118.211	39.7478	77.5087		60	66	44	110	35	104
AN0667.2	1236.61	-0.443934	0.252658	-1.75706	0.0789078	0.315856			1267.8	1611.59	1395.26	1181.04	1158.36	805.643		1044	2014	1235	1099	1020	1081
AN0668.2	752.113	0.1978	0.245998	0.80407	0.421356	0.70396			760.192	679.363	662.043	1003.72	733.63	673.729		626	849	586	934	646	904
AN0669.2	17.4339	-0.460332	0.48476	-0.949609	0.342311	0.642166			17.0011	20.0048	23.7251	16.1197	11.3565	16.3961		14	25	21	15	10	22
AN0670.2	662.722	0.263589	0.167097	1.57746	0.11469	0.388484			605.967	611.347	589.738	753.329	687.068	728.88		499	764	522	701	605	978
AN0671.2	448.421	-0.0561002	0.228966	-0.245016	0.806444	0.929999			432.313	472.914	466.593	355.709	459.938	503.061		356	591	413	331	405	675
AN0672.2	631.387	0.0873965	0.356735	0.24499	0.806464	0.929999			622.968	584.14	629.279	982.229	531.484	438.222		513	730	557	914	468	588
AN0673.2	2170.51	-0.406836	0.230055	-1.76843	0.0769888	0.310685			2363.15	2833.48	2225.64	2177.24	1844.3	1579.24		1946	3541	1970	2026	1624	2119
AN0674.2	406.241	0.0492931	0.24148	0.204129	0.838253	0.942559			371.595	453.709	371.693	496.488	369.086	374.874		306	567	329	462	325	503
AN0675.2	528.988	0.0254942	0.226608	0.112504	0.910424	0.969973			524.605	560.935	488.059	498.637	464.481	637.211		432	701	432	464	409	855
AN0676.2	644.544	-0.159831	0.220861	-0.723673	0.469266	0.735894			751.691	613.748	675.6	522.279	697.289	606.655		619	767	598	486	614	814
AN0677.2	1249.04	1.78522	0.527209	3.38617	0.000708762	0.0141786			455.386	741.778	488.059	1501.28	815.397	3492.36		375	927	432	1397	718	4686
AN0678.2	281.061	-0.153395	0.208094	-0.737145	0.461034	0.732151			308.448	288.869	290.35	299.827	256.657	242.215		254	361	257	279	226	325
AN0679.2	564.404	-0.0780575	0.2007	-0.388927	0.69733	0.879992			635.112	597.744	506.135	511.533	579.182	556.721		523	747	448	476	510	747
AN0680.2	206.218	0.146334	0.305337	0.479255	0.631757	0.843659			193.084	175.242	219.175	286.931	162.398	200.479		159	219	194	267	143	269
AN0681.2	121.046	-1.04095	0.358637	-2.90251	0.00370187	0.0452499			217.371	144.835	126.534	104.241	64.7321	68.5654		179	181	112	97	57	92
AN0682.2	205.484	-0.645851	0.222097	-2.90797	0.00363786	0.0448747			238.015	276.867	237.251	145.078	163.534	172.159		196	346	210	135	144	231
AN0683.2	0	NA	NA	NA	NA	NA			0	0	0	0	0	0		0	0	0	0	0	0
AN0684.2	1516.92	-0.4451	0.23674	-1.88012	0.0600915	0.272531			1474.24	1722.81	2050.52	1087.54	1357.1	1409.32		1214	2153	1815	1012	1195	1891
AN0685.2	150.343	-0.307834	0.298675	-1.03067	0.302697	0.609962			207.656	134.432	157.037	159.048	130.6	113.282		171	168	139	148	115	152
AN0686.2	1673.93	0.286153	0.200571	1.42669	0.153669	0.451876			1442.66	1515.56	1566.98	1570.06	2087.33	1860.95		1188	1894	1387	1461	1838	2497
AN0687.2	3203.31	-0.0904438	0.40527	-0.223169	0.823404	0.936616			3316.43	2865.49	3729.36	1529.23	4351.81	3427.52		2731	3581	3301	1423	3832	4599
AN0688.2	7875.52	-0.434522	0.287237	-1.51276	0.130339	0.413298			7152.6	12378.2	7625.92	6960.5	6874.09	6261.81		5890	15469	6750	6477	6053	8402
AN0689.2	631.296	-0.0667839	0.370139	-0.18043	0.856815	0.949149			612.039	724.974	601.035	339.589	681.39	828.747		504	906	532	316	600	1112
AN0690.2	229.416	-0.173097	0.234642	-0.737708	0.460692	0.732151			253.802	211.251	264.365	218.154	239.622	189.3		209	264	234	203	211	254
AN0691.2	8.95776	1.21491	0.717424	1.69343	0.0903731	0.340243			2.42873	8.80212	4.51906	13.9704	11.3565	12.6697		2	11	4	13	10	17
AN0692.2	618.957	0.0797856	0.267921	0.297795	0.765859	0.913219			648.47	546.531	610.073	774.822	662.084	471.76		534	683	540	721	583	633
AN0693.2	298.828	1.92991	0.648159	2.97753	0.00290584	0.0382391			75.2905	158.438	138.961	228.9	194.196	997.179		62	198	123	213	171	1338
AN0694.2	117.871	3.10351	0.650514	4.77085	1.83e-06	0.000145756			15.7867	32.8079	24.8548	111.764	91.9877	430.024		13	41	22	104	81	577
AN0695.2	1940.08	-0.181309	0.418881	-0.432843	0.665129	0.85964			2170.07	1732.42	2283.26	865.093	2593.83	1995.85		1787	2165	2021	805	2284	2678
AN0696.2	262.389	0.202405	0.227248	0.890679	0.373101	0.667005			219.8	256.062	256.457	248.244	272.556	321.214		181	320	227	231	240	431
AN0697.2	920.974	0.185603	0.242914	0.764068	0.444827	0.719729			795.408	916.22	874.439	832.853	884.672	1222.25		655	1145	774	775	779	1640
AN0698.2	1245.33	-0.243596	0.276052	-0.882426	0.377546	0.66955			1191.29	1147.48	1712.72	931.721	1162.91	1325.85		981	1434	1516	867	1024	1779
AN0699.2	287.739	0.108673	0.337687	0.321815	0.747593	0.905727			285.375	276.066	268.884	436.308	236.215	223.583		235	345	238	406	208	300
AN0700.2	388.013	0.369336	0.259409	1.42376	0.154516	0.451876			313.306	352.885	350.227	437.382	338.424	535.853		258	441	310	407	298	719
AN0701.2	456.258	-0.0973539	0.372067	-0.261657	0.793586	0.923784			319.378	605.746	489.188	602.878	313.439	406.921		263	757	433	561	276	546
AN0702.2	11.3418	0.696981	0.822523	0.847369	0.39679	0.684614			4.85745	18.4044	2.25953	12.8958	12.4922	17.1413		4	23	2	12	11	23
AN0703.2	662.881	-0.0777042	0.17851	-0.435293	0.66335	0.859003			641.184	715.372	685.768	637.267	607.573	690.125		528	894	607	593	535	926
AN0704.2	467.917	-0.00485688	0.258892	-0.0187603	0.985032	0.995096			465.101	407.298	534.379	363.231	529.213	508.278		383	509	473	338	466	682
AN0705.2	2715.11	-0.0316198	0.391396	-0.0807872	0.935611	0.978847			2268.43	3326.4	2640.26	1692.57	2208.84	4154.17		1868	4157	2337	1575	1945	5574
AN0706.2	1657.42	-0.24217	0.17371	-1.39411	0.163285	0.464228			1644.25	1962.87	1780.51	1574.36	1497.92	1484.59		1354	2453	1576	1465	1319	1992
AN0707.2	794.789	0.0485533	0.330861	0.146748	0.883331	0.960377			799.051	693.767	851.843	495.413	1018.68	909.982		658	867	754	461	897	1221
AN0708.2	208.725	-0.475041	0.479911	-0.989853	0.322246	0.626201			195.513	220.853	312.945	110.689	109.022	303.327		161	276	277	103	96	407
AN0709.2	565.715	0.670902	0.630971	1.06329	0.287653	0.595543			414.098	460.911	434.96	210.631	409.97	1463.72		341	576	385	196	361	1964
AN0710.2	0.594063	-1.18284	3.39422	-0.348487	0.727474	NA			2.42873	0	0	0	1.13565	0		2	0	0	0	1	0
AN0711.2	87.6302	0.456936	0.284485	1.60619	0.108232	0.377601			68.0044	85.6206	67.7859	101.017	88.5807	114.772		56	107	60	94	78	154
AN0712.2	25.9037	0.226419	0.567972	0.398646	0.690154	0.876112			36.4309	24.0058	11.2977	38.6874	18.1704	26.8299		30	30	10	36	16	36
AN0713.2	30.6225	0.625878	0.46013	1.36022	0.173761	0.481059			20.6442	16.804	35.0227	31.1648	46.5617	33.5374		17	21	31	29	41	45
AN0714.2	234.336	-0.0539833	0.204595	-0.263854	0.791892	0.923216			251.373	238.457	225.953	245.02	232.808	212.404		207	298	200	228	205	285
AN0715.2	787.016	-0.253515	0.291672	-0.869178	0.38475	0.675357			784.479	800.993	982.896	496.488	842.653	814.587		646	1001	870	462	742	1093
AN0716.2	695.173	0.0123658	0.28674	0.0431256	0.965601	0.989714			625.397	716.172	735.477	487.891	741.58	864.52		515	895	651	454	653	1160
AN0717.2	732.722	0.460848	0.41831	1.10169	0.270596	0.580184			465.101	867.409	517.433	581.385	673.441	1291.56		383	1084	458	541	593	1733
AN0718.2	68.5132	1.42529	0.356565	3.99729	6.41e-05	0.0024753			36.4309	39.2094	36.1525	92.4198	74.9529	131.914		30	49	32	86	66	177
AN0719.2	341.081	0.153146	0.276057	0.554763	0.579057	0.810758			346.094	309.674	312.945	470.696	313.439	293.639		285	387	277	438	276	394
AN0720.2	790.146	-0.26985	0.229014	-1.17831	0.238672	0.549356			959.347	780.988	850.713	718.94	832.432	598.457		790	976	753	669	733	803
AN0721.2	232.101	0.6261	0.264284	2.36904	0.0178344	0.132804			179.726	177.643	189.801	353.56	262.335	229.545		148	222	168	329	231	308
AN0722.2	750.588	0.300864	0.264685	1.13669	0.255669	0.568287			714.046	706.57	596.516	1054.23	771.107	661.06		588	883	528	981	679	887
AN0723.2	296.084	0.895366	0.613639	1.45911	0.144535	0.436769			251.373	182.444	187.541	84.8973	574.639	495.608		207	228	166	79	506	665
AN0724.2	463.819	0.447238	0.219914	2.03369	0.0419825	0.218257			340.022	389.694	447.387	496.488	595.081	514.24		280	487	396	462	524	690
AN0725.2	561.793	0.0945169	0.366441	0.257932	0.796459	0.924701			503.961	583.34	542.287	890.884	448.582	401.704		415	729	480	829	395	539
AN0726.2	772.487	-1.21861	0.228581	-5.33118	9.76e-08	1.23e-05			1169.43	1137.07	934.316	449.203	541.705	403.194		963	1421	827	418	477	541
AN0727.2	435.122	0.00931071	0.22134	0.0420652	0.966447	0.989714			493.032	391.294	416.883	421.262	494.008	394.251		406	489	369	392	435	529
AN0728.2	232.488	-0.5096	0.373564	-1.36416	0.172518	0.47952			331.521	205.649	282.441	122.51	265.742	187.064		273	257	250	114	234	251
AN0729.2	394.62	-0.173906	0.284197	-0.611922	0.540589	0.786601			377.667	502.521	373.952	473.92	323.66	315.997		311	628	331	441	285	424
AN0730.2	354.082	0.116221	0.25817	0.450173	0.652585	0.853774			370.381	364.888	284.701	305.2	358.865	440.458		305	456	252	284	316	591
AN0731.2	276.422	0.316515	0.23193	1.3647	0.172348	0.479472			229.515	237.657	272.274	274.036	287.32	357.732		189	297	241	255	253	480
AN0732.2	1124.85	0.734885	0.436539	1.68343	0.0922912	0.343472			680.044	958.63	894.774	703.895	1287.83	2223.9		560	1198	792	655	1134	2984
AN0733.2	19031.2	0.239369	0.215295	1.11182	0.266215	0.577256			16826.2	16343.1	19199.2	16926.8	22552.9	22338.9		13856	20424	16994	15751	19859	29974
AN0734.2	16724.2	0.229636	0.147288	1.55909	0.118974	0.395088			15594.9	15095.6	15498.1	18168	17233.5	18754.9		12842	18865	13718	16906	15175	25165
AN0735.2	7.4762	-0.142422	0.799629	-0.17811	0.858637	0.949506			7.28618	10.4025	5.64883	12.8958	3.40695	5.21693		6	13	5	12	3	7
AN0736.2	0.923099	-0.667788	3.09293	-0.215908	0.829059	NA			0	0	3.3893	2.1493	0	0		0	0	3	2	0	0
AN0737.2	14.3753	0.39842	0.52715	0.7558	0.449769	0.724413			14.5724	13.6033	9.03812	18.269	13.6278	17.1413		12	17	8	17	12	23
AN0738.2	9.73077	0.432872	0.71374	0.606484	0.544194	0.789103			9.71491	9.60231	5.64883	13.9704	4.5426	14.9055		8	12	5	13	4	20
AN0739.2	53.4177	-0.174308	0.391312	-0.445446	0.655998	0.85478			57.0751	60.0144	53.099	63.4043	29.5269	57.3862		47	75	47	59	26	77
AN0740.2	291.009	-0.796065	0.316648	-2.51404	0.0119358	0.102679			318.163	482.516	306.166	184.84	270.285	184.083		262	603	271	172	238	247
AN0741.2	8.63177	0.419803	1.02268	0.410491	0.681446	0.869434			10.9293	2.40058	9.03812	19.3437	1.13565	8.94331		9	3	8	18	1	12
AN0742.2	222.269	1.28254	0.381583	3.3611	0.000776322	0.0151347			111.721	139.233	137.831	213.855	253.25	477.722		92	174	122	199	223	641
AN0743.2	197.655	0.578652	0.349339	1.65642	0.0976368	0.355051			179.726	132.032	163.816	325.619	225.994	158.744		148	165	145	303	199	213
AN0744.2	75.9864	-1.90525	0.451158	-4.22303	2.41e-05	0.00112782			174.868	85.6206	99.4194	20.4183	44.2904	31.3016		144	107	88	19	39	42
AN0745.2	1023.47	-0.210702	0.559166	-0.376815	0.706311	0.884352			1338.23	681.764	1274.38	329.917	1629.66	886.878		1102	852	1128	307	1435	1190
AN0746.2	27.6768	-0.250875	0.507961	-0.493886	0.621387	0.83753			27.9304	42.4102	19.206	34.3888	24.9843	17.1413		23	53	17	32	22	23
AN0747.2	4248.36	-0.0892328	0.457837	-0.194901	0.84547	0.944877			4804.02	4361.85	3973.39	1640.99	5815.67	4894.23		3956	5451	3517	1527	5121	6567
AN0748.2	1.02977	-1.19056	1.86034	-0.639969	0.522193	NA			2.42873	0.800192	1.12977	1.07465	0	0.745276		2	1	1	1	0	1
AN0749.2	6.41614	-0.318903	0.77013	-0.41409	0.678808	0.867778			3.64309	9.60231	7.90836	6.44789	5.67825	5.21693		3	12	7	6	5	7
AN0750.2	838.113	0.412063	0.249944	1.64862	0.0992249	0.358895			700.688	720.973	735.477	1216.5	868.772	786.266		577	901	651	1132	765	1055
AN0751.2	218.94	0.255603	0.309375	0.826193	0.408695	0.693817			170.011	205.649	223.694	179.466	220.316	314.506		140	257	198	167	194	422
AN0752.2	706.694	-0.064901	0.256811	-0.252719	0.800486	0.927086			788.122	584.14	796.485	556.668	762.021	752.729		649	730	705	518	671	1010
AN0753.2	3603.01	-0.261327	0.334052	-0.782295	0.434041	0.713268			3436.65	4205.81	4142.85	1979.5	4170.11	3683.15		2830	5256	3667	1842	3672	4942
AN0754.2	567.864	0.121275	0.175971	0.68918	0.49071	0.74747			565.893	519.325	546.807	622.222	596.216	556.721		466	649	484	579	525	747
AN0755.2	279.998	0.0973548	0.201199	0.483873	0.628476	0.842168			275.661	279.267	256.457	318.096	270.285	280.224		227	349	227	296	238	376
AN0756.2	30.041	-0.0460754	0.397655	-0.115868	0.907757	0.968719			30.3591	29.6071	31.6334	37.6127	22.713	28.3205		25	37	28	35	20	38
AN0757.2	1792.8	-0.399034	0.522096	-0.764293	0.444693	0.719729			2072.92	1510.76	2534.06	526.578	2341.71	1770.78		1707	1888	2243	490	2062	2376
AN0758.2	6.49006	0.152358	0.817836	0.186294	0.852214	0.947298			7.28618	8.80212	2.25953	8.59719	4.5426	7.45276		6	11	2	8	4	10
AN0759.2	3.09842	-1.44488	1.33299	-1.08394	0.278393	0.586546			7.28618	4.00096	2.25953	4.2986	0	0.745276		6	5	2	4	0	1
AN0760.2	1.51137	2.83415	2.23714	1.26687	0.205203	NA			0	0	1.12977	6.44789	0	1.49055		0	0	1	6	0	2
AN0761.2	15.6335	0.810576	0.673547	1.20344	0.228804	0.539832			15.7867	7.20173	11.2977	34.3888	10.2209	14.9055		13	9	10	32	9	20
AN0762.2	890.046	0.204604	0.252874	0.809114	0.41845	0.701794			814.838	885.013	780.668	1216.5	806.312	836.945		671	1106	691	1132	710	1123
AN0763.2	751.347	0.413351	0.245378	1.68455	0.0920759	0.343277			514.89	668.161	750.164	927.422	740.444	907.001		424	835	664	863	652	1217
AN0764.2	78.7917	1.13032	0.423411	2.66956	0.00759518	0.0747546			78.9336	35.2085	35.0227	98.8677	96.5303	128.187		65	44	31	92	85	172
AN0765.2	21.6511	-0.360837	0.620907	-0.581145	0.561143	0.799402			20.6442	36.0087	15.8167	32.2395	14.7635	10.4339		17	45	14	30	13	14
AN0766.2	599.46	0.127106	0.251443	0.505507	0.613202	0.83165			461.458	646.555	611.203	568.489	571.232	737.823		380	808	541	529	503	990
AN0767.2	1689.09	0.691143	0.396512	1.74306	0.0813233	0.32125			1462.09	1180.28	1233.7	3357.2	1519.5	1381.74		1204	1475	1092	3124	1338	1854
AN0768.2	134.484	0.145074	0.323548	0.448383	0.653877	0.85441			121.436	149.636	111.847	179.466	99.9372	144.584		100	187	99	167	88	194
AN0769.2	833.336	-0.0142656	0.227471	-0.0627138	0.949994	0.983051			699.473	998.64	813.431	765.15	850.602	872.718		576	1248	720	712	749	1171
AN0770.2	904.697	-0.0127699	0.316384	-0.0403621	0.967804	0.990142			909.558	1080.26	735.477	1230.47	747.258	725.153		749	1350	651	1145	658	973
AN0771.2	3112.17	-0.587318	0.347179	-1.69169	0.0907057	0.34078			3037.12	3508.84	4665.93	1596.93	2552.94	3311.26		2501	4385	4130	1486	2248	4443
AN0772.2	146.271	-0.117166	0.249261	-0.470054	0.638317	0.846487			171.225	147.235	137.831	138.63	158.991	123.716		141	184	122	129	140	166
AN0773.2	521.115	-1.04158	0.269429	-3.86588	0.000110689	0.00362733			681.258	675.362	746.775	301.976	446.311	275.007		561	844	661	281	393	369
AN0774.2	42.4809	-0.338333	0.364233	-0.928891	0.352946	0.650439			46.1458	53.6129	41.8013	42.986	42.0191	28.3205		38	67	37	40	37	38
AN0775.2	52.2315	-0.235688	0.364437	-0.646718	0.517815	0.769957			55.8607	63.2152	49.7097	63.4043	45.426	35.7732		46	79	44	59	40	48
AN0776.2	16549.4	0.22584	0.317704	0.710849	0.477178	0.740605			16351.4	12769.5	16649.4	12943.1	24831	15752.2		13465	15958	14737	12044	21865	21136
AN0777.2	1073.22	-0.274304	0.289095	-0.948839	0.342703	0.642244			1304.23	934.625	1285.67	1123.01	1082.27	709.503		1074	1168	1138	1045	953	952
AN0778.2	52.6116	-0.124139	0.395086	-0.314208	0.753363	0.90822			64.3613	38.4092	62.1371	38.6874	65.8677	46.2071		53	48	55	36	58	62
AN0779.2	661.161	-0.0757219	0.31965	-0.23689	0.812742	0.931865			676.4	527.327	831.507	728.612	755.207	447.911		557	659	736	678	665	601
AN0780.2	252.36	-0.281292	0.303287	-0.927481	0.353677	0.650816			281.732	290.47	257.587	301.976	219.181	163.215		232	363	228	281	193	219
AN0781.2	717.036	-0.428864	0.323239	-1.32677	0.184584	0.494889			757.763	731.376	979.507	404.068	791.548	637.956		624	914	867	376	697	856
AN0782.2	276.334	-0.417005	0.30941	-1.34774	0.177741	0.486175			314.52	291.27	343.449	180.541	203.281	324.94		259	364	304	168	179	436
AN0783.2	77.4504	0.173378	0.457543	0.378932	0.704738	0.883361			51.0033	113.627	53.099	107.465	56.7825	82.7256		42	142	47	100	50	111
AN0784.2	63.6334	-0.204922	0.344529	-0.594789	0.551984	0.793622			80.148	60.0144	64.3966	77.3747	47.6973	52.1693		66	75	57	72	42	70
AN0785.2	16.2968	-1.35136	0.655093	-2.06285	0.0391266	0.210148			14.5724	22.4054	32.7632	11.8211	12.4922	3.72638		12	28	29	11	11	5
AN0786.2	20.4694	-0.538883	0.739293	-0.728917	0.466052	0.73429			8.50054	28.8069	35.0227	29.0155	14.7635	6.70748		7	36	31	27	13	9
AN0787.2	369.343	-0.00244237	0.406594	-0.00600691	0.995207	0.99803			501.532	302.473	305.037	562.041	273.692	271.28		413	378	270	523	241	364
AN0788.2	154.413	1.54069	0.449984	3.42388	0.00061735	0.0128062			75.2905	84.8204	76.8241	342.813	106.751	239.979		62	106	68	319	94	322
AN0789.2	2152.47	0.654569	0.503777	1.29932	0.193833	0.503847			1675.82	1779.63	1561.34	4951.98	1524.04	1421.99		1380	2224	1382	4608	1342	1908
AN0790.2	1644.67	0.721389	0.315811	2.28424	0.0223574	0.153095			1247.15	1244.3	1233.7	2938.09	1652.37	1552.41		1027	1555	1092	2734	1455	2083
AN0791.2	1943	0.0470476	0.397697	0.1183	0.90583	0.968014			2522.23	1555.57	1656.24	3041.26	1454.77	1427.95		2077	1944	1466	2830	1281	1916
AN0792.2	15.9936	0.819983	0.649311	1.26285	0.206643	0.517377			13.358	14.4035	6.77859	33.3141	10.2209	17.8866		11	18	6	31	9	24
AN0793.2	11.9248	0.158644	0.672367	0.235948	0.813473	0.931865			18.2155	8.00192	7.90836	17.1944	6.8139	13.415		15	10	7	16	6	18
AN0794.2	224.685	-0.104587	0.240028	-0.435729	0.663033	0.859003			235.587	212.851	249.678	207.407	255.521	187.064		194	266	221	193	225	251
AN0795.2	333.326	0.364524	0.23168	1.5734	0.115627	0.389525			337.593	256.862	280.182	415.889	377.036	332.393		278	321	248	387	332	446
AN0796.2	241.663	-0.248267	0.380011	-0.653316	0.513552	0.766325			325.449	203.249	258.716	139.704	313.439	209.423		268	254	229	130	276	281
AN0797.2	921.726	-0.296712	0.286748	-1.03475	0.300786	0.609039			950.847	1081.86	1015.66	571.713	1034.58	875.699		783	1352	899	532	911	1175
AN0798.2	103.184	-1.05681	0.259247	-4.07645	4.57e-05	0.00196496			139.652	149.636	128.793	74.1508	59.0538	67.8201		115	187	114	69	52	91
AN0799.2	4.30494	-1.23424	0.918911	-1.34315	0.179223	0.487853			4.85745	6.40154	6.77859	2.1493	3.40695	2.23583		4	8	6	2	3	3
AN0800.2	8.94492	-0.685102	0.77396	-0.885191	0.376054	0.668727			13.358	10.4025	9.03812	11.8211	6.8139	2.23583		11	13	8	11	6	3
AN0801.2	28.0204	0.189571	0.686062	0.276317	0.782304	0.919266			27.9304	31.2075	19.206	60.1804	10.2209	19.3772		23	39	17	56	9	26
AN0802.2	572.91	0.168308	0.205079	0.820697	0.411819	0.696453			471.173	553.733	593.127	566.34	662.084	591.004		388	692	525	527	583	793
AN0803.2	734.76	-0.29575	0.245519	-1.20459	0.22836	0.539832			789.336	772.186	868.79	509.384	687.068	781.794		650	965	769	474	605	1049
AN0804.2	301.712	-0.407199	0.249157	-1.63431	0.102194	0.365526			376.453	328.879	326.502	216.004	317.982	244.45		310	411	289	201	280	328
AN0805.2	134.407	-0.296977	0.248571	-1.19474	0.23219	0.542742			168.797	140.034	135.572	120.361	132.871	108.81		139	175	120	112	117	146
AN0806.2	393.928	-0.283705	0.259685	-1.0925	0.274614	0.584336			403.169	524.926	368.304	413.74	346.373	307.054		332	656	326	385	305	412
AN0807.2	298.471	-0.252383	0.232543	-1.08531	0.277782	0.586546			297.519	344.883	331.021	223.527	303.219	290.658		245	431	293	208	267	390
AN0808.2	408.482	-0.281826	0.327059	-0.861698	0.388854	0.678095			494.246	356.886	493.708	267.588	503.093	335.374		407	446	437	249	443	450
AN0809.2	1506.98	-0.336288	0.277194	-1.21319	0.225058	0.536647			1471.81	1676.4	1898.01	982.229	1355.97	1657.49		1212	2095	1680	914	1194	2224
AN0810.2	1689.21	-0.0544209	0.301646	-0.180413	0.856828	0.949149			1469.38	2027.69	1665.27	2241.72	1345.75	1385.47		1210	2534	1474	2086	1185	1859
AN0811.2	116.856	0.958788	0.84659	1.13253	0.257412	0.569907			49.7889	141.634	46.3204	356.784	26.12	80.4898		41	177	41	332	23	108
AN0812.2	290.639	0.0289747	0.321228	0.0901998	0.928128	0.975036			263.517	278.467	321.983	200.959	283.913	394.996		217	348	285	187	250	530
AN0813.2	621.636	-0.0404926	0.199569	-0.2029	0.839213	0.943135			603.539	672.962	613.463	686.701	609.844	543.306		497	841	543	639	537	729
AN0814.2	1349.81	-0.381172	0.22522	-1.69244	0.0905615	0.340495			1415.95	1544.37	1620.08	1052.08	1425.24	1041.15		1166	1930	1434	979	1255	1397
AN0815.2	464.075	-1.8379	0.35612	-5.16089	2.46e-07	2.52e-05			490.603	953.029	730.958	219.228	245.3	145.329		404	1191	647	204	216	195
AN0816.2	609.826	-0.04241	0.250777	-0.169115	0.865707	0.953358			609.61	592.142	655.264	452.427	656.406	693.107		502	740	580	421	578	930
AN0817.2	462.268	-0.102406	0.300768	-0.340481	0.733494	0.900246			412.884	526.527	497.097	322.395	430.411	584.296		340	658	440	300	379	784
AN0818.2	584.983	-0.301421	0.290344	-1.03815	0.299199	0.608298			711.617	541.73	684.638	381.5	657.542	532.872		586	677	606	355	579	715
AN0819.2	1809.57	-0.0641579	0.310488	-0.206636	0.836294	0.942099			1764.47	2054.09	1730.8	2307.27	1165.18	1835.61		1453	2567	1532	2147	1026	2463
AN0820.2	94.4239	0.701748	0.455534	1.54049	0.12344	0.401239			51.0033	92.8223	71.1752	185.914	82.9025	82.7256		42	116	63	173	73	111
AN0821.2	382.356	0.0283199	0.253795	0.111586	0.911152	0.969973			376.453	376.891	381.861	328.843	491.737	338.355		310	471	338	306	433	454
AN0822.2	547.074	-0.452881	0.283025	-1.60015	0.109566	0.380052			562.25	647.356	686.897	334.216	581.453	470.269		463	809	608	311	512	631
AN0823.2	711.818	-0.0514766	0.193572	-0.265931	0.790293	0.922173			712.831	695.367	764.851	774.822	702.968	620.07		587	869	677	721	619	832
AN0824.2	762.381	0.395646	0.25571	1.54725	0.121804	0.399408			618.111	786.589	570.532	887.66	707.51	1003.89		509	983	505	826	623	1347
AN0825.2	228.102	-0.194721	0.336194	-0.579192	0.562459	0.800526			170.011	246.459	314.075	161.197	231.673	245.196		140	308	278	150	204	329
AN0826.2	21.1693	1.08292	0.459713	2.35564	0.0184906	0.136227			13.358	12.8031	14.687	34.3888	22.713	29.0658		11	16	13	32	20	39
AN0827.2	521.175	-0.0137463	0.201927	-0.0680755	0.945725	0.981855			485.745	552.933	532.12	571.713	455.396	529.146		400	691	471	532	401	710
AN0828.2	495.394	-0.0125646	0.280825	-0.0447415	0.964313	0.989094			414.098	612.947	465.463	404.068	475.837	599.947		341	766	412	376	419	805
AN0829.2	43.3506	0.00346186	0.335622	0.0103148	0.99177	0.996668			42.5027	44.8108	42.9311	38.6874	39.7478	51.424		35	56	38	36	35	69
AN0830.2	191.298	-0.104255	0.327061	-0.318764	0.749906	0.906419			225.872	213.651	154.778	248.244	146.499	158.744		186	267	137	231	129	213
AN0831.2	790.017	0.576795	0.385752	1.49525	0.13485	0.420792			622.968	613.748	666.562	580.311	775.649	1480.86		513	767	590	540	683	1987
AN0832.2	1059.8	0.409055	0.264554	1.54621	0.122054	0.399912			807.552	981.836	942.224	1431.43	893.757	1302		665	1227	834	1332	787	1747
AN0833.2	1143.01	1.65529	0.499676	3.31272	0.000923933	0.0173304			557.393	540.93	554.715	873.69	1107.26	3224.06		459	676	491	813	975	4326
AN0834.2	1995.68	-0.2124	0.307558	-0.690603	0.489815	0.747188			1714.68	2803.07	1908.17	2347.03	1559.25	1641.84		1412	3503	1689	2184	1373	2203
AN0835.2	27.3348	0.0536287	0.428168	0.125251	0.900324	0.966297			26.716	19.2046	35.0227	29.0155	24.9843	29.0658		22	24	31	27	22	39
AN0836.2	870.688	-0.0478255	0.251512	-0.190152	0.84919	0.946218			749.262	933.024	972.728	682.402	1005.05	881.661		617	1166	861	635	885	1183
AN0837.2	345.787	-0.244986	0.321464	-0.762096	0.446003	0.720175			372.81	399.296	353.617	200.959	344.102	403.94		307	499	313	187	303	542
AN0838.2	977.504	-0.160017	0.282258	-0.566918	0.57077	0.805332			1159.72	849.004	1086.83	684.551	1122.02	962.896		955	1061	962	637	988	1292
AN0839.2	3.5378	2.03633	1.11172	1.8317	0.0669961	0.288172			1.21436	0.800192	2.25953	6.44789	4.5426	5.96221		1	1	2	6	4	8
AN0840.2	1073.14	0.0193742	0.274146	0.0706711	0.94366	0.981173			910.773	1321.92	964.82	866.167	1097.04	1278.15		750	1652	854	806	966	1715
AN0841.2	20.287	0.374301	0.82624	0.453016	0.650537	0.852735			15.7867	16.804	20.3358	51.5832	4.5426	12.6697		13	21	18	48	4	17
AN0842.2	1276.38	-0.546394	0.272784	-2.00302	0.0451748	0.228095			1281.15	1474.75	1790.68	826.405	995.965	1289.33		1055	1843	1585	769	877	1730
AN0843.2	15879.9	0.077483	0.387625	0.199892	0.841565	0.944266			16000.5	12466.2	17894.4	9107.65	23631.7	16179.2		13176	15579	15839	8475	20809	21709
AN0844.2	543.386	-0.480777	0.475443	-1.01122	0.311911	0.617662			737.119	450.508	711.752	206.333	726.816	427.788		607	563	630	192	640	574
AN0845.2	283.663	-0.711257	0.448629	-1.5854	0.112875	0.385764			323.021	247.259	486.929	107.465	260.064	277.243		266	309	431	100	229	372
AN0846.2	105.021	-0.147816	0.29373	-0.503237	0.614798	0.832582			106.864	108.026	116.366	74.1508	120.379	104.339		88	135	103	69	106	140
AN0847.2	1727.94	-0.395668	0.389573	-1.01564	0.309799	0.615942			1470.59	2701.45	1717.24	2186.91	1200.38	1091.08		1211	3376	1520	2035	1057	1464
AN0848.2	605.745	-0.207033	0.178719	-1.15843	0.246689	0.55874			672.757	648.156	625.89	594.281	576.91	516.476		554	810	554	553	508	693
AN0849.2	536.384	-0.180171	0.24674	-0.730207	0.465264	0.73429			512.461	540.93	656.394	402.993	566.689	538.834		422	676	581	375	499	723
AN0850.2	744.025	0.0315356	0.206562	0.152669	0.878659	0.9579			654.542	792.991	759.202	851.122	713.188	693.107		539	991	672	792	628	930
AN0851.2	67.0779	-0.966321	0.303256	-3.18648	0.00144015	0.023415			97.1491	86.4208	82.4729	38.6874	54.5112	43.226		80	108	73	36	48	58
AN0852.2	54.728	-0.821198	0.371587	-2.20997	0.0271069	0.171988			91.0773	62.415	56.4883	30.0902	46.5617	41.7354		75	78	50	28	41	56
AN0853.2	74.7698	-0.29287	0.271496	-1.07873	0.280709	0.587947			81.3624	81.6196	83.6027	72.0015	70.4103	59.6221		67	102	74	67	62	80
AN0854.2	687.132	-0.207788	0.298525	-0.696048	0.486399	0.745216			585.323	772.986	851.843	487.891	606.437	818.313		482	966	754	454	534	1098
AN0855.2	246.19	-0.240517	0.223452	-1.07637	0.281762	0.588979			259.874	269.665	271.144	194.511	222.587	259.356		214	337	240	181	196	348
AN0856.2	1754.39	-1.59124	0.502061	-3.16942	0.00152744	0.0242262			1551.96	3199.97	3150.92	420.188	1449.09	754.219		1278	3999	2789	391	1276	1012
AN0857.2	710.836	-1.53813	0.534901	-2.87554	0.00403333	0.0483885			484.531	1377.13	1310.53	180.541	576.91	335.374		399	1721	1160	168	508	450
AN0858.2	1765.3	0.880267	0.517575	1.70075	0.0889898	0.336993			873.127	1663.6	1191.9	1164.92	1541.08	4157.15		719	2079	1055	1084	1357	5578
AN0859.2	229.605	0.198023	0.224112	0.883587	0.376919	0.669143			193.084	199.248	249.678	240.721	240.758	254.139		159	249	221	224	212	341
AN0860.2	2881.38	0.491979	0.313966	1.56698	0.117119	0.391729			2706.82	1766.02	2712.57	2390.02	3839.63	3873.2		2229	2207	2401	2224	3381	5197
AN0861.2	617.849	0.170163	0.203795	0.834971	0.403734	0.689429			602.324	526.527	616.852	605.027	617.794	738.568		496	658	546	563	544	991
AN0862.2	383.374	0.0152642	0.207438	0.0735846	0.941341	0.980028			418.955	370.489	354.746	347.112	425.869	383.072		345	463	314	323	375	514
AN0863.2	350.04	0.140674	0.28706	0.490051	0.624097	0.839807			326.664	372.89	299.388	260.065	417.919	423.317		269	466	265	242	368	568
AN0864.2	216.968	0.348853	0.266928	1.30692	0.19124	0.502066			178.511	204.849	188.671	307.35	205.553	216.875		147	256	167	286	181	291
AN0865.2	144.851	-0.0609736	0.241475	-0.252505	0.800651	0.927094			137.223	152.037	153.648	153.675	151.041	121.48		113	190	136	143	133	163
AN0866.2	655.999	-0.501848	0.262817	-1.90949	0.0561983	0.260916			688.544	833	785.187	404.068	641.642	583.551		567	1041	695	376	565	783
AN0867.2	30.2106	1.27914	0.836905	1.52842	0.126409	0.406538			27.9304	18.4044	6.77859	7.52254	40.8834	79.7445		23	23	6	7	36	107
AN0868.2	532.115	-0.246166	0.249524	-0.986542	0.323867	0.627758			520.962	704.169	506.135	559.892	437.225	464.307		429	880	448	521	385	623
AN0869.2	222.203	-0.107144	0.234524	-0.456854	0.647776	0.85096			250.159	212.851	228.213	248.244	206.688	187.064		206	266	202	231	182	251
AN0870.2	6828.37	-0.044596	0.500654	-0.0890755	0.929022	0.975036			6230.9	6225.5	8345.58	2312.64	9154.48	8701.1		5131	7780	7387	2152	8061	11675
AN0871.2	627.9	0.0848255	0.193092	0.439302	0.660443	0.857578			639.97	617.749	570.532	721.09	590.538	627.522		527	772	505	671	520	842
AN0872.2	551.121	-0.423711	0.326673	-1.29705	0.194615	0.504477			625.397	534.529	735.477	308.424	494.008	608.89		515	668	651	287	435	817
AN0873.2	79.6494	-0.675847	0.335199	-2.01626	0.0437731	0.222888			119.008	93.6225	81.3431	78.4494	48.833	56.641		98	117	72	73	43	76
AN0874.2	900.845	0.0350192	0.221382	0.158185	0.874311	0.956513			863.412	828.999	978.377	770.523	903.978	1059.78		711	1036	866	717	796	1422
AN0875.2	116.413	2.20442	0.793677	2.77747	0.00547833	0.0597649			35.2165	44.0106	45.1906	453.502	36.3408	84.2162		29	55	40	422	32	113
AN0876.2	366.584	-0.0923998	0.255413	-0.361766	0.717527	0.891953			382.525	379.291	372.823	452.427	298.676	313.761		315	474	330	421	263	421
AN0877.2	911.487	-0.53638	0.188122	-2.85123	0.00435502	0.0509869			992.135	1109.87	1135.41	674.88	747.258	809.37		817	1387	1005	628	658	1086
AN0878.2	20.5592	0.253763	0.461914	0.549373	0.58275	0.814052			20.6442	16.804	19.206	24.7169	15.8991	26.0847		17	21	17	23	14	35
AN0879.2	1399.24	-0.029068	0.335736	-0.0865799	0.931005	0.975812			1465.74	1473.15	1300.36	1979.5	1269.66	907.001		1207	1841	1151	1842	1118	1217
AN0880.2	170.953	0.5549	0.356777	1.55531	0.119872	0.396684			125.079	193.647	96.0301	223.527	160.127	227.309		103	242	85	208	141	305
AN0881.2	180.714	0.322637	0.219817	1.46776	0.142171	0.43367			142.081	163.239	176.243	195.586	204.417	202.715		117	204	156	182	180	272
AN0882.2	133.689	-0.0730895	0.286078	-0.255488	0.798346	0.926253			134.794	154.437	120.885	134.331	155.584	102.103		111	193	107	125	137	137
AN0883.2	362.958	-0.44155	0.247171	-1.78642	0.0740318	0.303848			398.311	450.508	404.456	380.426	286.184	257.865		328	563	358	354	252	346
AN0884.2	586.39	0.70767	0.374049	1.89192	0.0585021	0.267484			433.528	522.526	379.601	1100.44	483.787	598.457		357	653	336	1024	426	803
AN0885.2	1481.72	0.515747	0.376182	1.371	0.170374	0.476232			1028.57	1471.55	1159.14	1217.58	1346.88	2666.6		847	1839	1026	1133	1186	3578
AN0886.2	127.35	-0.25192	0.414824	-0.607295	0.543655	0.789017			125.079	199.248	90.3812	156.899	85.1738	107.32		103	249	80	146	75	144
AN0887.2	102.615	0.145912	0.354678	0.411393	0.680785	0.869249			69.2187	134.432	88.1217	99.9424	96.5303	127.442		57	168	78	93	85	171
AN0888.2	367.546	-0.060351	0.244849	-0.246482	0.805309	0.929721			377.667	346.483	401.067	334.216	441.768	304.073		311	433	355	311	389	408
AN0889.2	848.449	-0.445583	0.258351	-1.72472	0.0845786	0.328259			1092.93	776.987	1065.37	697.447	848.331	609.636		900	971	943	649	747	818
AN0890.2	123.365	-1.2058	0.411417	-2.93084	0.00338049	0.0426843			211.299	158.438	146.87	38.6874	99.9372	84.9614		174	198	130	36	88	114
AN0891.2	426.94	-0.0954738	0.209883	-0.454891	0.649187	0.851496			387.382	443.307	492.578	376.127	427.005	435.241		319	554	436	350	376	584
AN0892.2	557.408	-0.394731	0.337817	-1.16848	0.242615	0.554216			660.614	580.139	658.653	312.723	683.661	448.656		544	725	583	291	602	602
AN0893.2	2041.96	0.207683	0.301912	0.687892	0.491521	0.748028			1649.11	2326.96	1709.34	1539.97	2424.61	2601.76		1358	2908	1513	1433	2135	3491
AN0894.2	544.711	0.162339	0.49562	0.327548	0.743253	0.903756			499.103	448.108	595.386	203.109	784.734	737.823		411	560	527	189	691	990
AN0895.2	657.22	1.08261	0.58853	1.83951	0.0658398	0.285907			325.449	505.722	433.83	402.993	453.124	1822.2		268	632	384	375	399	2445
AN0896.2	987.909	0.401523	0.395968	1.01403	0.310569	0.616472			921.702	985.837	646.226	606.102	1527.45	1240.14		759	1232	572	564	1345	1664
AN0897.2	870.103	0.379869	0.212887	1.78436	0.0743646	0.304768			823.338	781.788	663.172	1125.16	914.198	912.963		678	977	587	1047	805	1225
AN0898.2	111.2	0.718541	0.322899	2.22528	0.0260626	0.167047			92.2916	84.8204	75.6943	139.704	98.8016	175.885		76	106	67	130	87	236
AN0899.2	9.40266	0.490348	0.758484	0.646484	0.517966	0.769991			3.64309	9.60231	10.1679	15.0451	4.5426	13.415		3	12	9	14	4	18
AN0900.2	8.4338	-0.252595	0.664004	-0.380412	0.70364	0.882821			8.50054	8.80212	10.1679	10.7465	5.67825	6.70748		7	11	9	10	5	9
AN0901.2	204.908	0.0528557	0.31798	0.166223	0.867981	0.954215			280.518	155.237	168.335	225.676	204.417	195.262		231	194	149	210	180	262
AN0902.2	129.924	-0.236881	0.268499	-0.882241	0.377647	0.66958			165.153	132.032	124.274	118.211	136.278	103.593		136	165	110	110	120	139
AN0903.2	353.985	1.56564	0.406484	3.85167	0.000117316	0.00377114			120.222	243.258	171.724	760.852	467.888	359.968		99	304	152	708	412	483
AN0904.2	546.603	0.0922627	0.266525	0.346169	0.729216	0.898531			593.824	490.518	502.746	709.268	540.57	442.694		489	613	445	660	476	594
AN0905.2	449.562	-0.532328	0.252351	-2.10948	0.0349035	0.198486			544.035	443.307	607.814	305.2	425.869	371.147		448	554	538	284	375	498
AN0906.2	1921.49	-0.739915	0.36017	-2.05435	0.0399417	0.213039			2160.35	2219.73	2831.19	826.405	1911.3	1579.98		1779	2774	2506	769	1683	2120
AN0907.2	10350	0.0622411	0.316312	0.196771	0.844007	0.944877			10979.1	8442.83	10958.7	7275.37	14259.2	10184.9		9041	10551	9700	6770	12556	13666
AN0908.2	115.907	-0.511802	0.305707	-1.67416	0.0940997	0.347687			168.797	136.833	102.809	95.6438	107.887	83.4709		139	171	91	89	95	112
AN0909.2	424.928	0.177013	0.322354	0.549126	0.582919	0.814153			358.237	468.113	369.433	628.67	379.307	345.808		295	585	327	585	334	464
AN0910.2	1122.78	-0.0552813	0.185175	-0.298535	0.765295	0.912934			1114.79	1087.46	1230.31	1057.45	1219.69	1026.99		918	1359	1089	984	1074	1378
AN0911.2	234.216	0.0662052	0.237946	0.278236	0.780831	0.91833			224.657	252.861	207.877	237.497	275.963	206.441		185	316	184	221	243	277
AN0912.2	971.357	-0.89626	0.299894	-2.98859	0.00280265	0.0374665			1043.14	1604.39	1142.19	753.329	779.056	506.042		859	2005	1011	701	686	679
AN0913.2	363.36	-0.357791	0.226739	-1.57799	0.114568	0.388354			383.739	445.707	394.288	278.334	374.765	303.327		316	557	349	259	330	407
AN0914.2	372.733	0.409214	0.265076	1.54376	0.122646	0.400409			323.021	287.269	351.357	326.693	433.818	514.24		266	359	311	304	382	690
AN0915.2	0.179108	0.871292	4.08047	0.213527	0.830916	NA			0	0	0	1.07465	0	0		0	0	0	1	0	0
AN0916.2	3.97596	0.283094	1.37284	0.20621	0.836627	0.942099			2.42873	7.20173	1.12977	0	3.40695	9.68859		2	9	1	0	3	13
AN0917.2	889.137	-0.000172517	0.288111	-0.000598787	0.999522	0.999694			792.979	895.415	979.507	613.625	1006.19	1047.11		653	1119	867	571	886	1405
AN0918.2	374.598	-0.534996	0.389659	-1.37298	0.169758	0.475141			477.245	409.699	442.868	163.347	442.904	311.525		393	512	392	152	390	418
AN0919.2	502.806	-0.189983	0.25304	-0.750801	0.452772	0.725859			522.176	655.358	429.311	421.262	508.771	479.958		430	819	380	392	448	644
AN0920.2	194.818	-0.292089	0.250368	-1.16664	0.243356	0.554864			222.229	174.442	247.419	161.197	186.247	177.376		183	218	219	150	164	238
AN0921.2	6.87163	0.0744182	0.742098	0.100281	0.920121	0.971938			8.50054	7.20173	4.51906	7.52254	4.5426	8.94331		7	9	4	7	4	12
AN0922.2	1407.44	-0.486141	0.198712	-2.44646	0.0144266	0.115452			1491.24	1900.46	1534.22	1140.2	1238.99	1139.53		1228	2375	1358	1061	1091	1529
AN0923.2	937.584	0.0887024	0.312493	0.283854	0.776523	0.917362			771.121	957.03	998.713	671.656	936.911	1290.07		635	1196	884	625	825	1731
AN0924.2	872.088	0.119545	0.176382	0.677763	0.497922	0.753782			803.909	784.989	919.629	894.108	898.299	931.595		662	981	814	832	791	1250
AN0925.2	358.993	0.0503263	0.254225	0.19796	0.843077	0.944441			321.806	332.88	404.456	356.784	299.812	438.222		265	416	358	332	264	588
AN0926.2	873.252	-0.80525	0.28691	-2.80663	0.00500624	0.0562918			1152.43	1000.24	1179.48	481.443	848.331	577.589		949	1250	1044	448	747	775
AN0927.2	1144.52	0.5139	0.352921	1.45613	0.145356	0.437991			1236.22	808.194	784.057	1868.81	1212.87	956.934		1018	1010	694	1739	1068	1284
AN0928.2	230.306	-0.887581	0.368805	-2.40664	0.0161001	0.123268			205.227	443.307	247.419	164.421	182.84	138.621		169	554	219	153	161	186
AN0929.2	724.775	-0.289003	0.35328	-0.818055	0.413326	0.698001			632.683	997.04	761.462	404.068	779.056	774.342		521	1246	674	376	686	1039
AN0930.2	713.993	0.82179	0.323597	2.53955	0.0110995	0.0981936			499.103	512.923	536.639	749.03	674.576	1311.69		411	641	475	697	594	1760
AN0931.2	565.467	0.0858854	0.341703	0.251345	0.801547	0.927522			465.101	577.739	603.295	351.41	674.576	720.682		383	722	534	327	594	967
AN0932.2	1662.61	0.0141068	0.213167	0.0661772	0.947237	0.982309			1567.74	1789.23	1606.53	1383.07	1763.66	1865.43		1291	2236	1422	1287	1553	2503
AN0933.2	3394.48	-1.76854	0.366413	-4.82663	1.39e-06	0.000113543			4343.78	4900.38	6500.67	1057.45	2287.2	1277.4		3577	6124	5754	984	2014	1714
AN0934.2	71.7031	0.309352	0.355299	0.870682	0.383928	0.67475			59.5038	56.8137	75.6943	107.465	68.139	62.6032		49	71	67	100	60	84
AN0935.2	37.4538	0.539799	0.458871	1.17636	0.239449	0.550305			23.0729	32.0077	36.1525	66.6282	34.0695	32.7921		19	40	32	62	30	44
AN0936.2	435.744	0.0824729	0.335728	0.245654	0.80595	0.929999			428.67	351.284	490.318	286.931	578.046	479.212		353	439	434	267	509	643
AN0937.2	309.641	-0.651621	0.322763	-2.01888	0.0434993	0.221762			263.517	524.126	346.838	224.602	249.843	248.922		217	655	307	209	220	334
AN0938.2	204.924	-0.0615614	0.221933	-0.277387	0.781483	0.918716			208.871	204.849	213.526	204.183	223.723	174.395		172	256	189	190	197	234
AN0939.2	118.311	0.207682	0.25779	0.805624	0.42046	0.70341			112.936	111.227	105.068	150.451	112.429	117.754		93	139	93	140	99	158
AN0940.2	85.5053	0.344383	0.293535	1.17322	0.240706	0.551776			77.7193	72.8175	75.6943	116.062	76.0886	94.65		64	91	67	108	67	127
AN0941.2	49.985	0.187419	0.337271	0.555692	0.578421	0.810262			43.7171	53.6129	42.9311	44.0606	52.2399	63.3484		36	67	38	41	46	85
AN0942.2	280.787	0.960617	0.485863	1.97714	0.0480263	0.237649			187.012	240.858	143.48	646.939	207.824	258.611		154	301	127	602	183	347
AN0943.2	2687.48	0.15937	0.350841	0.454252	0.649647	0.851834			2485.8	2223.73	2908.02	1788.22	4059.95	2659.14		2047	2779	2574	1664	3575	3568
AN0944.2	410.987	-0.287461	0.349513	-0.822461	0.410815	0.695873			541.606	360.087	454.166	233.199	480.38	396.487		446	450	402	217	423	532
AN0945.2	1191.63	0.425915	0.243995	1.74559	0.0808826	0.320411			1095.36	877.011	1078.93	1672.15	1245.81	1180.52		902	1096	955	1556	1097	1584
AN0946.2	1127.92	-0.740808	0.375624	-1.97221	0.0485859	0.239713			1660.03	1123.47	1450.62	490.04	1181.08	862.284		1367	1404	1284	456	1040	1157
AN0947.2	1064.13	0.330358	0.349682	0.944739	0.344792	0.643867			911.987	1073.06	842.805	1767.8	890.35	898.803		751	1341	746	1645	784	1206
AN0948.2	688.601	0.0251429	0.357741	0.0702824	0.943969	0.981252			478.459	905.818	663.172	812.435	471.295	800.426		394	1132	587	756	415	1074
AN0949.2	50.3949	0.795785	0.487204	1.63337	0.102391	0.366018			54.6464	39.2094	16.9465	56.9564	53.3756	81.2351		45	49	15	53	47	109
AN0950.2	2.30845	0.229335	1.44317	0.158911	0.873739	NA			0	0.800192	5.64883	2.1493	2.2713	2.9811		0	1	5	2	2	4
AN0951.2	1870.75	0.0817151	0.31781	0.257119	0.797087	0.925047			1635.75	1674	2144.3	1264.86	2052.12	2453.45		1347	2092	1898	1177	1807	3292
AN0952.2	1224.07	0.32671	0.250753	1.30291	0.192604	0.503671			956.918	1329.12	971.598	1406.72	1147.01	1533.03		788	1661	860	1309	1010	2057
AN0953.2	510.749	-0.327836	0.2225	-1.47342	0.140639	0.430712			613.254	600.144	491.448	426.636	520.128	412.883		505	750	435	397	458	554
AN0954.2	301.729	0.202017	0.295469	0.683715	0.494155	0.750476			278.089	331.28	231.602	414.815	292.998	261.592		229	414	205	386	258	351
AN0955.2	21929.9	0.25418	0.239451	1.06151	0.288458	0.595951			20621.1	18451.6	20936.8	18406.6	28091.4	25071.8		16981	23059	18532	17128	24736	33641
AN0956.2	341.898	-0.56252	0.418615	-1.34376	0.179025	0.487849			466.316	298.472	458.685	144.003	389.528	294.384		384	373	406	134	343	395
AN0957.2	177.968	0.0680867	0.266461	0.255522	0.79832	0.926253			194.298	158.438	168.335	217.079	182.84	146.819		160	198	149	202	161	197
AN0958.2	28.1488	0.952712	0.471011	2.0227	0.0431043	0.221077			13.358	23.2056	20.3358	33.3141	51.1043	27.5752		11	29	18	31	45	37
AN0959.2	22.1289	0.491771	0.44043	1.11657	0.264178	0.575859			17.0011	20.0048	18.0762	31.1648	20.4417	26.0847		14	25	16	29	18	35
AN0960.2	140.372	-0.131893	0.275992	-0.477887	0.63273	0.844021			172.44	131.232	137.831	124.659	115.836	160.234		142	164	122	116	102	215
AN0961.2	261.863	-0.204689	0.324995	-0.629821	0.528812	0.776889			312.091	212.051	317.464	178.392	313.439	237.743		257	265	281	166	276	319
AN0962.2	71.0543	-0.652744	0.487317	-1.33947	0.180419	0.489106			110.507	52.0125	98.2896	30.0902	81.7668	53.6599		91	65	87	28	72	72
AN0963.2	160.616	-1.03477	0.276707	-3.73957	0.000184332	0.00517495			185.798	257.662	203.358	91.3452	124.922	100.612		153	322	180	85	110	135
AN0964.2	5.03005	-0.24305	1.00469	-0.241915	0.808846	0.931379			9.71491	2.40058	4.51906	6.44789	1.13565	5.96221		8	3	4	6	1	8
AN0965.2	88.8225	0.00255365	0.290837	0.00878035	0.992994	0.996668			87.4342	95.2229	83.6027	104.241	69.2747	93.1595		72	119	74	97	61	125
AN0966.2	156.705	0.0398814	0.235785	0.169143	0.865684	0.953358			155.439	152.837	154.778	178.392	162.398	136.385		128	191	137	166	143	183
AN0967.2	338.754	0.454349	0.439918	1.03281	0.301695	0.609039			308.448	313.675	234.991	658.76	273.692	242.96		254	392	208	613	241	326
AN0968.2	224.095	0.366399	0.514599	0.712009	0.476459	0.740221			210.085	200.848	176.243	468.547	122.65	166.197		173	251	156	436	108	223
AN0969.2	144.89	0.780651	0.645625	1.20914	0.226609	0.538821			64.3613	190.446	64.3966	330.992	73.8173	145.329		53	238	57	308	65	195
AN0970.2	51.4016	-0.163058	0.406678	-0.400951	0.688457	0.875065			71.6474	50.4121	40.6716	64.4789	45.426	35.7732		59	63	36	60	40	48
AN0971.2	0	NA	NA	NA	NA	NA			0	0	0	0	0	0		0	0	0	0	0	0
AN0972.2	0	NA	NA	NA	NA	NA			0	0	0	0	0	0		0	0	0	0	0	0
AN0973.2	5.6457	1.11111	0.962474	1.15443	0.248325	0.560278			1.21436	4.80115	4.51906	13.9704	3.40695	5.96221		1	6	4	13	3	8
AN0974.2	0.445872	-0.910086	2.92474	-0.311168	0.755673	NA			0	0.800192	1.12977	0	0	0.745276		0	1	1	0	0	1
AN0975.2	0	NA	NA	NA	NA	NA			0	0	0	0	0	0		0	0	0	0	0	0
AN0976.2	163.933	-0.304246	0.289887	-1.04953	0.293932	0.602444			183.369	174.442	186.411	105.316	154.448	179.611		151	218	165	98	136	241
AN0977.2	1425.85	0.147749	0.277356	0.532704	0.594238	0.820484			1532.53	1198.69	1327.47	1962.31	1323.03	1211.07		1262	1498	1175	1826	1165	1625
AN0978.2	708.825	-0.306826	0.356926	-0.859634	0.389991	0.679037			766.263	728.175	857.492	360.007	844.924	696.088		631	910	759	335	744	934
AN0979.2	1076.29	-0.622903	0.300824	-2.07065	0.0383913	0.20793			1055.28	1443.55	1416.73	591.057	930.098	1021.03		869	1804	1254	550	819	1370
AN0980.2	192.307	0.0489897	0.260698	0.187917	0.850941	0.94688			206.442	165.64	195.449	236.423	165.805	184.083		170	207	173	220	146	247
AN0981.2	776.158	-0.4605	0.341314	-1.3492	0.177273	0.485692			818.481	792.19	1085.7	528.727	941.454	490.392		674	990	961	492	829	658
AN0982.2	444.261	0.14573	0.312839	0.46583	0.641337	0.848034			292.662	476.915	495.967	391.172	437.225	571.627		241	596	439	364	385	767
AN0983.2	1283.16	-0.651226	0.293979	-2.21521	0.0267456	0.170258			1089.28	1863.65	1750.01	907.004	1170.86	918.18		897	2329	1549	844	1031	1232
AN0984.2	584.898	-0.125032	0.429114	-0.291373	0.770766	0.915233			666.686	500.12	664.302	255.766	749.529	672.984		549	625	588	238	660	903
AN0985.2	120.58	-0.39931	0.246453	-1.62023	0.105183	0.371408			128.723	154.437	127.664	98.8677	112.429	101.358		106	193	113	92	99	136
AN0986.2	751.328	-0.354242	0.204536	-1.73193	0.0832856	0.325163			763.835	850.605	915.11	573.863	697.289	707.267		629	1063	810	534	614	949
AN0987.2	300.571	1.78352	0.606356	2.94138	0.00326756	0.04157			119.008	206.45	80.2134	371.829	170.348	855.577		98	258	71	346	150	1148
AN0988.2	737.012	0.12612	0.265913	0.47429	0.635293	0.844984			637.541	744.979	732.088	560.967	855.145	891.35		525	931	648	522	753	1196
AN0989.2	687.828	-0.190813	0.268912	-0.709576	0.477967	0.741197			701.902	746.579	751.294	461.024	776.785	689.38		578	933	665	429	684	925
AN0990.2	887.776	-0.00287451	0.251921	-0.0114104	0.990896	0.996662			920.488	780.988	964.82	701.746	1075.46	883.152		758	976	854	653	947	1185
AN0991.2	847.165	0.482596	0.535864	0.900595	0.367804	0.660919			510.033	1224.29	385.25	1517.4	559.876	886.133		420	1530	341	1412	493	1189
AN0992.2	736.296	0.104129	0.368186	0.282815	0.777318	0.917602			474.816	965.032	689.157	581.385	689.34	1018.05		391	1206	610	541	607	1366
AN0993.2	255.615	1.18681	0.695888	1.70547	0.0881074	0.335737			258.659	96.0231	114.106	111.764	210.095	743.04		213	120	101	104	185	997
AN0994.2	165.04	-0.392213	0.279694	-1.40229	0.160828	0.460101			210.085	191.246	160.427	178.392	122.65	127.442		173	239	142	166	108	171
AN0995.2	403.186	-0.60671	0.259239	-2.34035	0.0192658	0.139636			401.954	521.725	536.639	254.692	346.373	357.732		331	652	475	237	305	480
AN0996.2	180.701	0.704323	0.468576	1.50311	0.132809	0.417671			140.866	125.63	145.74	392.247	135.142	144.584		116	157	129	365	119	194
AN0997.2	2111.68	0.006024	0.22474	0.0268043	0.978616	0.99409			2194.35	1941.27	2186.1	1816.16	2563.16	1969.02		1807	2426	1935	1690	2257	2642
AN0998.2	844.27	0.388646	0.353051	1.10082	0.270974	0.58059			762.62	695.367	735.477	1450.78	724.545	696.833		628	869	651	1350	638	935
AN0999.2	1135.28	-0.389048	0.250721	-1.55171	0.120731	0.397651			1026.14	1529.97	1304.88	943.542	1129.97	877.19		845	1912	1155	878	995	1177
AN1000.2	192.246	-0.173298	0.325006	-0.533213	0.593886	0.820484			219.8	148.836	242.9	151.526	231.673	158.744		181	186	215	141	204	213
AN1001.2	363.344	0.887525	0.560733	1.58279	0.113468	0.38586			190.655	269.665	305.037	240.721	249.843	924.142		157	337	270	224	220	1240
AN1002.2	809.878	-0.37495	0.218333	-1.71733	0.0859181	0.330865			822.124	968.233	953.522	591.057	731.359	792.974		677	1210	844	550	644	1064
AN1003.2	4631.71	-0.333648	0.380733	-0.876331	0.38085	0.672039			4286.7	4751.54	6456.61	2295.45	5499.95	4499.98		3530	5938	5715	2136	4843	6038
AN1004.2	225.601	0.315577	0.224437	1.40608	0.1597	0.459327			214.942	205.649	181.892	270.812	261.2	219.111		177	257	161	252	230	294
AN1005.2	284.248	-0.424566	0.219978	-1.93004	0.0536021	0.254397			321.806	302.473	352.487	254.692	264.607	209.423		265	378	312	237	233	281
AN1006.2	248.316	-0.851726	0.509777	-1.67078	0.0947651	0.349105			187.012	528.927	242.9	160.123	105.615	265.318		154	661	215	149	93	356
AN1007.2	1261.07	-0.22826	0.387865	-0.588504	0.556194	0.796519			1102.64	2030.89	947.873	1359.43	813.126	1312.43		908	2538	839	1265	716	1761
AN1008.2	184.293	-0.467987	0.433573	-1.07937	0.280422	0.58793			127.508	324.078	189.801	186.989	104.48	172.904		105	405	168	174	92	232
AN1009.2	16.8251	0.206552	0.978021	0.211194	0.832736	0.941387			24.2873	16.804	5.64883	44.0606	5.67825	4.47166		20	21	5	41	5	6
AN1010.2	394.601	0.105872	0.234562	0.451361	0.651729	0.853364			303.591	402.497	433.83	383.65	430.411	413.628		250	503	384	357	379	555
AN1011.2	381.661	0.0544038	0.2362	0.230329	0.817836	0.934194			346.094	387.293	389.769	466.398	324.796	375.619		285	484	345	434	286	504
AN1012.2	122.011	0.280593	0.275839	1.01724	0.309041	0.614724			95.9347	115.228	118.625	157.973	134.007	110.301		79	144	105	147	118	148
AN1013.2	15693.4	-0.161982	0.417688	-0.387805	0.69816	0.879992			17922.8	13288	18510.1	7249.58	21417.2	15773		14759	16606	16384	6746	18859	21164
AN1014.2	241.128	0.14462	0.307117	0.470896	0.637715	0.846231			178.511	308.874	198.839	280.483	221.452	258.611		147	386	176	261	195	347
AN1015.2	535.774	1.30097	0.425265	3.05919	0.00221933	0.0320055			412.884	220.853	294.869	1182.11	488.33	615.598		340	276	261	1100	430	826
AN1016.2	352.747	0.280901	0.257565	1.0906	0.275448	0.584904			302.377	329.679	324.243	337.44	331.61	491.137		249	412	287	314	292	659
AN1017.2	1722.44	0.616629	0.321174	1.91992	0.0548679	0.257642			1339.44	1354.73	1386.22	1716.21	1528.59	3009.42		1103	1693	1227	1597	1346	4038
AN1018.2	470.046	-0.276761	0.249628	-1.10869	0.267563	0.57862			448.1	553.733	542.287	363.231	522.399	390.525		369	692	480	338	460	524
AN1019.2	1602.09	-0.168574	0.201914	-0.834882	0.403784	0.689429			1526.45	1855.65	1704.82	1370.18	1450.23	1705.19		1257	2319	1509	1275	1277	2288
AN1020.2	87.5346	1.36633	0.448554	3.04608	0.00231849	0.033035			54.6464	52.8127	39.5418	145.078	62.4608	170.668		45	66	35	135	55	229
AN1021.2	437.522	0.356565	0.274481	1.29905	0.193926	0.503932			365.523	348.084	438.349	365.381	521.263	586.532		301	435	388	340	459	787
AN1022.2	589.304	0.628311	0.268238	2.34236	0.019162	0.139123			403.169	513.724	472.242	632.968	600.759	912.963		332	642	418	589	529	1225
AN1023.2	725.946	-0.00695615	0.213772	-0.03254	0.974041	0.991892			763.835	758.582	659.783	823.181	730.223	620.07		629	948	584	766	643	832
AN1024.2	277.668	-0.278704	0.332959	-0.837053	0.402563	0.688823			330.307	261.663	321.983	156.899	289.591	305.563		272	327	285	146	255	410
AN1025.2	757.574	-0.699299	0.188106	-3.71758	0.000201138	0.0055723			848.84	1016.24	946.744	585.684	609.844	538.089		699	1270	838	545	537	722
AN1026.2	248.405	-0.152765	0.318195	-0.480098	0.631157	0.843369			261.088	266.464	257.587	150.451	261.2	293.639		215	333	228	140	230	394
AN1027.2	303.85	0.551801	0.306957	1.79765	0.0722326	0.300416			227.086	237.657	274.533	487.891	268.013	327.921		187	297	243	454	236	440
AN1028.2	109.31	0.838319	0.342905	2.44476	0.014495	0.115713			77.7193	80.0192	77.9538	150.451	90.852	178.866		64	100	69	140	80	240
AN1029.2	5.81287	0.295995	0.9041	0.327391	0.743372	0.903756			2.42873	9.60231	3.3893	8.59719	3.40695	7.45276		2	12	3	8	3	10
AN1030.2	4.54539	1.77318	1.17779	1.50552	0.132192	0.416245			1.21436	1.60038	3.3893	13.9704	1.13565	5.96221		1	2	3	13	1	8
AN1031.2	0.909962	3.2688	2.81768	1.1601	0.246007	NA			0	0	0	3.22395	0	2.23583		0	0	0	3	0	3
AN1032.2	22.9546	1.40409	0.540968	2.59552	0.00944478	0.0881862			13.358	15.2037	9.03812	47.2846	19.3061	33.5374		11	19	8	44	17	45
AN1033.2	16.3455	0.660194	0.530309	1.24492	0.21316	0.524079			10.9293	13.6033	13.5572	23.6423	12.4922	23.8488		9	17	12	22	11	32
AN1034.2	8.19876	-0.165854	0.718351	-0.230882	0.817407	0.933918			9.71491	9.60231	6.77859	10.7465	3.40695	8.94331		8	12	6	10	3	12
AN1035.2	19.0598	2.80208	0.826461	3.39045	0.000697769	0.0140589			7.28618	0.800192	6.77859	51.5832	13.6278	34.2827		6	1	6	48	12	46
AN1036.2	6.86315	1.83661	0.846562	2.16949	0.0300455	0.182571			3.64309	3.20077	2.25953	10.7465	5.67825	15.6508		3	4	2	10	5	21
AN1037.2	1235.53	-0.644979	0.405487	-1.59063	0.111694	0.383483			1936.91	1178.68	1405.43	1083.25	1296.91	512.005		1595	1473	1244	1008	1142	687
AN1038.2	650.189	-0.360743	0.216776	-1.66413	0.0960873	0.351083			675.186	736.177	780.668	601.804	632.557	474.741		556	920	691	560	557	637
AN1039.2	1122.46	-0.138831	0.175155	-0.792617	0.428001	0.708734			1106.29	1143.47	1280.02	1016.62	1065.24	1123.13		911	1429	1133	946	938	1507
AN1040.2	14.3935	-0.918837	0.585072	-1.57047	0.116306	0.391021			21.8585	15.2037	19.206	15.0451	9.0852	5.96221		18	19	17	14	8	8
AN1041.2	322.533	0.807503	0.529415	1.52528	0.12719	0.407145			160.296	214.452	328.762	176.242	700.696	354.751		132	268	291	164	617	476
AN1042.2	0.37855	1.97016	4.02228	0.489812	0.624267	NA			0	0	0	0	2.2713	0		0	0	0	0	2	0
AN1043.2	0.133365	-1.05226	4.08047	-0.257877	0.796502	NA			0	0.800192	0	0	0	0		0	1	0	0	0	0
AN1044.2	78.9916	-0.119334	0.316976	-0.376478	0.706562	0.884352			69.2187	95.2229	82.4729	62.3296	71.546	93.1595		57	119	73	58	63	125
AN1045.2	1378.58	-0.0993249	0.420753	-0.236065	0.813383	0.931865			1398.95	1252.3	1626.86	645.864	1987.39	1360.13		1152	1565	1440	601	1750	1825
AN1046.2	4.88042	0.0187552	0.860087	0.0218061	0.982603	0.994529			2.42873	6.40154	5.64883	4.2986	4.5426	5.96221		2	8	5	4	4	8
AN1047.2	6597.36	-0.17755	0.386337	-0.459572	0.645824	0.850538			5531.43	8758.11	6718.72	3385.14	7815.55	7375.25		4555	10945	5947	3150	6882	9896
AN1048.2	332.081	-0.149282	0.194394	-0.767934	0.442526	0.718188			366.738	336.081	344.578	322.395	335.017	287.676		302	420	305	300	295	386
AN1049.2	476.951	1.40879	0.363529	3.87531	0.000106487	0.00353085			261.088	290.47	231.602	616.849	442.904	1018.79		215	363	205	574	390	1367
AN1050.2	431.237	-0.289941	0.183215	-1.58252	0.113531	0.38586			434.742	497.72	490.318	381.5	396.342	386.798		358	622	434	355	349	519
AN1051.2	224.272	-0.0367078	0.322321	-0.113886	0.909328	0.969658			234.372	224.054	222.564	313.798	179.433	171.413		193	280	197	292	158	230
AN1052.2	1810.62	-0.0406777	0.243706	-0.166913	0.867438	0.954215			1923.55	1635.59	1949.98	1379.85	2040.76	1933.99		1584	2044	1726	1284	1797	2595
AN1053.2	208.417	0.0930542	0.2782	0.334487	0.738012	0.90069			166.368	203.249	234.991	182.69	263.471	199.734		137	254	208	170	232	268
AN1054.2	134.434	0.269309	0.385046	0.699422	0.484288	0.744445			138.437	120.829	106.198	222.452	115.836	102.848		114	151	94	207	102	138
AN1055.2	1332.55	-0.202519	0.263554	-0.768417	0.442239	0.718188			1425.66	1440.35	1412.21	884.436	1397.99	1434.66		1174	1800	1250	823	1231	1925
AN1056.2	373.544	0.103589	0.215441	0.480824	0.630642	0.843303			336.379	404.897	337.8	396.546	421.326	344.317		277	506	299	369	371	462
AN1057.2	569.24	0.338092	0.279502	1.20962	0.226424	0.538706			457.815	580.94	469.982	624.371	482.651	799.681		377	726	416	581	425	1073
AN1058.2	4408.79	0.23491	0.23467	1.00102	0.316817	0.620375			3582.37	3606.47	4963.06	4583.38	5330.74	4386.69		2950	4507	4393	4265	4694	5886
AN1059.2	477.674	0.057724	0.237798	0.242744	0.808204	0.931148			429.885	472.914	501.616	386.874	553.062	521.693		354	591	444	360	487	700
AN1060.2	463.561	-0.583727	0.335478	-1.73998	0.0818617	0.322469			455.386	581.74	631.539	234.274	413.377	465.052		375	727	559	218	364	624
AN1061.2	810.819	-0.813156	0.359911	-2.25933	0.0238631	0.158373			737.119	1464.35	898.164	761.926	466.752	536.599		607	1830	795	709	411	720
AN1062.2	309.179	0.462974	0.398048	1.16311	0.244785	0.556581			284.161	278.467	216.915	565.265	270.285	239.979		234	348	192	526	238	322
AN1063.2	1255.41	0.304389	0.24633	1.2357	0.216571	0.527356			1208.29	1238.7	923.018	1146.65	1601.27	1414.53		995	1548	817	1067	1410	1898
AN1064.2	585.01	-0.394822	0.319054	-1.23748	0.215911	0.526462			826.982	551.333	615.722	358.933	647.321	509.769		681	689	545	334	570	684
AN1065.2	669.564	0.0935684	0.20252	0.46202	0.644067	0.849942			672.757	580.139	691.417	612.55	749.529	710.993		554	725	612	570	660	954
AN1066.2	1016.7	1.34934	0.496207	2.7193	0.00654195	0.0677266			618.111	506.522	595.386	799.539	878.993	2701.62		509	633	527	744	774	3625
AN1067.2	58.5266	0.777054	0.510381	1.5225	0.127884	0.408433			35.2165	46.4112	47.4502	128.958	45.426	47.6977		29	58	42	120	40	64
AN1068.2	114.491	0.325922	0.338489	0.962872	0.335612	0.637322			81.3624	127.231	96.0301	137.555	91.9877	152.782		67	159	85	128	81	205
AN1069.2	539.448	-0.179005	0.24746	-0.723369	0.469453	0.735894			452.958	700.969	563.753	478.219	525.806	514.986		373	876	499	445	463	691
AN1070.2	37.9812	0.0921668	0.438251	0.210306	0.833429	0.941534			44.9314	32.8079	32.7632	55.8818	24.9843	36.5185		37	41	29	52	22	49
AN1071.2	66.316	0.6135	0.350999	1.74787	0.080487	0.319144			41.2884	55.2133	61.0073	78.4494	61.3251	100.612		34	69	54	73	54	135
AN1072.2	7.78473	0.298732	0.829905	0.35996	0.718877	0.892283			6.07182	8.00192	6.77859	2.1493	14.7635	8.94331		5	10	6	2	13	12
AN1073.2	0.900897	-2.1851	2.39364	-0.912876	0.361308	NA			0	2.40058	2.25953	0	0	0.745276		0	3	2	0	0	1
AN1074.2	1753.99	0.854857	0.233752	3.65711	0.000255071	0.00663028			1214.36	1364.33	1168.18	1778.54	2456.41	2542.14		1000	1705	1034	1655	2163	3411
AN1075.2	369.388	-0.0336665	0.247023	-0.136289	0.891593	0.964058			370.381	394.495	357.006	347.112	298.676	448.656		305	493	316	323	263	602
AN1076.2	242.409	-0.0508436	0.194978	-0.260765	0.794274	0.923839			247.73	256.862	234.991	246.095	238.487	230.29		204	321	208	229	210	309
AN1077.2	3.092	1.16182	1.17715	0.986973	0.323656	0.627522			2.42873	3.20077	0	4.2986	3.40695	5.21693		2	4	0	4	3	7
AN1078.2	3.26051	-0.863375	1.03604	-0.833338	0.404654	0.689677			4.85745	3.20077	4.51906	3.22395	2.2713	1.49055		4	4	4	3	2	2
AN1079.2	416.795	-0.295397	0.281169	-1.0506	0.293442	0.6016			502.746	411.299	464.334	268.662	454.26	399.468		414	514	411	250	400	536
AN1080.2	187.954	0.308416	0.414903	0.743345	0.457273	0.729385			153.01	178.443	171.724	322.395	187.382	114.772		126	223	152	300	165	154
AN1081.2	435.536	0.470603	0.328973	1.43052	0.152567	0.450613			420.17	347.283	327.632	704.97	457.667	355.497		346	434	290	656	403	477
AN1082.2	1807.35	-0.35735	0.199006	-1.79568	0.0725459	0.300878			2138.49	1861.25	2090.07	1514.18	1813.63	1426.46		1761	2326	1850	1409	1597	1914
AN1083.2	208.361	0.146429	0.231866	0.631525	0.527697	0.776155			206.442	192.046	194.32	232.124	241.894	183.338		170	240	172	216	213	246
AN1084.2	3195.25	0.206645	0.497575	0.415304	0.67792	0.8673			3078.41	2401.38	3420.93	1210.05	4916.23	4144.48		2535	3001	3028	1126	4329	5561
AN1085.2	1470.49	-0.20147	0.198495	-1.01499	0.310112	0.616272			1449.95	1722.81	1545.52	1543.2	1237.86	1323.61		1194	2153	1368	1436	1090	1776
AN1086.2	557.611	-0.0246337	0.197349	-0.124823	0.900664	0.96647			569.536	545.731	571.661	631.894	515.585	511.259		469	682	506	588	454	686
AN1087.2	0	NA	NA	NA	NA	NA			0	0	0	0	0	0		0	0	0	0	0	0
AN1088.2	47.3548	-0.882442	0.400529	-2.20319	0.0275812	0.17363			61.9325	72.0173	50.8395	31.1648	22.713	45.4618		51	90	45	29	20	61
AN1089.2	553.158	1.18021	0.563158	2.0957	0.0361088	0.202073			378.881	319.277	318.594	360.007	405.427	1536.76		312	399	282	335	357	2062
AN1090.2	245.795	0.349888	0.259361	1.34904	0.177326	0.485692			214.942	224.054	210.136	242.871	236.215	346.553		177	280	186	226	208	465
AN1091.2	1554.14	-0.292967	0.20818	-1.40728	0.159345	0.458935			1683.11	1668.4	1781.64	1457.22	1576.28	1158.16		1386	2085	1577	1356	1388	1554
AN1092.2	248.024	0.832826	0.407955	2.04146	0.0412047	0.216081			213.728	161.639	160.427	171.944	316.846	463.562		176	202	142	160	279	622
AN1093.2	1024.52	-0.150112	0.225323	-0.666209	0.505278	0.760445			1082	970.633	1181.73	801.688	1005.05	1105.99		891	1213	1046	746	885	1484
AN1094.2	2799.18	-0.229786	0.371596	-0.618377	0.536327	0.782968			2596.31	3247.98	3220.96	1398.12	2924.3	3407.4		2138	4059	2851	1301	2575	4572
AN1095.2	807.813	-0.00895613	0.377866	-0.0237019	0.98109	0.99409			789.336	712.971	928.667	459.95	1167.45	788.502		650	891	822	428	1028	1058
AN1096.2	809.242	0.138286	0.284111	0.486734	0.626447	0.841072			722.546	792.991	796.485	595.356	877.858	1070.22		595	991	705	554	773	1436
AN1097.2	303.939	0.522227	0.395064	1.32188	0.186209	0.495341			180.94	333.68	233.861	271.886	277.099	526.165		149	417	207	253	244	706
AN1098.2	1.69659	-0.292814	1.63815	-0.178747	0.858137	NA			1.21436	0	4.51906	1.07465	1.13565	2.23583		1	0	4	1	1	3
AN1099.2	538.201	-0.339859	0.246728	-1.37746	0.168369	0.47305			512.461	616.948	674.47	383.65	534.891	506.788		422	771	597	357	471	680
AN1100.2	165.89	0.323531	0.86159	0.375505	0.707285	0.884667			93.506	284.868	63.2669	432.009	37.4765	84.2162		77	356	56	402	33	113
AN1101.2	60.0774	0.863344	0.893392	0.966367	0.333861	0.636072			26.716	79.219	21.4655	188.064	18.1704	26.8299		22	99	19	175	16	36
AN1102.2	1794.31	-0.369478	0.296918	-1.24438	0.21336	0.524079			1910.19	2031.69	2127.35	1048.86	1648.96	1998.83		1573	2539	1883	976	1452	2682
AN1103.2	235.22	-1.45885	0.24656	-5.91683	3.28e-09	6.43e-07			325.449	361.687	346.838	109.614	154.448	113.282		268	452	307	102	136	152
AN1104.2	725.905	0.0580991	0.349403	0.166281	0.867936	0.954215			677.615	654.557	802.134	427.71	900.571	892.84		558	818	710	398	793	1198
AN1105.2	1654.57	0.193215	0.380008	0.50845	0.611138	0.830028			1551.96	1392.33	1687.87	918.825	2300.83	2075.59		1278	1740	1494	855	2026	2785
AN1106.2	130.971	-0.041409	0.299578	-0.138225	0.890063	0.963263			123.865	137.633	137.831	112.838	104.48	169.178		102	172	122	105	92	227
AN1107.2	12.284	0.356009	0.577707	0.616244	0.537734	0.784025			9.71491	11.2027	11.2977	19.3437	10.2209	11.9244		8	14	10	18	9	16
AN1108.2	4.05792	0.466738	1.00147	0.466054	0.641177	0.847988			2.42873	6.40154	1.12977	5.37325	4.5426	4.47166		2	8	1	5	4	6
AN1109.2	10.2237	0.954683	0.712493	1.33992	0.180271	0.489106			10.9293	5.60135	4.51906	20.4183	7.94955	11.9244		9	7	4	19	7	16
AN1110.2	96.561	-0.239253	0.269697	-0.88712	0.375014	0.668094			99.5778	98.4237	115.236	98.8677	91.9877	75.2729		82	123	102	92	81	101
AN1111.2	138.829	-0.472084	0.320719	-1.47195	0.141033	0.431137			167.582	140.834	176.243	144.003	78.3599	125.952		138	176	156	134	69	169
AN1112.2	33.0181	1.964	0.609775	3.22087	0.00127803	0.0217886			10.9293	12.8031	16.9465	34.3888	28.3913	94.65		9	16	15	32	25	127
AN1113.2	6.40187	1.15501	1.05938	1.09026	0.275597	0.584904			1.21436	7.20173	3.3893	6.44789	2.2713	17.8866		1	9	3	6	2	24
AN1114.2	209.433	0.216982	0.273274	0.794009	0.42719	0.708089			219.8	179.243	181.892	277.259	218.045	180.357		181	224	161	258	192	242
AN1115.2	529.149	-0.671313	0.233756	-2.87186	0.00408068	0.0488175			735.904	671.361	542.287	448.129	422.462	354.751		606	839	480	417	372	476
AN1116.2	1285.29	-0.382067	0.241178	-1.58417	0.113155	0.38586			1259.29	1809.23	1293.58	1109.04	1212.87	1027.74		1037	2261	1145	1032	1068	1379
AN1117.2	1300.83	-0.144756	0.393394	-0.367967	0.712898	0.888827			1026.14	1910.86	1160.27	1801.11	896.028	1010.59		845	2388	1027	1676	789	1356
AN1118.2	897.769	-0.329788	0.204876	-1.6097	0.107463	0.375697			858.555	1110.67	1030.35	742.583	788.141	856.322		707	1388	912	691	694	1149
AN1119.2	168.159	0.0845491	0.308074	0.274444	0.783743	0.919572			143.295	163.239	183.022	123.585	219.181	176.63		118	204	162	115	193	237
AN1120.2	327.144	-0.143417	0.232674	-0.616384	0.537641	0.784025			329.093	352.085	349.098	249.319	348.645	334.629		271	440	309	232	307	449
AN1121.2	489.376	-0.11359	0.291288	-0.389957	0.696568	0.879992			552.535	444.107	529.86	326.693	559.876	523.184		455	555	469	304	493	702
AN1122.2	12971.3	-0.0100963	0.384459	-0.0262611	0.979049	0.99409			13332.5	10961.8	14755.9	7087.31	18586.1	13104.2		10979	13699	13061	6595	16366	17583
AN1123.2	95.4407	1.01608	0.356112	2.85326	0.00432728	0.0507582			65.5756	68.8165	55.3585	130.033	85.1738	167.687		54	86	49	121	75	225
AN1124.2	731.311	0.734452	0.259972	2.82512	0.00472629	0.0540092			507.604	553.733	586.348	690.999	933.505	1115.68		418	692	519	643	822	1497
AN1125.2	12.3122	0.877597	0.663169	1.32334	0.185723	0.495022			6.07182	5.60135	14.687	10.7465	15.8991	20.8677		5	7	13	10	14	28
AN1126.2	8037.07	0.375706	0.245562	1.52998	0.12602	0.406334			6255.19	7694.65	7038.44	11304.2	8376.56	7553.37		5151	9616	6230	10519	7376	10135
AN1127.2	178.253	-0.210574	0.284701	-0.739634	0.459522	0.731448			172.44	193.647	207.877	120.361	187.382	187.81		142	242	184	112	165	252
AN1128.2	632.289	-0.317339	0.204204	-1.55403	0.120178	0.396691			718.903	639.354	746.775	495.413	626.879	566.41		592	799	661	461	552	760
AN1129.2	80.4194	0.417834	0.618579	0.675474	0.499375	0.754538			109.293	60.0144	37.2823	171.944	48.833	55.1504		90	75	33	160	43	74
AN1130.2	1130.39	0.067814	0.180426	0.375856	0.707024	0.884515			1007.92	1138.67	1164.79	1214.35	1066.38	1190.21		830	1423	1031	1130	939	1597
AN1131.2	87.8744	0.323375	0.30218	1.07014	0.284557	0.59203			80.148	71.2171	82.4729	105.316	113.565	74.5276		66	89	73	98	100	100
AN1132.2	166.588	-0.304034	0.26991	-1.12643	0.259985	0.571288			178.511	157.638	216.915	123.585	154.448	168.432		147	197	192	115	136	226
AN1133.2	972.891	0.0761675	0.272256	0.279764	0.779658	0.918017			836.696	1125.87	878.958	1101.52	751.8	1142.51		689	1407	778	1025	662	1533
AN1134.2	98.9904	-0.560796	0.285061	-1.96728	0.049151	0.241652			111.721	116.028	126.534	61.255	89.7164	88.6878		92	145	112	57	79	119
AN1135.2	38.8464	-0.107122	0.421447	-0.254177	0.799359	0.926727			48.5745	39.2094	32.7632	30.0902	53.3756	29.0658		40	49	29	28	47	39
AN1136.2	28.1668	0.729534	0.493975	1.47687	0.139712	0.429122			24.2873	21.6052	18.0762	36.5381	19.3061	49.1882		20	27	16	34	17	66
AN1137.2	24.5169	-0.770435	0.509605	-1.51183	0.130578	0.413381			48.5745	20.805	23.7251	17.1944	18.1704	18.6319		40	26	21	16	16	25
AN1138.2	23.4615	0.418919	0.463177	0.904447	0.365758	0.660127			19.4298	19.2046	21.4655	19.3437	37.4765	23.8488		16	24	19	18	33	32
AN1139.2	119.589	0.166938	0.264587	0.630936	0.528083	0.776587			129.937	94.4227	114.106	138.63	124.922	115.518		107	118	101	129	110	155
AN1140.2	62.6083	2.66853	0.386947	6.89637	5.33e-12	2.04e-09			24.2873	16.804	10.1679	105.316	116.972	102.103		20	21	9	98	103	137
AN1141.2	1743.55	0.104381	0.268247	0.389124	0.697184	0.879992			1516.74	2149.32	1374.92	1590.48	1757.99	2071.87		1249	2686	1217	1480	1548	2780
AN1142.2	153.244	0.888218	0.348961	2.54532	0.0109176	0.097348			94.7204	124.03	103.938	151.526	163.534	281.714		78	155	92	141	144	378
AN1143.2	1006.17	0.163743	0.214504	0.763357	0.445251	0.719729			816.052	1025.85	1005.49	1078.95	934.64	1176.05		672	1282	890	1004	823	1578
AN1144.2	527.554	0.229681	0.300171	0.765166	0.444173	0.719666			389.811	528.127	538.898	696.373	407.698	604.419		321	660	477	648	359	811
AN1145.2	58.9484	-0.248014	0.41773	-0.593718	0.552701	0.793842			68.0044	61.6148	62.1371	83.8226	38.6121	39.4996		56	77	55	78	34	53
AN1146.2	937.598	0.140779	0.204645	0.687916	0.491506	0.748028			834.268	932.224	908.332	1141.28	927.826	881.661		687	1165	804	1062	817	1183
AN1147.2	192.996	0.305986	0.292533	1.04599	0.295567	0.604188			131.151	208.05	177.373	241.796	223.723	175.885		108	260	157	225	197	236
AN1148.2	316.978	0.29653	0.348129	0.851782	0.394335	0.682331			269.589	278.467	306.166	214.93	349.78	482.939		222	348	271	200	308	648
AN1149.2	285.871	0.354408	0.250753	1.41337	0.157546	0.456265			303.591	222.453	227.083	300.902	366.815	294.384		250	278	201	280	323	395
AN1150.2	504.982	0.136114	0.363282	0.37468	0.707899	0.884667			414.098	608.946	420.273	317.021	618.929	650.626		341	761	372	295	545	873
AN1151.2	159.911	0.0137686	0.22681	0.0607053	0.951594	0.983155			163.939	146.435	167.205	150.451	177.161	154.272		135	183	148	140	156	207
AN1152.2	1910.4	-0.343287	0.298446	-1.15025	0.250042	0.561969			2036.49	2398.98	1973.7	2318.02	1337.8	1397.39		1677	2998	1747	2157	1178	1875
AN1153.2	3.63851	1.12792	1.01913	1.10675	0.268401	0.579122			2.42873	3.20077	1.12977	6.44789	3.40695	5.21693		2	4	1	6	3	7
AN1154.2	1470.4	0.194207	0.358362	0.541928	0.587868	0.816878			1301.8	1573.98	1238.22	2363.15	1257.16	1088.1		1072	1967	1096	2199	1107	1460
AN1155.2	2003.5	0.0682235	0.18276	0.373296	0.708928	0.885414			2091.13	1739.62	2038.1	2139.63	2098.68	1913.87		1722	2174	1804	1991	1848	2568
AN1156.2	1003.49	-1.00804	0.286924	-3.51325	0.000442659	0.00981072			1090.5	1301.91	1629.12	501.861	783.599	713.974		898	1627	1442	467	690	958
AN1157.2	341.594	-0.497306	0.317241	-1.5676	0.116975	0.391729			428.67	346.483	424.792	188.064	365.679	295.875		353	433	376	175	322	397
AN1158.2	2385.74	-0.641108	0.253256	-2.53147	0.0113586	0.0994672			2563.52	3282.39	2875.25	1473.34	2267.89	1852.01		2111	4102	2545	1371	1997	2485
AN1159.2	231.119	-0.344157	0.237433	-1.44949	0.1472	0.442143			258.659	255.261	262.106	163.347	225.994	221.347		213	319	232	152	199	297
AN1160.2	904.086	1.28815	0.300748	4.28316	1.84e-05	0.000912819			565.893	426.503	584.089	960.736	1676.22	1211.07		466	533	517	894	1476	1625
AN1161.2	509.787	0.59034	0.374895	1.57468	0.11533	0.389198			450.529	363.287	406.716	916.676	547.383	374.128		371	454	360	853	482	502
AN1162.2	13435.1	-0.208458	0.35043	-0.594863	0.551935	0.793622			14181.3	12660.6	16370.3	7432.27	17082.5	12883.6		11678	15822	14490	6916	15042	17287
AN1163.2	1036.03	0.503173	0.449534	1.11932	0.263003	0.574879			837.911	861.007	873.309	653.387	892.621	2097.95		690	1076	773	608	786	2815
AN1164.2	898.502	-0.321878	0.370401	-0.868998	0.384848	0.675389			1033.42	862.607	1099.26	438.457	1060.7	896.567		851	1078	973	408	934	1203
AN1165.2	337.059	-0.206534	0.291645	-0.708169	0.47884	0.741991			357.023	308.074	418.013	274.036	408.834	256.375		294	385	370	255	360	344
AN1166.2	14315.6	-0.0815842	0.323218	-0.252413	0.800722	0.927094			17161.4	12254.9	14744.6	9623.48	18991.5	13117.6		14132	15315	13051	8955	16723	17601
AN1167.2	1585.17	-0.143451	0.17472	-0.821036	0.411626	0.696453			1636.96	1718.01	1635.9	1432.51	1669.41	1418.26		1348	2147	1448	1333	1470	1903
AN1168.2	1201.13	-0.506966	0.20582	-2.46315	0.0137724	0.111995			1226.51	1390.73	1613.31	945.691	955.082	1075.43		1010	1738	1428	880	841	1443
AN1169.2	58.9753	-0.0101536	0.304459	-0.0333494	0.973396	0.991892			51.0033	63.2152	63.2669	63.4043	51.1043	61.8579		42	79	56	59	45	83
AN1170.2	40.411	-0.211655	0.539578	-0.39226	0.694866	0.878967			59.5038	36.0087	35.0227	15.0451	47.6973	49.1882		49	45	31	14	42	66
AN1171.2	543.381	-0.188994	0.237644	-0.795281	0.42645	0.707836			522.176	592.142	622.501	404.068	572.368	547.032		430	740	551	376	504	734
AN1172.2	415.86	0.131089	0.22208	0.590279	0.555004	0.795704			357.023	400.896	432.7	504.01	388.392	412.138		294	501	383	469	342	553
AN1173.2	244.963	0.395155	0.253106	1.56123	0.118471	0.39406			210.085	202.449	222.564	337.44	223.723	273.516		173	253	197	314	197	367
AN1174.2	87.8854	0.527591	0.333192	1.58345	0.11332	0.38586			82.5767	71.2171	62.1371	137.555	82.9025	90.9237		68	89	55	128	73	122
AN1175.2	416.337	-0.165633	0.459446	-0.360506	0.718469	0.892283			533.106	317.676	469.982	192.362	621.201	363.695		439	397	416	179	547	488
AN1176.2	345.324	-0.122313	0.374182	-0.326881	0.743758	0.903756			284.161	313.675	482.41	205.258	392.935	393.506		234	392	427	191	346	528
AN1177.2	2218.85	-0.208235	0.207023	-1.00585	0.314486	0.619523			2012.2	2657.44	2465.15	2128.88	2171.36	1878.1		1657	3321	2182	1981	1912	2520
AN1178.2	459.81	0.507468	0.222678	2.27893	0.0226712	0.154106			400.74	369.689	368.304	570.639	605.302	444.184		330	462	326	531	533	596
AN1179.2	391.88	0.0249181	0.18698	0.133266	0.893983	0.964777			394.668	414.5	355.876	406.217	387.257	392.76		325	518	315	378	341	527
AN1180.2	902.568	-0.227964	0.186004	-1.22559	0.220354	0.531601			896.2	1007.44	1017.92	836.077	757.479	900.293		738	1259	901	778	667	1208
AN1181.2	8112.24	-0.337074	0.368926	-0.913663	0.360894	0.65606			7689.35	11113.1	8364.78	8128.65	4071.31	9306.26		6332	13888	7404	7564	3585	12487
AN1182.2	6942.86	-0.765718	0.260829	-2.93571	0.00332783	0.0421458			8738.56	8957.35	8533.12	4146	6738.95	4543.2		7196	11194	7553	3858	5934	6096
AN1183.2	57.1187	0.200244	0.453513	0.441538	0.658823	0.856267			37.6453	75.2181	46.3204	74.1508	36.3408	73.037		31	94	41	69	32	98
AN1184.2	36.7488	1.12371	0.503347	2.23248	0.0255834	0.165487			20.6442	28.0067	20.3358	80.5987	30.6626	40.2449		17	35	18	75	27	54
AN1185.2	6.55576	0.805604	0.922937	0.872869	0.382734	0.673785			2.42873	7.20173	4.51906	13.9704	2.2713	8.94331		2	9	4	13	2	12
AN1186.2	26.3699	-0.0731234	0.484957	-0.150783	0.880147	0.958859			38.8596	20.805	21.4655	23.6423	34.0695	19.3772		32	26	19	22	30	26
AN1187.2	137.229	-0.004555	0.311551	-0.0146204	0.988335	0.996141			183.369	118.428	110.717	137.555	153.313	119.989		151	148	98	128	135	161
AN1188.2	624.42	0.507755	0.174353	2.91222	0.00358873	0.0444368			527.034	520.125	499.356	722.164	784.734	693.107		434	650	442	672	691	930
AN1189.2	1112.81	-1.48137	0.385505	-3.84268	0.000121698	0.00385315			1942.98	1002.64	1970.31	468.547	817.668	474.741		1600	1253	1744	436	720	637
AN1190.2	1352.14	-0.233615	0.310808	-0.751639	0.452268	0.725859			1453.59	1269.11	1661.89	817.808	1537.67	1372.8		1197	1586	1471	761	1354	1842
AN1191.2	1386.4	0.21184	0.293042	0.722899	0.469742	0.735894			1307.87	1425.94	1119.6	1946.19	1438.87	1079.9		1077	1782	991	1811	1267	1449
AN1192.2	389.999	0.116315	0.31584	0.368273	0.71267	0.888674			418.955	355.285	347.968	486.816	467.888	263.082		345	444	308	453	412	353
AN1193.2	88.9047	-0.581448	0.305127	-1.90559	0.056703	0.262029			117.793	117.628	83.6027	74.1508	80.6312	59.6221		97	147	74	69	71	80
AN1194.2	1316.88	0.060042	0.237428	0.252885	0.800357	0.927086			1205.86	1394.74	1266.47	1390.6	1583.1	1060.53		993	1743	1121	1294	1394	1423
AN1195.2	904.006	-0.197552	0.256504	-0.770171	0.441199	0.717654			966.633	1144.28	785.187	933.87	901.706	692.361		796	1430	695	869	794	929
AN1196.2	589.357	0.18356	0.334743	0.548359	0.583446	0.814483			494.246	584.14	577.31	380.426	797.226	702.795		407	730	511	354	702	943
AN1197.2	43.782	0.562807	0.52691	1.06813	0.285463	0.593037			38.8596	34.4083	32.7632	89.1959	24.9843	42.4807		32	43	29	83	22	57
AN1198.2	1085.86	1.70625	0.515695	3.30865	0.000937478	0.0174799			561.036	481.716	485.799	539.474	1960.13	2486.99		462	602	430	502	1726	3337
AN1199.2	794.534	1.27312	0.529533	2.40423	0.0162065	0.123823			587.752	438.505	369.433	405.143	1060.7	1905.67		484	548	327	377	934	2557
AN1200.2	1087.65	-0.550319	0.37383	-1.47211	0.140991	0.431137			1418.38	1074.66	1385.09	491.115	1207.2	949.481		1168	1343	1226	457	1063	1274
AN1201.2	372.815	0.0914671	0.278501	0.328426	0.74259	0.903379			369.167	351.284	362.655	275.11	476.973	401.704		304	439	321	256	420	539
AN1202.2	468.257	1.77623	0.440692	4.03054	5.56e-05	0.00221629			154.224	247.259	232.732	1141.28	642.778	391.27		127	309	206	1062	566	525
AN1203.2	7.4479	3.2096	1.16425	2.75678	0.00583729	0.0627062			1.21436	0	3.3893	24.7169	5.67825	9.68859		1	0	3	23	5	13
AN1204.2	705.059	0.473228	0.609398	0.776549	0.437425	0.715477			743.19	499.32	528.73	1708.69	424.733	325.686		612	624	468	1590	374	437
AN1205.2	474.619	-0.576344	0.317533	-1.81507	0.0695135	0.294045			578.037	552.933	572.791	305.2	545.112	293.639		476	691	507	284	480	394
AN1206.2	17.1448	-0.572656	0.529388	-1.08173	0.279371	0.587041			24.2873	22.4054	14.687	19.3437	10.2209	11.9244		20	28	13	18	9	16
AN1207.2	365.867	-0.501848	0.224518	-2.23522	0.0254026	0.164697			445.671	388.894	451.906	270.812	355.459	282.46		367	486	400	252	313	379
AN1208.2	493.047	-0.0961389	0.230468	-0.417147	0.676571	0.866497			536.749	428.103	563.753	454.577	542.841	432.26		442	535	499	423	478	580
AN1209.2	275.251	-0.263084	0.23688	-1.11062	0.266733	0.577694			292.662	352.885	254.197	263.289	258.928	229.545		241	441	225	245	228	308
AN1210.2	729.397	0.125435	0.181945	0.689411	0.490565	0.747383			641.184	690.566	761.462	788.792	722.274	772.106		528	863	674	734	636	1036
AN1211.2	1010.75	-0.417416	0.214635	-1.94477	0.0518031	0.248738			1119.64	1299.51	1047.29	868.316	975.524	754.219		922	1624	927	808	859	1012
AN1212.2	577.826	0.102619	0.233774	0.438965	0.660687	0.857663			637.541	508.922	525.341	696.373	588.267	510.514		525	636	465	648	518	685
AN1213.2	419.895	-0.819797	0.208991	-3.92265	8.76e-05	0.00304797			488.174	560.935	558.104	292.305	344.102	275.752		402	701	494	272	303	370
AN1214.2	0.580218	0.112611	2.7523	0.0409151	0.967364	NA			0	1.60038	0	0	1.13565	0.745276		0	2	0	0	1	1
AN1215.2	1156.07	-0.626032	0.406502	-1.54004	0.12355	0.401371			1724.4	1098.66	1386.22	487.891	1315.08	924.142		1420	1373	1227	454	1158	1240
AN1216.2	810.944	-0.0696881	0.177576	-0.392441	0.694733	0.878967			828.196	879.411	782.928	827.48	816.533	731.116		682	1099	693	770	719	981
AN1217.2	1582.07	-0.0477511	0.305018	-0.156552	0.875598	0.956954			1626.03	1462.75	1736.45	1010.17	1881.77	1775.25		1339	1828	1537	940	1657	2382
AN1218.2	217.922	-0.0247268	0.43063	-0.05742	0.954211	0.984035			217.371	192.046	249.678	356.784	158.991	132.659		179	240	221	332	140	178
AN1219.2	461.592	-0.237849	0.285432	-0.833296	0.404678	0.689677			425.027	511.323	562.623	305.2	469.024	496.354		350	639	498	284	413	666
AN1220.2	238.679	0.218947	0.352058	0.621905	0.534004	0.780717			193.084	254.461	214.655	173.019	231.673	365.185		159	318	190	161	204	490
AN1221.2	234.905	-0.131453	0.290654	-0.452265	0.651078	0.853178			222.229	222.453	292.609	165.496	253.25	253.394		183	278	259	154	223	340
AN1222.2	5538.3	0.352224	0.507448	0.694108	0.487614	0.746055			6150.75	4132.99	4313.44	2139.63	7898.45	8594.52		5065	5165	3818	1991	6955	11532
AN1223.2	266.172	-0.0288628	0.274274	-0.105233	0.916191	0.970952			303.591	215.252	288.09	222.452	317.982	249.667		250	269	255	207	280	335
AN1224.2	300.583	0.141847	0.300846	0.471495	0.637287	0.846129			306.02	297.672	253.067	415.889	299.812	231.036		252	372	224	387	264	310
AN1225.2	191.402	-0.17718	0.302231	-0.58624	0.557715	0.797601			189.441	200.048	220.304	122.51	206.688	209.423		156	250	195	114	182	281
AN1226.2	438.318	-0.0898094	0.226831	-0.39593	0.692157	0.876989			437.171	480.916	437.219	356.784	501.957	415.864		360	601	387	332	442	558
AN1227.2	456.793	0.00136162	0.241485	0.00563852	0.995501	0.99803			497.889	424.902	447.387	362.157	529.213	479.212		410	531	396	337	466	643
AN1228.2	16304.3	0.545956	0.259124	2.10693	0.0351236	0.19884			14169.2	10869	14728.8	18641.9	23645.4	15771.5		11668	13583	13037	17347	20821	21162
AN1229.2	557.162	0.0329403	0.213669	0.154165	0.87748	0.957767			539.177	532.928	579.57	629.744	590.538	471.014		444	666	513	586	520	632
AN1230.2	633.262	-0.0476498	0.249865	-0.190702	0.848759	0.946218			718.903	593.743	617.982	704.97	682.526	481.448		592	742	547	656	601	646
AN1231.2	305.939	-0.390636	0.239005	-1.63442	0.10217	0.365526			352.165	382.492	306.166	312.723	231.673	250.413		290	478	271	291	204	336
AN1232.2	609.157	-0.251135	0.230654	-1.0888	0.276243	0.585288			663.042	572.138	751.294	483.592	637.1	547.778		546	715	665	450	561	735
AN1233.2	376.695	-0.0718937	0.233357	-0.308085	0.758018	0.909857			416.527	339.282	402.197	391.172	405.427	305.563		343	424	356	364	357	410
AN1234.2	216.821	0.545073	0.441124	1.23565	0.21659	0.527356			196.727	167.24	164.946	434.158	158.991	178.866		162	209	146	404	140	240
AN1235.2	1176.58	-0.423147	0.402171	-1.05216	0.292728	0.601159			1482.74	1121.87	1439.32	511.533	1424.11	1079.9		1221	1402	1274	476	1254	1449
AN1236.2	145.312	0.407096	0.566464	0.718663	0.472349	0.737522			148.152	119.229	107.328	324.544	77.2242	95.3953		122	149	95	302	68	128
AN1237.2	865.46	-0.227082	0.189838	-1.19619	0.231623	0.542312			913.201	937.825	950.133	716.791	774.513	900.293		752	1172	841	667	682	1208
AN1238.2	926.773	-0.700247	0.379105	-1.84711	0.0647318	0.283059			1165.79	998.64	1277.76	389.023	1002.78	726.644		960	1248	1131	362	883	975
AN1239.2	26.6537	-0.0509484	0.410052	-0.124249	0.901118	0.966656			20.6442	28.8069	31.6334	24.7169	29.5269	24.5941		17	36	28	23	26	33
AN1240.2	1479.64	1.6774	0.461628	3.63366	0.000279432	0.0071195			1141.5	350.484	623.631	1593.7	2744.87	2423.64		940	438	552	1483	2417	3252
AN1241.2	223.937	1.39103	0.43225	3.2181	0.00129042	0.0219112			193.084	67.2162	111.847	297.678	266.878	406.921		159	84	99	277	235	546
AN1242.2	1906	2.15432	0.54786	3.93226	8.42e-05	0.00294078			1243.51	257.662	597.646	2076.22	3489.85	3771.1		1024	322	529	1932	3073	5060
AN1243.2	131.589	1.57086	0.559628	2.80698	0.00500085	0.0562918			68.0044	76.8185	54.2287	108.54	103.344	378.6		56	96	48	101	91	508
AN1244.2	881.439	0.27036	0.215083	1.257	0.208752	0.519997			782.05	684.164	932.057	893.033	977.795	1019.54		644	855	825	831	861	1368
AN1245.2	688.78	0.023663	0.199245	0.118763	0.905463	0.967954			669.114	746.579	632.669	650.163	779.056	655.097		551	933	560	605	686	879
AN1246.2	5571.98	-0.747838	0.364372	-2.0524	0.0401309	0.213373			5071.18	10610.6	5271.49	4842.37	3521.65	4114.67		4176	13260	4666	4506	3101	5521
AN1247.2	788.541	0.438446	0.260402	1.68373	0.0922341	0.343472			693.402	672.162	643.966	1006.95	660.948	1053.82		571	840	570	937	582	1414
AN1248.2	351.454	-0.0593212	0.252305	-0.235117	0.814118	0.93235			338.807	371.289	364.914	323.469	429.276	280.969		279	464	323	301	378	377
AN1249.2	584.905	-0.517014	0.319669	-1.61734	0.105804	0.372369			756.548	584.941	724.18	347.112	666.627	430.024		623	731	641	323	587	577
AN1250.2	1316.64	1.61315	0.502344	3.21125	0.00132157	0.0221626			460.244	786.589	699.325	1163.84	1187.89	3601.92		379	983	619	1083	1046	4833
AN1251.2	968.421	0.837551	0.261935	3.19755	0.001386	0.0228881			584.109	644.955	856.362	1056.38	1209.47	1459.25		481	806	758	983	1065	1958
AN1252.2	360.871	0.0385192	0.3491	0.110339	0.912141	0.969973			347.308	409.699	310.686	530.877	254.386	312.271		286	512	275	494	224	419
AN1253.2	64.3857	0.783346	0.345476	2.26744	0.0233635	0.157163			37.6453	52.0125	51.9692	102.092	63.5964	78.9992		31	65	46	95	56	106
AN1254.2	278.419	-0.344932	0.227433	-1.51663	0.129359	0.410809			326.664	278.467	329.892	211.706	277.099	246.686		269	348	292	197	244	331
AN1255.2	942.403	-0.205782	0.26266	-0.783454	0.433361	0.713089			981.206	933.024	1115.08	646.939	943.725	1034.44		808	1166	987	602	831	1388
AN1256.2	1819.28	-0.289366	0.391732	-0.738684	0.460099	0.731813			2227.14	1962.07	1814.4	822.107	2163.41	1926.54		1834	2452	1606	765	1905	2585
AN1257.2	10.12	0.369143	0.717432	0.514534	0.606879	0.828185			9.71491	8.80212	7.90836	20.4183	5.67825	8.19803		8	11	7	19	5	11
AN1258.2	707.025	-0.657579	0.238112	-2.76164	0.00575116	0.061939			694.616	933.024	968.209	484.667	604.166	557.466		572	1166	857	451	532	748
AN1259.2	769.597	0.0117287	0.21693	0.0540664	0.956882	0.985527			846.411	676.963	776.149	727.537	889.214	701.305		697	846	687	677	783	941
AN1260.2	511.063	0.0702472	0.193208	0.363584	0.716169	0.890926			525.819	452.909	517.433	500.786	570.096	499.335		433	566	458	466	502	670
AN1261.2	31.0144	2.42208	0.739316	3.27611	0.00105249	0.0189846			19.4298	4.80115	5.64883	44.0606	22.713	89.4331		16	6	5	41	20	120
AN1262.2	71.8249	1.34603	0.483513	2.78386	0.00537169	0.0592928			38.8596	44.0106	38.412	170.869	82.9025	55.8957		32	55	34	159	73	75
AN1263.2	9404.18	0.465445	0.418578	1.11197	0.266152	0.577256			9438.03	6899.26	7363.81	5095.99	14044.6	13583.4		7772	8622	6518	4742	12367	18226
AN1264.2	383.056	0.138488	0.177637	0.779612	0.435619	0.713933			381.31	353.685	359.265	397.62	409.97	396.487		314	442	318	370	361	532
AN1265.2	160.59	-0.449762	0.263046	-1.70982	0.0872989	0.33359			225.872	162.439	168.335	123.585	149.906	133.404		186	203	149	115	132	179
AN1266.2	854.163	-0.0345085	0.207802	-0.166064	0.868107	0.954215			778.407	818.597	996.453	765.15	886.943	879.426		641	1023	882	712	781	1180
AN1267.2	1671.06	-0.219715	0.203943	-1.07734	0.28133	0.588808			1616.32	1889.25	1887.84	1380.92	1765.94	1486.08		1331	2361	1671	1285	1555	1994
AN1268.2	266.345	-0.00395528	0.293493	-0.0134766	0.989248	0.996512			224.657	252.061	324.243	227.826	231.673	337.61		185	315	287	212	204	453
AN1269.2	58.3414	1.6633	0.640455	2.59706	0.00940253	0.0879867			15.7867	37.609	30.5037	66.6282	34.0695	165.451		13	47	27	62	30	222
AN1270.2	2943.03	-0.415455	0.45682	-0.909451	0.363112	0.658475			3590.87	2657.44	3843.46	1109.04	3886.2	2571.2		2957	3321	3402	1032	3422	3450
AN1271.2	362.499	0.0772996	0.489488	0.157919	0.87452	0.956513			378.881	441.706	237.251	649.088	240.758	227.309		312	552	210	604	212	305
AN1272.2	737.218	-0.0514923	0.189809	-0.271284	0.786172	0.920626			735.904	808.995	704.974	761.926	760.886	650.626		606	1011	624	709	670	873
AN1273.2	85.5747	0.0142836	0.300436	0.0475429	0.962081	0.987886			91.0773	80.8194	83.6027	108.54	70.4103	78.9992		75	101	74	101	62	106
AN1274.2	13832.5	0.747825	0.300904	2.48526	0.0129458	0.108797			11609.3	12195.7	7171.75	16005.8	14972.4	21039.9		9560	15241	6348	14894	13184	28231
AN1275.2	179.687	0.278546	0.255798	1.08893	0.276185	0.585288			200.37	146.435	141.221	189.138	190.789	210.168		165	183	125	176	168	282
AN1276.2	111.034	0.263481	0.241466	1.09117	0.275197	0.584829			105.65	103.225	93.7705	131.107	114.701	117.754		87	129	83	122	101	158
AN1277.2	163.077	-0.329218	0.292006	-1.12744	0.259558	0.571288			222.229	190.446	132.183	156.899	132.871	143.838		183	238	117	146	117	193
AN1278.2	4647.75	0.694216	0.43533	1.59469	0.110782	0.381649			3487.65	3771.31	3392.69	9497.75	2910.67	4826.41		2872	4713	3003	8838	2563	6476
AN1279.2	88.6848	0.998749	0.392495	2.54461	0.0109399	0.097348			44.9314	70.4169	62.1371	101.017	85.1738	168.432		37	88	55	94	75	226
AN1280.2	1373.6	-0.219294	0.254079	-0.863093	0.388086	0.678095			1378.3	1423.54	1631.38	987.603	1567.2	1253.55		1135	1779	1444	919	1380	1682
AN1281.2	647.13	-0.129398	0.458815	-0.282026	0.777923	0.917602			624.183	622.55	781.798	253.617	892.621	708.012		514	778	692	236	786	950
AN1282.2	1956.01	-0.20624	0.233944	-0.881577	0.378006	0.669801			1958.77	2422.98	1903.65	1672.15	2167.96	1610.54		1613	3028	1685	1556	1909	2161
AN1283.2	909.085	-0.244905	0.187646	-1.30514	0.191844	0.502397			918.059	1080.26	959.171	902.705	774.513	819.803		756	1350	849	840	682	1100
AN1284.2	4998.35	-0.194401	0.238787	-0.814117	0.415578	0.69986			5617.65	4907.58	5478.23	4031.01	5837.24	4118.39		4626	6133	4849	3751	5140	5526
AN1285.2	14.2717	0.0360937	0.682286	0.0529012	0.957811	0.985906			23.0729	8.00192	11.2977	22.5676	12.4922	8.19803		19	10	10	21	11	11
AN1286.2	662.449	-0.475954	0.28303	-1.68164	0.0926393	0.344311			782.05	678.563	851.843	400.844	692.747	568.645		644	848	754	373	610	763
AN1287.2	1240.76	-0.0302039	0.240698	-0.125485	0.90014	0.966297			1253.22	1228.3	1280.02	933.87	1421.83	1327.34		1032	1535	1133	869	1252	1781
AN1288.2	1331.61	-0.787805	0.492035	-1.60112	0.109351	0.379825			1685.54	1474.75	1899.14	348.186	1434.33	1147.72		1388	1843	1681	324	1263	1540
AN1289.2	480.414	-0.0243543	0.398437	-0.0611246	0.95126	0.983155			423.813	590.542	438.349	752.254	338.424	339.101		349	738	388	700	298	455
AN1290.2	107.121	0.0564408	0.272446	0.207163	0.835882	0.941962			100.792	115.228	98.2896	130.033	104.48	93.9048		83	144	87	121	92	126
AN1291.2	283.36	1.33209	0.494929	2.69148	0.00711355	0.0714921			178.511	173.642	131.053	702.821	183.975	330.157		147	217	116	654	162	443
AN1292.2	268.601	0.681831	0.25809	2.64183	0.00824583	0.0793673			223.443	193.647	202.228	398.695	261.2	332.393		184	242	179	371	230	446
AN1293.2	303.94	0.161767	0.333531	0.485012	0.627668	0.841488			333.95	262.463	264.365	455.651	241.894	265.318		275	328	234	424	213	356
AN1294.2	13.7112	-0.215543	0.603477	-0.357168	0.720966	0.893854			13.358	21.6052	9.03812	8.59719	14.7635	14.9055		11	27	8	8	13	20
AN1295.2	464.673	0.0516783	0.252945	0.204307	0.838114	0.942559			518.533	345.683	506.135	451.353	458.803	507.533		427	432	448	420	404	681
AN1296.2	545.869	0.105408	0.346882	0.303873	0.761225	0.910901			417.741	528.127	632.669	421.262	469.024	806.388		344	660	560	392	413	1082
AN1297.2	152.675	0.0907197	0.258567	0.350856	0.725696	0.896686			127.508	180.843	134.442	153.675	157.855	161.725		105	226	119	143	139	217
AN1298.2	294.171	-0.366236	0.248318	-1.47487	0.140248	0.430298			296.305	368.889	328.762	206.333	274.827	289.912		244	461	291	192	242	389
AN1299.2	3773.14	-0.166887	0.226859	-0.735643	0.461948	0.732642			4538.08	3971.35	3463.86	3076.72	4131.5	3457.33		3737	4963	3066	2863	3638	4639
AN1300.2	99.9243	0.127331	0.398873	0.319226	0.749555	0.906419			106.864	97.6235	82.4729	56.9564	119.243	136.385		88	122	73	53	105	183
AN1301.2	8.46987	0.504354	0.71275	0.707616	0.479184	0.742073			4.85745	11.2027	4.51906	11.8211	10.2209	8.19803		4	14	4	11	9	11
AN1302.2	19.5161	0.568887	0.583708	0.97461	0.329754	0.633916			19.4298	12.0029	15.8167	38.6874	14.7635	16.3961		16	15	14	36	13	22
AN1303.2	79.355	0.00477315	0.315249	0.0151409	0.98792	0.995961			103.221	69.6167	65.5264	75.2254	76.0886	86.452		85	87	58	70	67	116
AN1304.2	82.7248	0.399779	0.337778	1.18356	0.236589	0.546544			98.3634	55.2133	61.0073	93.4945	101.073	87.1973		81	69	54	87	89	117
AN1305.2	109.161	0.638106	0.471116	1.35446	0.175591	0.483118			92.2916	90.4217	73.4348	217.079	64.7321	117.008		76	113	65	202	57	157
AN1306.2	551.626	-0.282431	0.183437	-1.53966	0.123642	0.40142			574.394	623.35	617.982	543.772	479.244	471.014		473	779	547	506	422	632
AN1307.2	2.40489	0.153443	1.21772	0.126009	0.899725	0.966297			2.42873	3.20077	1.12977	4.2986	1.13565	2.23583		2	4	1	4	1	3
AN1308.2	0	NA	NA	NA	NA	NA			0	0	0	0	0	0		0	0	0	0	0	0
AN1309.2	0.133365	-1.05226	4.08047	-0.257877	0.796502	NA			0	0.800192	0	0	0	0		0	1	0	0	0	0
AN1310.2	22.6152	2.15039	0.619141	3.47317	0.000514343	0.0109944			14.5724	3.20077	7.90836	45.1353	26.12	38.7543		12	4	7	42	23	52
AN1311.2	7.62764	1.40901	0.922544	1.52731	0.126684	0.406673			2.42873	2.40058	7.90836	13.9704	3.40695	15.6508		2	3	7	13	3	21
AN1312.2	79.6164	2.48961	0.611876	4.06881	4.73e-05	0.00198986			26.716	26.4063	19.206	54.8071	89.7164	260.847		22	33	17	51	79	350
AN1313.2	0	NA	NA	NA	NA	NA			0	0	0	0	0	0		0	0	0	0	0	0
AN1314.2	23.7231	2.32604	0.634068	3.66844	0.000244034	0.0064428			3.64309	5.60135	14.687	32.2395	29.5269	56.641		3	7	13	30	26	76
AN1315.2	6.4769	-0.174361	0.857276	-0.203389	0.838831	0.943083			4.85745	5.60135	10.1679	10.7465	2.2713	5.21693		4	7	9	10	2	7
AN1316.2	14.9341	1.9729	0.846279	2.33127	0.0197392	0.141604			6.07182	6.40154	5.64883	50.5085	6.8139	14.1602		5	8	5	47	6	19
AN1317.2	0.124213	0.871292	4.08047	0.213527	0.830916	NA			0	0	0	0	0	0.745276		0	0	0	0	0	1
AN1318.2	6.11032	1.87676	0.985545	1.90428	0.0568735	0.262029			3.64309	4.00096	0	13.9704	9.0852	5.96221		3	5	0	13	8	8
AN1319.2	2217.53	-0.155537	0.514952	-0.302042	0.76262	0.911422			2511.3	1747.62	2752.11	745.806	3325.18	2223.16		2068	2184	2436	694	2928	2983
AN1320.2	1.07079	-0.0604693	2.96801	-0.0203737	0.983745	NA			0	3.20077	0	3.22395	0	0		0	4	0	3	0	0
AN1321.2	26.269	1.40194	0.53762	2.60769	0.00911564	0.0860672			7.28618	20.805	14.687	45.1353	24.9843	44.7166		6	26	13	42	22	60
AN1322.2	9.46378	2.79252	0.918932	3.03888	0.00237463	0.0335556			3.64309	2.40058	1.12977	30.0902	9.0852	10.4339		3	3	1	28	8	14
AN1323.2	17.5663	-0.0742931	0.664259	-0.111844	0.910947	0.969973			25.5016	16.0038	12.4274	31.1648	11.3565	8.94331		21	20	11	29	10	12
AN1324.2	416.405	-0.416079	0.183932	-2.26214	0.0236889	0.158106			465.101	476.915	485.799	334.216	386.121	350.28		383	596	430	311	340	470
AN1325.2	1220.78	-0.47534	0.261016	-1.82112	0.0685891	0.292035			1262.94	1410.74	1587.32	774.822	1058.43	1230.45		1040	1763	1405	721	932	1651
AN1326.2	383.502	-0.595019	0.232251	-2.56196	0.0104082	0.0940906			391.025	495.319	497.097	290.155	350.916	276.497		322	619	440	270	309	371
AN1327.2	889.437	-0.297483	0.180346	-1.64951	0.0990435	0.358895			1001.85	935.425	1005.49	875.839	732.494	785.521		825	1169	890	815	645	1054
AN1328.2	1041.22	-0.501999	0.325479	-1.54234	0.122991	0.400907			1678.25	997.04	986.285	858.645	1045.93	681.182		1382	1246	873	799	921	914
AN1329.2	51.1119	-0.0250296	0.440653	-0.0568012	0.954704	0.984035			74.0762	36.8088	44.0609	69.8522	40.8834	40.9902		61	46	39	65	36	55
AN1330.2	1042.77	0.238232	0.297603	0.800503	0.42342	0.705727			905.915	808.995	1156.88	889.809	1016.41	1478.63		746	1011	1024	828	895	1984
AN1331.2	674.971	0.133663	0.226486	0.590161	0.555083	0.795704			626.612	580.139	725.309	591.057	740.444	786.266		516	725	642	550	652	1055
AN1332.2	9.26118	0.374548	0.62762	0.596774	0.550658	0.793437			9.71491	8.80212	5.64883	10.7465	10.2209	10.4339		8	11	5	10	9	14
AN1333.2	1010.86	-0.187856	0.240049	-0.782574	0.433877	0.713214			956.918	1235.5	1036	1120.86	922.148	793.719		788	1544	917	1043	812	1065
AN1334.2	468.665	-0.0184399	0.287599	-0.0641168	0.948877	0.982595			438.385	508.922	466.593	592.132	473.566	332.393		361	636	413	551	417	446
AN1335.2	649.065	0.369444	0.228036	1.62011	0.105208	0.371408			653.328	537.729	508.395	848.973	667.762	678.201		538	672	450	790	588	910
AN1336.2	517.282	-0.0854161	0.237252	-0.360023	0.71883	0.892283			553.75	475.314	568.272	510.458	585.996	409.902		456	594	503	475	516	550
AN1337.2	1122.31	0.271814	0.213999	1.27017	0.204025	0.514285			1091.71	896.215	1064.24	1100.44	1167.45	1413.79		899	1120	942	1024	1028	1897
AN1338.2	107.197	1.84266	0.759781	2.42526	0.0152976	0.119403			83.7911	29.6071	27.1144	363.231	52.2399	87.1973		69	37	24	338	46	117
AN1339.2	1994.52	0.20993	0.16943	1.23904	0.215332	0.525893			1782.69	1801.23	1965.79	2153.6	1986.25	2277.56		1468	2251	1740	2004	1749	3056
AN1340.2	874.577	-0.0406552	0.229099	-0.177457	0.85915	0.949699			797.837	937.025	925.278	716.791	1018.68	851.85		657	1171	819	667	897	1143
AN1341.2	1493.52	0.293749	0.343965	0.854009	0.3931	0.681989			1244.72	1445.15	1335.38	2414.74	1424.11	1097.05		1025	1806	1182	2247	1254	1472
AN1342.2	981.686	-0.119101	0.243642	-0.488836	0.624958	0.840261			932.631	1121.87	1011.14	787.718	1164.04	872.718		768	1402	895	733	1025	1171
AN1343.2	468.523	-0.355106	0.26978	-1.31628	0.188079	0.498428			457.815	561.735	558.104	304.126	476.973	452.382		377	702	494	283	420	607
AN1344.2	570.554	-0.0558644	0.268844	-0.207795	0.835389	0.941962			585.323	529.727	630.409	406.217	633.693	637.956		482	662	558	378	558	856
AN1345.2	25433	0.0840644	0.267177	0.314639	0.753036	0.908049			28373.6	20457.7	25245.7	21715.4	32950.9	23854.8		23365	25566	22346	20207	29015	32008
AN1346.2	291.165	-0.191604	0.217741	-0.879962	0.37888	0.670363			312.091	331.28	286.96	292.305	289.591	234.762		257	414	254	272	255	315
AN1347.2	179.2	0.130998	0.28217	0.464253	0.642467	0.848762			199.156	145.635	168.335	213.855	202.146	146.074		164	182	149	199	178	196
AN1348.2	599.349	-0.100188	0.35177	-0.28481	0.77579	0.917087			638.755	566.536	655.264	341.738	796.091	597.711		526	708	580	318	701	802
AN1349.2	1356.44	-0.330008	0.278835	-1.18352	0.236602	0.546544			1469.38	1353.13	1710.47	871.54	1486.57	1247.59		1210	1691	1514	811	1309	1674
AN1350.2	359.163	-0.141344	0.21584	-0.654854	0.512562	0.765661			411.669	368.088	350.227	312.723	391.799	320.469		339	460	310	291	345	430
AN1351.2	427.305	-0.0416561	0.276416	-0.150701	0.880212	0.958859			384.953	413.699	501.616	325.619	525.806	412.138		317	517	444	303	463	553
AN1352.2	207.166	0.285355	0.41301	0.690915	0.489619	0.747023			204.013	175.242	180.762	369.679	161.262	152.036		168	219	160	344	142	204
AN1353.2	1485.43	-0.13476	0.403782	-0.333745	0.738572	0.90069			1630.89	1105.07	1928.51	829.629	2068.02	1350.44		1343	1381	1707	772	1821	1812
AN1354.2	620.715	-0.549437	0.404757	-1.35745	0.174639	0.481937			859.769	580.139	772.76	270.812	734.766	506.042		708	725	684	252	647	679
AN1355.2	256.842	-0.116861	0.26226	-0.445591	0.655893	0.85478			292.662	244.859	264.365	194.511	300.947	243.705		241	306	234	181	265	327
AN1356.2	588.099	1.4102	0.350638	4.02181	5.78e-05	0.0022623			474.816	242.458	248.548	916.676	701.832	944.265		391	303	220	853	618	1267
AN1357.2	1176.01	-0.0493919	0.292307	-0.168973	0.865818	0.953358			1109.93	1250.7	1228.06	772.673	1321.9	1372.8		914	1563	1087	719	1164	1842
AN1358.2	1507.26	-0.11478	0.25972	-0.441937	0.658535	0.856228			1463.31	1537.17	1701.43	1059.6	1662.59	1619.48		1205	1921	1506	986	1464	2173
AN1359.2	323.016	-0.118936	0.34981	-0.340002	0.733855	0.90042			287.804	285.669	436.09	202.034	348.645	377.855		237	357	386	188	307	507
AN1360.2	42.9887	0.201667	0.340439	0.592375	0.5536	0.794653			37.6453	40.8098	41.8013	47.2846	37.4765	52.9146		31	51	37	44	33	71
AN1361.2	149.379	0.313714	0.253547	1.2373	0.215976	0.526469			119.008	149.636	129.923	188.064	165.805	143.838		98	187	115	175	146	193
AN1362.2	1320.9	0.12569	0.281413	0.44664	0.655135	0.854639			1124.5	1405.14	1259.69	1832.28	1177.67	1126.11		926	1756	1115	1705	1037	1511
AN1363.2	377.184	-0.369033	0.192223	-1.91981	0.0548813	0.257642			391.025	420.101	464.334	341.738	317.982	327.921		322	525	411	318	280	440
AN1364.2	508.002	0.224535	0.231809	0.96862	0.332735	0.635296			404.383	555.334	445.128	591.057	487.194	564.919		333	694	394	550	429	758
AN1365.2	573.158	0.689412	0.486644	1.41666	0.156581	0.454106			406.812	536.129	372.823	1274.53	415.648	433.005		335	670	330	1186	366	581
AN1366.2	723.74	-0.306273	0.324055	-0.945126	0.344595	0.643784			939.917	616.148	845.065	464.248	854.009	623.051		774	770	748	432	752	836
AN1367.2	916.739	-0.615143	0.424298	-1.44979	0.147117	0.442143			1224.08	830.6	1273.25	375.053	1087.95	709.503		1008	1038	1127	349	958	952
AN1368.2	503.411	0.106616	0.214267	0.497587	0.618775	0.835684			485.745	521.725	447.387	466.398	496.279	602.928		400	652	396	434	437	809
AN1369.2	530.358	-0.123959	0.263042	-0.471253	0.63746	0.846129			605.967	524.126	529.86	373.978	580.317	567.9		499	655	469	348	511	762
AN1370.2	579.675	-0.325929	0.208499	-1.56322	0.118001	0.392964			637.541	684.965	611.203	469.622	598.488	476.231		525	856	541	437	527	639
AN1371.2	332.622	-0.0881424	0.286908	-0.307215	0.75868	0.909857			332.736	370.489	324.243	425.561	295.269	247.432		274	463	287	396	260	332
AN1372.2	370.824	-0.117194	0.275926	-0.424731	0.671033	0.863738			399.526	359.286	398.807	266.513	454.26	346.553		329	449	353	248	400	465
AN1373.2	33.6437	0.540201	0.399454	1.35235	0.176263	0.484336			20.6442	26.4063	35.0227	47.2846	37.4765	35.028		17	33	31	44	33	47
AN1374.2	545.084	-0.308943	0.222914	-1.38593	0.165768	0.468283			548.892	598.544	662.043	413.74	559.876	487.41		452	748	586	385	493	654
AN1375.2	423.574	0.00421537	0.225668	0.0186795	0.985097	0.995096			432.313	434.504	402.197	343.888	472.431	456.109		356	543	356	320	416	612
AN1376.2	543.804	-0.0603945	0.24056	-0.251058	0.801769	0.927522			586.538	598.544	480.15	636.192	453.124	508.278		483	748	425	592	399	682
AN1377.2	377.83	-0.0707035	0.229723	-0.307777	0.758252	0.909857			382.525	390.494	388.639	418.039	295.269	392.015		315	488	344	389	260	526
AN1378.2	71.9033	1.17185	0.478852	2.4472	0.014397	0.115452			29.1447	55.2133	47.4502	116.062	132.871	50.6788		24	69	42	108	117	68
AN1379.2	866.688	-0.118491	0.301075	-0.39356	0.693906	0.878544			898.629	755.382	1052.94	607.177	1078.87	807.134		740	944	932	565	950	1083
AN1380.2	1708.2	-0.246211	0.282301	-0.87216	0.383121	0.6742			1522.81	2430.98	1606.53	1327.19	1584.23	1777.48		1254	3038	1422	1235	1395	2385
AN1381.2	209.327	0.390912	0.247065	1.58223	0.113598	0.385931			176.083	207.25	159.297	275.11	214.638	223.583		145	259	141	256	189	300
AN1382.2	457.3	-0.549801	0.21204	-2.59291	0.00951664	0.0887587			472.387	543.331	614.592	341.738	382.714	389.034		389	679	544	318	337	522
AN1383.2	425.884	0.126606	0.210247	0.60218	0.547055	0.791359			361.88	449.708	408.975	492.189	430.411	412.138		298	562	362	458	379	553
AN1384.2	1191.32	0.14844	0.203161	0.730651	0.464992	0.734199			1055.28	1188.29	1145.58	1428.21	1244.67	1085.87		869	1485	1014	1329	1096	1457
AN1385.2	369.23	-0.202638	0.203573	-0.995408	0.319538	0.623095			366.738	427.303	390.899	307.35	369.086	354.006		302	534	346	286	325	475
AN1386.2	758.081	0.19219	0.322472	0.595989	0.551182	0.793602			622.968	728.975	771.63	536.25	796.091	1092.57		513	911	683	499	701	1466
AN1387.2	728.352	-0.0149213	0.192413	-0.0775484	0.938187	0.979739			771.121	673.762	751.294	754.404	773.378	646.154		635	842	665	702	681	867
AN1388.2	549.839	0.365443	0.190669	1.91664	0.055284	0.258331			473.602	480.115	488.059	546.996	672.305	637.956		390	600	432	509	592	856
AN1389.2	528.979	0.241811	0.197844	1.22223	0.221621	0.532826			423.813	521.725	508.395	553.444	557.604	608.89		349	652	450	515	491	817
AN1390.2	1077.45	0.0303994	0.249566	0.121809	0.90305	0.967373			996.992	1146.68	1054.07	1375.55	899.435	991.962		821	1433	933	1280	792	1331
AN1391.2	552.132	-0.324056	0.233753	-1.38631	0.165651	0.468158			607.182	565.736	668.821	404.068	580.317	486.665		500	707	592	376	511	653
AN1392.2	314.216	0.317488	0.30498	1.04101	0.297871	0.606984			281.732	265.664	291.48	468.547	328.203	249.667		232	332	258	436	289	335
AN1393.2	524.875	0.0612892	0.271125	0.226055	0.821159	0.935604			542.82	520.125	477.891	413.74	691.611	503.061		447	650	423	385	609	675
AN1394.2	2589.87	-0.599414	0.200041	-2.99646	0.00273132	0.0369232			2847.68	3338.4	3173.51	1949.41	2363.29	1866.92		2345	4172	2809	1814	2081	2505
AN1395.2	1484.7	0.0295049	0.164929	0.178895	0.85802	0.949299			1423.23	1482.76	1502.59	1386.3	1570.6	1542.72		1172	1853	1330	1290	1383	2070
AN1396.2	2632.61	1.19869	0.679175	1.76493	0.0775762	0.312283			1208.29	1715.61	1869.76	983.304	1929.47	8089.22		995	2144	1655	915	1699	10854
AN1397.2	208.718	0.333654	0.360281	0.926095	0.354396	0.651433			193.084	163.239	198.839	179.466	172.619	345.063		159	204	176	167	152	463
AN1398.2	346.25	0.232271	0.230311	1.00851	0.31321	0.618303			293.876	354.485	306.166	438.457	332.746	351.77		242	443	271	408	293	472
AN1399.2	351.249	-0.330759	0.22259	-1.48596	0.13729	0.425094			344.879	407.298	421.403	272.961	350.916	310.035		284	509	373	254	309	416
AN1400.2	477.966	0.150228	0.261159	0.575234	0.565133	0.801811			451.743	447.308	459.815	650.163	442.904	415.864		372	559	407	605	390	558
AN1401.2	1259	-0.485819	0.245598	-1.9781	0.0479171	0.237439			1283.58	1605.19	1518.4	819.957	1129.97	1196.91		1057	2006	1344	763	995	1606
AN1402.2	758.503	0.137605	0.239725	0.574012	0.56596	0.802248			797.837	640.954	728.699	963.96	680.255	739.314		657	801	645	897	599	992
AN1403.2	765.52	0.146933	0.247312	0.594119	0.552433	0.793822			874.342	724.974	580.699	709.268	867.637	836.2		720	906	514	660	764	1122
AN1404.2	481.981	-0.0121596	0.225384	-0.0539506	0.956975	0.985527			505.175	468.913	477.891	578.161	419.055	442.694		416	586	423	538	369	594
AN1405.2	1313.6	-0.0765553	0.301275	-0.254104	0.799415	0.926727			1431.73	1197.09	1416.73	872.615	1659.19	1304.23		1179	1496	1254	812	1461	1750
AN1406.2	458.508	0.0450991	0.248347	0.181597	0.855899	0.948971			448.1	440.906	465.463	352.485	522.399	521.693		369	551	412	328	460	700
AN1407.2	438.635	0.476552	0.221674	2.14979	0.0315719	0.187385			319.378	415.3	364.914	570.639	464.481	497.099		263	519	323	531	409	667
AN1408.2	1844.08	-0.136062	0.260838	-0.521634	0.601926	0.825638			1964.84	1702.01	2126.22	1365.88	2188.4	1717.12		1618	2127	1882	1271	1927	2304
AN1409.2	1616.79	-0.536097	0.250027	-2.14416	0.0320201	0.188583			1825.19	1775.63	2139.78	1203.61	1655.78	1100.77		1503	2219	1894	1120	1458	1477
AN1410.2	964.383	0.125355	0.168535	0.74379	0.457003	0.729373			890.128	912.219	964.82	1070.35	994.83	953.953		733	1140	854	996	876	1280
AN1411.2	164.74	0.35353	0.362145	0.97621	0.32896	0.633258			166.368	129.631	137.831	269.737	154.448	130.423		137	162	122	251	136	175
AN1412.2	128.395	0.936988	0.396182	2.36505	0.0180278	0.133654			63.1469	101.624	99.4194	202.034	99.9372	204.206		52	127	88	188	88	274
AN1413.2	1187.92	-0.227972	0.294758	-0.773418	0.439275	0.717047			1190.08	1140.27	1515.02	761.926	1245.81	1274.42		980	1425	1341	709	1097	1710
AN1414.2	274.71	-0.000831786	0.220557	-0.00377129	0.996991	0.998414			262.303	271.265	291.48	283.707	233.944	305.563		216	339	258	264	206	410
AN1415.2	32.4526	0.851229	0.494814	1.7203	0.085378	0.32969			20.6442	27.2065	21.4655	59.1057	21.5774	44.7166		17	34	19	55	19	60
AN1416.2	818.003	0.160984	0.180104	0.893837	0.371409	0.664683			745.619	768.185	803.263	951.064	805.176	834.709		614	960	711	885	709	1120
AN1417.2	24.6241	0.909524	0.609583	1.49204	0.135688	0.421975			15.7867	27.2065	7.90836	45.1353	18.1704	33.5374		13	34	7	42	16	45
AN1418.2	258.177	-0.747731	0.684977	-1.09162	0.275002	0.584718			127.508	732.176	110.717	184.84	187.382	206.441		105	915	98	172	165	277
AN1419.2	1.33436	0.875156	1.66434	0.525829	0.599007	NA			1.21436	1.60038	0	1.07465	1.13565	2.9811		1	2	0	1	1	4
AN1420.2	606.407	0.10537	0.188357	0.559415	0.575878	0.808281			552.535	582.54	617.982	564.191	656.406	664.786		455	728	547	525	578	892
AN1421.2	272.543	-0.641435	0.332973	-1.92639	0.0540562	0.255478			381.31	281.668	333.281	154.749	298.676	185.574		314	352	295	144	263	249
AN1422.2	299.13	0.203304	0.37645	0.540056	0.589158	0.817623			313.306	255.261	265.495	492.189	246.436	222.092		258	319	235	458	217	298
AN1423.2	93.2262	0.245333	0.289057	0.848736	0.396028	0.683754			82.5767	92.0221	81.3431	78.4494	112.429	112.537		68	115	72	73	99	151
AN1424.2	464.096	-0.35906	0.212084	-1.69301	0.0904534	0.340329			533.106	504.121	527.601	342.813	461.074	415.864		439	630	467	319	406	558
AN1425.2	217.284	0.579392	0.279183	2.07532	0.0379573	0.206907			178.511	172.842	171.724	188.064	290.726	301.837		147	216	152	175	256	405
AN1426.2	4031.41	0.558313	0.359181	1.5544	0.120088	0.396691			2868.33	4051.37	2862.83	6189.98	2842.53	5373.44		2362	5063	2534	5760	2503	7210
AN1427.2	1294.06	-0.943302	0.464627	-2.03023	0.0423329	0.218729			986.063	3034.33	1086.83	930.646	909.656	816.822		812	3792	962	866	801	1096
AN1428.2	587.462	0.0150299	0.576273	0.0260813	0.979193	0.99409			336.379	1104.27	311.815	908.079	363.408	500.825		277	1380	276	845	320	672
AN1429.2	1518.24	-0.883948	0.345477	-2.55863	0.0105085	0.0946555			1503.38	1934.07	2470.8	685.626	1282.15	1233.43		1238	2417	2187	638	1129	1655
AN1430.2	1009.11	-0.0432422	0.253408	-0.170643	0.864505	0.952867			913.201	1091.46	1067.63	1242.29	801.769	938.302		752	1364	945	1156	706	1259
AN1431.2	277.166	0.153586	0.258262	0.594691	0.55205	0.793622			206.442	283.268	297.128	252.543	322.525	301.091		170	354	263	235	284	404
AN1432.2	106.394	0.173787	0.28734	0.604815	0.545302	0.790119			117.793	100.024	82.4729	126.809	94.259	117.008		97	125	73	118	83	157
AN1433.2	168.681	0.797826	0.438344	1.82009	0.0687449	0.292035			133.58	127.231	108.457	355.709	154.448	132.659		110	159	96	331	136	178
AN1434.2	690.203	-0.520858	0.390192	-1.33487	0.181918	0.491534			894.986	641.754	903.812	315.947	810.854	573.862		737	802	800	294	714	770
AN1435.2	213.946	-0.227737	0.257824	-0.883302	0.377073	0.669275			246.516	195.247	250.808	171.944	235.08	184.083		203	244	222	160	207	247
AN1436.2	856.441	0.911214	0.349304	2.60866	0.00908984	0.0859199			537.963	544.131	701.584	1639.91	917.605	797.445		443	680	621	1526	808	1070
AN1437.2	564.365	0.419682	0.29359	1.42948	0.152865	0.450613			392.239	550.532	505.005	844.674	528.077	565.664		323	688	447	786	465	759
AN1438.2	741.885	-0.151354	0.218597	-0.692387	0.488695	0.746453			857.341	780.188	704.974	807.061	604.166	697.578		706	975	624	751	532	936
AN1439.2	244.343	0.254284	0.371824	0.683882	0.494049	0.750476			304.805	164.039	199.969	353.56	254.386	189.3		251	205	177	329	224	254
AN1440.2	1056.28	-0.10237	0.206874	-0.494843	0.620711	0.837075			1018.85	1020.25	1242.74	898.407	1066.38	1091.08		839	1275	1100	836	939	1464
AN1441.2	29.7508	1.72591	0.734525	2.34969	0.0187889	0.137362			13.358	14.4035	13.5572	97.7931	17.0348	22.3583		11	18	12	91	15	30
AN1442.2	1316.01	0.218002	0.354634	0.614724	0.538737	0.784718			1109.93	1465.15	1074.41	2096.64	1109.53	1040.41		914	1831	951	1951	977	1396
AN1443.2	518.077	-0.703473	0.194448	-3.6178	0.00029712	0.00746968			717.689	596.143	612.333	376.127	415.648	390.525		591	745	542	350	366	524
AN1444.2	1522.56	0.0534565	0.218589	0.244553	0.806803	0.929999			1466.95	1624.39	1390.74	1371.25	1848.84	1433.17		1208	2030	1231	1276	1628	1923
AN1445.2	256.983	-0.828965	0.293571	-2.82373	0.00474682	0.0540971			366.738	282.468	337.8	132.182	223.723	198.989		302	353	299	123	197	267
AN1446.2	5547.11	0.903545	0.320676	2.81763	0.00483795	0.0548388			3933.32	3786.51	3875.1	5748.3	5453.39	10486		3239	4732	3430	5349	4802	14070
AN1447.2	326.728	0.0133826	0.287153	0.0466044	0.962828	0.988293			382.525	277.667	316.334	241.796	365.679	376.364		315	347	280	225	322	505
AN1448.2	705.999	-0.148338	0.205928	-0.720339	0.471316	0.736853			720.118	681.764	824.729	632.968	756.343	620.07		593	852	730	589	666	832
AN1449.2	3827.24	-0.613661	0.279601	-2.19477	0.0281799	0.175801			4710.52	4147.4	5029.72	2169.72	3816.92	3089.17		3879	5183	4452	2019	3361	4145
AN1450.2	1049.2	0.62821	0.690108	0.910306	0.362661	0.658261			780.836	653.757	1038.25	2898.33	470.159	453.873		643	817	919	2697	414	609
AN1451.2	374.819	0.625287	0.520618	1.20105	0.229733	0.540435			274.446	332.88	276.793	862.943	256.657	245.196		226	416	245	803	226	329
AN1452.2	473.505	-0.120489	0.369006	-0.326524	0.744028	0.903953			513.676	380.091	586.348	276.185	618.929	465.797		423	475	519	257	545	625
AN1453.2	393.032	-0.234933	0.217086	-1.08221	0.279159	0.58687			405.597	445.707	423.662	300.902	391.799	390.525		334	557	375	280	345	524
AN1454.2	418.799	-0.344985	0.265096	-1.30136	0.193136	0.503672			490.603	418.501	497.097	279.409	448.582	378.6		404	523	440	260	395	508
AN1455.2	2177.89	-0.0917777	0.293388	-0.31282	0.754417	0.908645			1847.05	2849.49	2043.75	2671.58	1855.65	1799.84		1521	3561	1809	2486	1634	2415
AN1456.2	580.103	-0.276078	0.314756	-0.877118	0.380423	0.672039			641.184	536.929	728.699	348.186	645.049	580.57		528	671	645	324	568	779
AN1457.2	459.108	-0.00600955	0.177436	-0.0338688	0.972982	0.991892			474.816	428.103	477.891	456.726	456.531	460.58		391	535	423	425	402	618
AN1458.2	318.385	-0.171541	0.212298	-0.808021	0.419079	0.702217			324.235	376.891	309.556	307.35	320.253	272.026		267	471	274	286	282	365
AN1459.2	2183.4	-0.374138	0.220087	-1.69996	0.0891393	0.337127			2019.49	2903.9	2470.8	1863.44	1845.43	1997.34		1663	3629	2187	1734	1625	2680
AN1460.2	233.297	0.172804	0.260408	0.663591	0.506952	0.761561			204.013	234.456	219.175	193.437	297.54	251.158		168	293	194	180	262	337
AN1461.2	593.954	-0.234194	0.368612	-0.63534	0.525206	0.774928			570.751	756.182	598.776	815.659	354.323	468.033		470	945	530	759	312	628
AN1462.2	954.322	-0.489537	0.28395	-1.72403	0.0847029	0.328438			1005.49	1153.08	1186.25	565.265	809.719	1006.12		828	1441	1050	526	713	1350
AN1463.2	218.541	0.277687	0.252794	1.09847	0.272	0.581502			219.8	179.243	194.32	192.362	269.149	256.375		181	224	172	179	237	344
AN1464.2	290.366	-0.00550491	0.197704	-0.0278442	0.977786	0.993835			272.017	308.074	292.609	295.529	269.149	304.818		224	385	259	275	237	409
AN1465.2	1502.89	0.397003	0.340396	1.1663	0.243493	0.554993			840.34	1598.78	1452.88	1466.9	1471.8	2186.64		692	1998	1286	1365	1296	2934
AN1466.2	1567.18	-0.223053	0.312319	-0.714186	0.475112	0.739265			1605.39	1709.21	1750.01	907.004	1706.88	1724.57		1322	2136	1549	844	1503	2314
AN1467.2	261.006	-0.101769	0.253972	-0.400708	0.688635	0.87516			274.446	244.859	291.48	203.109	303.219	248.922		226	306	258	189	267	334
AN1468.2	435.036	-0.12961	0.2416	-0.536463	0.591639	0.819536			469.959	391.294	502.746	353.56	489.465	403.194		387	489	445	329	431	541
AN1469.2	794.717	0.689748	0.374598	1.8413	0.0655775	0.285128			474.816	640.954	709.493	649.088	834.703	1459.25		391	801	628	604	735	1958
AN1470.2	59.9537	-0.474049	0.380333	-1.2464	0.212616	0.523753			54.6464	79.219	75.6943	50.5085	34.0695	65.5843		45	99	67	47	30	88
AN1471.2	20.9856	0.21665	0.659175	0.328668	0.742406	0.903349			38.8596	9.60231	10.1679	22.5676	23.8487	20.8677		32	12	9	21	21	28
AN1472.2	774.047	-1.79993	0.527455	-3.41248	0.00064374	0.0131486			2156.71	537.729	913.98	455.651	239.622	340.591		1776	672	809	424	211	457
AN1473.2	20.7802	-0.00649668	0.650673	-0.00998455	0.992034	0.996668			21.8585	13.6033	27.1144	7.52254	35.2052	19.3772		18	17	24	7	31	26
AN1474.2	319.541	-0.574916	0.406871	-1.41302	0.15765	0.456265			439.6	284.068	423.662	142.928	371.358	255.63		362	355	375	133	327	343
AN1475.2	679.106	-0.556717	0.236426	-2.35472	0.0185367	0.136227			727.404	921.822	776.149	448.129	604.166	596.966		599	1152	687	417	532	801
AN1476.2	614.269	0.600766	0.429229	1.39964	0.161621	0.461571			448.1	539.33	476.761	1240.15	437.225	544.051		369	674	422	1154	385	730
AN1477.2	49.5552	0.181264	0.469127	0.386385	0.699211	0.880648			60.7182	30.4073	48.5799	78.4494	35.2052	43.9713		50	38	43	73	31	59
AN1478.2	3580.37	-0.393165	0.182534	-2.15393	0.0312454	0.186366			3530.15	4315.44	4349.6	3154.1	3035.59	3097.37		2907	5393	3850	2935	2673	4156
AN1479.2	414.728	-0.296127	0.208354	-1.42127	0.155239	0.452707			437.171	414.5	519.692	392.247	380.443	344.317		360	518	460	365	335	462
AN1480.2	303.836	0.0158414	0.241645	0.0655566	0.947731	0.982309			268.374	350.484	286.96	349.261	264.607	303.327		221	438	254	325	233	407
AN1481.2	281.705	0.194454	0.269266	0.722164	0.470194	0.73602			329.093	246.459	213.526	303.051	263.471	334.629		271	308	189	282	232	449
AN1482.2	63.6325	-0.269803	0.370853	-0.727519	0.466908	0.734597			82.5767	57.6139	68.9157	76.3001	39.7478	56.641		68	72	61	71	35	76
AN1483.2	138.499	0.603966	0.224157	2.69439	0.00705173	0.0711254			106.864	111.227	111.847	166.571	157.855	176.63		88	139	99	155	139	237
AN1484.2	4028.6	-0.222758	0.278683	-0.799325	0.424102	0.705932			4132.48	4440.27	4444.5	2547.99	4359.76	4246.58		3403	5549	3934	2371	3839	5698
AN1485.2	1294.01	-0.131943	0.190225	-0.693615	0.487924	0.74633			1272.65	1403.54	1382.83	1089.69	1370.73	1244.61		1048	1754	1224	1014	1207	1670
AN1486.2	267.764	-0.30811	0.206525	-1.49188	0.135731	0.421975			308.448	292.07	288.09	217.079	266.878	234.017		254	365	255	202	235	314
AN1487.2	1494.07	0.531367	0.278955	1.90485	0.0567997	0.262029			1394.09	981.036	1291.32	2244.94	1575.15	1477.88		1148	1226	1143	2089	1387	1983
AN1488.2	983.478	-0.325757	0.30612	-1.06415	0.287261	0.59545			911.987	1335.52	1033.74	1164.92	710.917	743.785		751	1669	915	1084	626	998
AN1489.2	131.496	0.163806	0.265932	0.615969	0.537915	0.784063			121.436	124.83	125.404	170.869	127.193	119.244		100	156	111	159	112	160
AN1490.2	2304.58	-0.45939	0.209348	-2.19438	0.028208	0.175846			2830.68	2389.37	2784.87	1867.74	2242.91	1711.9		2331	2986	2465	1738	1975	2297
AN1491.2	570.174	-0.191793	0.216347	-0.886506	0.375345	0.668179			604.753	636.953	581.829	454.577	623.472	519.457		498	796	515	423	549	697
AN1492.2	14.1913	-1.05164	0.664324	-1.58302	0.113417	0.38586			14.5724	28.8069	13.5572	15.0451	7.94955	5.21693		12	36	12	14	7	7
AN1493.2	383.482	-1.81311	0.362799	-4.99757	5.81e-07	5.49e-05			579.251	741.778	468.853	218.154	188.518	104.339		477	927	415	203	166	140
AN1494.2	748.74	-0.328806	0.279865	-1.17487	0.240046	0.551163			760.192	816.996	924.148	468.547	784.734	737.823		626	1021	818	436	691	990
AN1495.2	1205.34	0.100394	0.222701	0.450803	0.652131	0.853364			1208.29	1093.86	1188.51	1006.95	1433.19	1301.25		995	1367	1052	937	1262	1746
AN1496.2	496.526	-0.246563	0.217557	-1.13333	0.257076	0.569542			531.891	485.717	599.906	393.322	466.752	501.571		438	607	531	366	411	673
AN1497.2	6.90699	0.721434	0.81451	0.885727	0.375765	0.668644			3.64309	6.40154	5.64883	9.67184	3.40695	12.6697		3	8	5	9	3	17
AN1498.2	282.485	-0.146348	0.21327	-0.68621	0.49258	0.748964			285.375	321.677	282.441	300.902	260.064	244.45		235	402	250	280	229	328
AN1499.2	8.49886	-0.237287	0.660804	-0.359088	0.719529	0.892602			8.50054	8.80212	10.1679	10.7465	6.8139	5.96221		7	11	9	10	6	8
AN1500.2	2069.06	0.409595	0.241388	1.69683	0.0897283	0.338875			1466.95	2142.92	1720.63	2683.4	2266.76	2133.72		1208	2678	1523	2497	1996	2863
AN1501.2	4.67659	2.28608	1.63018	1.40235	0.160811	0.460101			0	2.40058	2.25953	20.4183	0	2.9811		0	3	2	19	0	4
AN1502.2	186.255	0.13915	0.276943	0.502449	0.615351	0.832877			149.367	212.851	169.465	170.869	181.704	233.271		123	266	150	159	160	313
AN1503.2	40.1496	-0.41265	0.472067	-0.874135	0.382045	0.673128			55.8607	54.4131	27.1144	48.3592	23.8487	31.3016		46	68	24	45	21	42
AN1504.2	275.674	-0.121419	0.200244	-0.606358	0.544277	0.789103			289.019	303.273	268.884	252.543	286.184	254.139		238	379	238	235	252	341
AN1505.2	173.027	0.395663	0.404762	0.977522	0.328311	0.632586			106.864	212.051	128.793	124.659	238.487	227.309		88	265	114	116	210	305
AN1506.2	276.98	1.07947	0.453938	2.37801	0.0174062	0.130306			155.439	220.853	157.037	618.998	201.01	308.544		128	276	139	576	177	414
AN1507.2	141.008	0.0699344	0.25083	0.278812	0.780389	0.918142			119.008	160.038	133.312	138.63	138.549	156.508		98	200	118	129	122	210
AN1508.2	118.021	0.704996	0.37682	1.87091	0.0613577	0.275016			109.293	86.4208	73.4348	211.706	116.972	110.301		90	108	65	197	103	148
AN1509.2	62.3623	1.94258	0.504868	3.84771	0.000119226	0.00381796			32.7878	25.6062	19.206	94.5691	49.9686	152.036		27	32	17	88	44	204
AN1510.2	421.308	0.144534	0.234311	0.616846	0.537337	0.783819			354.594	438.505	406.716	526.578	399.749	401.704		292	548	360	490	352	539
AN1511.2	693.025	-0.183201	0.246648	-0.742764	0.457625	0.72967			728.618	790.59	692.546	560.967	570.096	815.332		600	988	613	522	502	1094
AN1512.2	336.186	0.114997	0.242332	0.474545	0.635111	0.844984			309.663	306.474	352.487	279.409	403.156	365.93		255	383	312	260	355	491
AN1513.2	338.501	-0.0862764	0.204593	-0.421699	0.673245	0.864987			354.594	344.083	346.838	373.978	311.168	300.346		292	430	307	348	274	403
AN1514.2	278.159	0.0865358	0.219619	0.394027	0.693561	0.878239			239.23	293.671	275.663	320.245	274.827	265.318		197	367	244	298	242	356
AN1515.2	1201.11	-0.109009	0.284403	-0.38329	0.701505	0.881671			935.06	1357.13	1446.1	1278.83	1283.28	906.255		770	1696	1280	1190	1130	1216
AN1516.2	1008.98	0.220287	0.216373	1.01809	0.308635	0.614247			843.983	1066.66	884.606	1238	991.423	1029.23		695	1333	783	1152	873	1381
AN1517.2	247.378	-0.335715	0.329059	-1.02023	0.30762	0.613637			298.733	222.453	307.296	147.227	280.506	228.054		246	278	272	137	247	306
AN1518.2	1386.16	0.284901	0.298362	0.954884	0.339636	0.640244			1004.28	1121.07	1624.6	1276.68	1404.8	1885.55		827	1401	1438	1188	1237	2530
AN1519.2	395.771	-0.152739	0.475451	-0.321249	0.748021	0.90593			495.46	299.272	455.296	648.013	261.2	215.385		408	374	403	603	230	289
AN1520.2	688.721	-0.0809961	0.25999	-0.311535	0.755394	0.908976			715.26	592.142	816.821	579.236	822.211	606.655		589	740	723	539	724	814
AN1521.2	368.457	-0.106506	0.220626	-0.482746	0.629276	0.842683			370.381	409.699	364.914	344.962	412.241	308.544		305	512	323	321	363	414
AN1522.2	457.371	0.0495928	0.323464	0.153318	0.878148	0.9579			480.888	467.312	399.937	663.059	361.137	371.893		396	584	354	617	318	499
AN1523.2	18824.6	-0.396194	0.384171	-1.0313	0.302402	0.609962			20555.5	20378.5	23246.1	8369.37	22322.3	18075.9		16927	25467	20576	7788	19656	24254
AN1524.2	1104.28	-0.0828985	0.41048	-0.201955	0.839952	0.943282			1142.72	915.42	1350.07	550.22	1545.62	1121.64		941	1144	1195	512	1361	1505
AN1525.2	573.52	0.297679	0.433155	0.687235	0.491935	0.748388			448.1	672.162	422.532	1006.95	526.942	364.44		369	840	374	937	464	489
AN1526.2	391.092	0.141579	0.214924	0.658737	0.510065	0.763086			378.881	333.68	403.326	463.174	396.342	371.147		312	417	357	431	349	498
AN1527.2	214.136	0.947149	0.381716	2.48129	0.0130907	0.109702			139.652	170.441	128.793	310.574	158.991	376.364		115	213	114	289	140	505
AN1528.2	455.449	-0.711708	0.227987	-3.1217	0.00179809	0.0274837			541.606	611.347	543.417	283.707	398.613	354.006		446	764	481	264	351	475
AN1529.2	7.11788	0.191951	0.807678	0.237658	0.812147	0.931865			6.07182	8.00192	5.64883	13.9704	4.5426	4.47166		5	10	5	13	4	6
AN1530.2	0	NA	NA	NA	NA	NA			0	0	0	0	0	0		0	0	0	0	0	0
AN1531.2	44.7874	-0.102757	0.334689	-0.307022	0.758827	0.909857			40.074	44.8108	54.2287	38.6874	47.6973	43.226		33	56	48	36	42	58
AN1532.2	2.70177	-0.719366	1.50179	-0.479007	0.631934	0.843659			3.64309	0.800192	5.64883	5.37325	0	0.745276		3	1	5	5	0	1
AN1533.2	251.469	-0.178179	0.362761	-0.491173	0.623304	0.839243			264.731	236.857	299.388	141.854	330.474	235.507		218	296	265	132	291	316
AN1534.2	5908.06	-0.00385225	0.226784	-0.0169864	0.986447	0.99543			5995.31	5610.95	6141.41	4913.3	7202.29	5585.1		4937	7012	5436	4572	6342	7494
AN1535.2	301.326	-0.155669	0.228927	-0.679995	0.496508	0.752626			282.947	296.871	372.823	266.513	312.304	276.497		233	371	330	248	275	371
AN1536.2	308.024	-0.342917	0.234182	-1.46432	0.143106	0.43521			329.093	318.477	386.38	225.676	294.133	294.384		271	398	342	210	259	395
AN1537.2	339.56	0.215985	0.198211	1.08968	0.275856	0.584909			292.662	313.675	336.67	356.784	341.831	395.741		241	392	298	332	301	531
AN1538.2	505.081	0.12156	0.171448	0.709022	0.478311	0.74132			499.103	462.511	490.318	511.533	534.891	532.127		411	578	434	476	471	714
AN1539.2	480.574	-0.21161	0.21415	-0.988137	0.323085	0.626963			536.749	563.335	446.257	486.816	448.582	401.704		442	704	395	453	395	539
AN1540.2	9.90083	-1.25279	0.745167	-1.68121	0.0927215	0.34432			10.9293	14.4035	16.9465	2.1493	4.5426	10.4339		9	18	15	2	4	14
AN1541.2	127.502	-1.17996	0.331479	-3.55969	0.000371289	0.00885834			127.508	210.451	193.19	67.7029	69.2747	96.8859		105	263	171	63	61	130
AN1542.2	4.84871	-0.0810311	0.912	-0.0888498	0.929201	0.975036			3.64309	8.80212	2.25953	5.37325	4.5426	4.47166		3	11	2	5	4	6
AN1543.2	780.188	0.86354	0.655711	1.31695	0.187855	0.498146			564.679	720.173	375.082	2160.04	332.746	528.401		465	900	332	2010	293	709
AN1544.2	173.924	0.333594	0.311966	1.06933	0.284923	0.592644			153.01	167.24	141.221	257.916	140.821	183.338		126	209	125	240	124	246
AN1545.2	1071.75	-0.224835	0.219178	-1.02581	0.304981	0.61133			1094.14	1165.88	1205.46	798.464	1099.31	1067.24		901	1457	1067	743	968	1432
AN1546.2	1550.62	-0.429415	0.27107	-1.58415	0.11316	0.38586			1684.32	1792.43	1862.98	937.094	1427.51	1599.36		1387	2240	1649	872	1257	2146
AN1547.2	74.3513	1.14975	0.753601	1.52567	0.127092	0.406984			24.2873	56.8137	57.618	24.7169	61.3251	221.347		20	71	51	23	54	297
AN1548.2	317.654	4.39977	0.64706	6.79964	1.05e-11	3.84e-09			29.1447	25.6062	31.6334	229.975	303.219	1286.35		24	32	28	214	267	1726
AN1549.2	71.9859	1.13664	0.459388	2.47424	0.0133518	0.110353			41.2884	48.0115	45.1906	128.958	121.515	46.9524		34	60	40	120	107	63
AN1550.2	187.88	0.165735	0.430789	0.384724	0.700442	0.881162			205.227	155.237	170.595	321.32	160.127	114.772		169	194	151	299	141	154
AN1551.2	11409.7	-0.561299	0.278457	-2.01575	0.0438262	0.222889			12039.2	13114.4	15651.8	6583.3	10727.4	10342.2		9914	16389	13854	6126	9446	13877
AN1552.2	3.0948	-2.31258	1.30512	-1.77192	0.0764073	0.309376			3.64309	4.80115	6.77859	1.07465	2.2713	0		3	6	6	1	2	0
AN1553.2	1.70061	3.06728	1.99358	1.53858	0.123907	NA			0	0.800192	0	7.52254	1.13565	0.745276		0	1	0	7	1	1
AN1554.2	628.736	-0.374522	0.256274	-1.46141	0.143902	0.435962			590.181	810.595	728.699	436.308	598.488	608.145		486	1013	645	406	527	816
AN1555.2	1114.76	-0.432514	0.243333	-1.77746	0.0754925	0.307352			1174.29	1384.33	1283.41	729.687	1043.66	1073.2		967	1730	1136	679	919	1440
AN1556.2	6623.52	0.879185	0.500999	1.75486	0.0792828	0.316744			5129.47	4464.27	4402.7	16029.5	5330.74	4384.46		4224	5579	3897	14916	4694	5883
AN1557.2	25.5117	0.309696	0.434848	0.712195	0.476344	0.740221			18.2155	28.0067	21.4655	30.0902	32.9339	22.3583		15	35	19	28	29	30
AN1558.2	1562.96	-0.258003	0.244419	-1.05558	0.291161	0.599403			1502.17	1792.43	1813.27	1261.64	1238.99	1769.28		1237	2240	1605	1174	1091	2374
AN1559.2	271.011	0.721294	0.518115	1.39215	0.163877	0.465174			188.226	204.849	221.434	168.72	210.095	632.739		155	256	196	157	185	849
AN1560.2	617.511	-0.446165	0.21425	-2.08244	0.0373018	0.205145			683.687	690.566	762.592	438.457	591.674	538.089		563	863	675	408	521	722
AN1561.2	503.458	-0.620214	0.216647	-2.86278	0.00419938	0.0498904			556.178	703.369	569.402	436.308	391.799	363.695		458	879	504	406	345	488
AN1562.2	130.795	0.222177	0.303925	0.731025	0.464764	0.734199			139.652	108.826	114.106	104.241	172.619	145.329		115	136	101	97	152	195
AN1563.2	251.238	0.385493	0.482003	0.799773	0.423842	0.705824			173.654	313.675	166.076	356.784	128.328	368.912		143	392	147	332	113	495
AN1564.2	93.9872	-0.43768	0.270307	-1.6192	0.105405	0.371742			120.222	100.824	103.938	67.7029	84.0381	87.1973		99	126	92	63	74	117
AN1565.2	206.184	0.0831631	0.296595	0.280393	0.779176	0.918017			233.158	199.248	168.335	271.886	169.212	195.262		192	249	149	253	149	262
AN1566.2	50.8009	-0.268067	0.509625	-0.526009	0.598882	0.82361			35.2165	86.4208	44.0609	33.3141	69.2747	36.5185		29	108	39	31	61	49
AN1567.2	2.27237	-2.45924	1.59293	-1.54384	0.122627	NA			3.64309	3.20077	4.51906	0	2.2713	0		3	4	4	0	2	0
AN1568.2	79.7249	0.477202	0.320484	1.489	0.136487	0.423697			61.9325	76.0183	62.1371	94.5691	70.4103	113.282		51	95	55	88	62	152
AN1569.2	67.1825	-0.16637	0.345312	-0.481798	0.62995	0.843203			71.6474	67.2162	74.5645	81.6733	43.1547	64.839		59	84	66	76	38	87
AN1570.2	1471.36	0.194885	0.261188	0.746148	0.455578	0.727784			1553.17	1305.91	1257.43	1996.7	1281.01	1433.91		1279	1632	1113	1858	1128	1924
AN1571.2	0.266731	-1.66399	4.06336	-0.409511	0.682165	NA			0	1.60038	0	0	0	0		0	2	0	0	0	0
AN1572.2	387.941	-1.00547	0.223988	-4.48892	7.16e-06	0.000432608			598.681	515.324	439.479	271.886	260.064	242.215		493	644	389	253	229	325
AN1573.2	135.127	0.754064	0.280013	2.69296	0.00708212	0.0712612			116.579	86.4208	99.4194	202.034	143.092	163.215		96	108	88	188	126	219
AN1574.2	265.468	1.04366	0.522806	1.99626	0.0459053	0.230265			257.445	122.429	141.221	157.973	336.152	577.589		212	153	125	147	296	775
AN1575.2	0.515882	0.765072	2.82703	0.270627	0.786678	NA			1.21436	0	0	0	1.13565	0.745276		1	0	0	0	1	1
AN1576.2	0.32166	-1.86287	3.94256	-0.472502	0.636569	NA			0	0.800192	1.12977	0	0	0		0	1	1	0	0	0
AN1577.2	28.2563	0.193319	0.569209	0.339628	0.734137	0.90042			26.716	38.4092	13.5572	46.2099	19.3061	25.3394		22	48	12	43	17	34
AN1578.2	137.444	0.0664475	0.388202	0.171167	0.864092	0.952662			115.365	148.036	140.091	109.614	97.6659	213.894		95	185	124	102	86	287
AN1579.2	16.9719	0.556342	0.654031	0.850635	0.394972	0.682676			9.71491	20.0048	11.2977	29.0155	7.94955	23.8488		8	25	10	27	7	32
AN1580.2	85.1253	0.622652	0.60791	1.02425	0.305717	0.61187			70.4331	61.6148	68.9157	210.631	49.9686	49.1882		58	77	61	196	44	66
AN1581.2	2.31291	-0.355765	1.51768	-0.234413	0.814664	0.932595			6.07182	0.800192	1.12977	2.1493	0	3.72638		5	1	1	2	0	5
AN1582.2	2.03879	0.781638	1.47797	0.528858	0.596904	NA			1.21436	3.20077	0	1.07465	2.2713	4.47166		1	4	0	1	2	6
AN1583.2	207.637	0.280559	0.683096	0.410716	0.681281	0.869356			227.086	200.848	134.442	496.488	64.7321	122.225		187	251	119	462	57	164
AN1584.2	129.721	0.372912	0.471325	0.791198	0.428828	0.709421			129.937	106.426	102.809	246.095	73.8173	119.244		107	133	91	229	65	160
AN1585.2	28.5926	2.15671	1.1406	1.89086	0.0586435	0.267839			20.6442	6.40154	4.51906	124.659	3.40695	11.9244		17	8	4	116	3	16
AN1586.2	653.288	-0.524661	0.646518	-0.811518	0.417068	0.701046			919.273	1020.25	372.823	918.825	138.549	550.014		757	1275	330	855	122	738
AN1587.2	141.695	0.6227	0.332102	1.87503	0.0607886	0.273665			122.651	99.2239	112.977	238.572	135.142	141.602		101	124	100	222	119	190
AN1588.2	986.775	1.81054	0.42953	4.21517	2.5e-05	0.00116135			484.531	392.894	436.09	2588.83	1056.15	962.151		399	491	386	2409	930	1291
AN1589.2	32.3108	0.811213	0.494224	1.64139	0.100717	0.362031			23.0729	25.6062	21.4655	65.5536	26.12	32.0469		19	32	19	61	23	43
AN1590.2	42.6955	3.68275	0.548034	6.71993	1.82e-11	5.89e-09			4.85745	4.80115	9.03812	112.838	59.0538	65.5843		4	6	8	105	52	88
AN1591.2	25.4184	3.45458	0.600229	5.75545	8.64e-09	1.52e-06			3.64309	6.40154	2.25953	40.8367	39.7478	59.6221		3	8	2	38	35	80
AN1592.2	0.758379	-0.903207	2.55949	-0.352886	0.724174	NA			0	0.800192	2.25953	0	0	1.49055		0	1	2	0	0	2
AN1593.2	2.11148	-0.560024	1.28113	-0.437134	0.662015	NA			3.64309	1.60038	2.25953	2.1493	2.2713	0.745276		3	2	2	2	2	1
AN1594.2	0.882525	0.17433	2.46417	0.0707461	0.9436	NA			0	2.40058	0	2.1493	0	0.745276		0	3	0	2	0	1
AN1595.2	22.5747	2.19034	0.521486	4.20018	2.67e-05	0.00122739			10.9293	8.00192	5.64883	34.3888	29.5269	46.9524		9	10	5	32	26	63
AN1596.2	127.803	1.6757	0.715287	2.3427	0.0191448	0.139118			132.366	27.2065	23.7251	325.619	145.363	112.537		109	34	21	303	128	151
AN1597.2	79.2239	1.2896	0.605181	2.13094	0.0330943	0.192553			51.0033	38.4092	48.5799	224.602	61.3251	51.424		42	48	43	209	54	69
AN1598.2	98.7757	0.513769	0.592634	0.866924	0.385984	0.676204			108.078	64.8156	71.1752	226.751	70.4103	51.424		89	81	63	211	62	69
AN1599.2	926.627	0.0582518	0.261547	0.22272	0.823753	0.936887			1088.07	784.989	850.713	1121.93	949.404	764.653		896	981	753	1044	836	1026
AN1600.2	27.4016	3.73411	0.956098	3.90558	9.4e-05	0.00321821			0	5.60135	5.64883	13.9704	36.3408	102.848		0	7	5	13	32	138
AN1601.2	523.776	0.825047	0.523884	1.57487	0.115287	0.389198			510.033	451.309	172.854	468.547	440.632	1099.28		420	564	153	436	388	1475
AN1602.2	8.21999	-1.15045	0.742459	-1.54952	0.121258	0.398919			9.71491	9.60231	14.687	2.1493	7.94955	5.21693		8	12	13	2	7	7
AN1603.2	15.5698	0.534575	0.602847	0.886751	0.375213	0.668094			14.5724	11.2027	12.4274	30.0902	10.2209	14.9055		12	14	11	28	9	20
AN1604.2	1.3098	0.610146	1.6982	0.35929	0.719378	NA			1.21436	0.800192	1.12977	3.22395	0	1.49055		1	1	1	3	0	2
AN1605.2	21.6496	0.157643	0.472632	0.333544	0.738724	0.90069			19.4298	16.0038	25.9846	29.0155	21.5774	17.8866		16	20	23	27	19	24
AN1606.2	2275.3	-0.397495	0.190374	-2.08797	0.0368002	0.20376			2614.52	2628.63	2515.99	2108.46	2104.36	1679.85		2153	3285	2227	1962	1853	2254
AN1607.2	158.91	1.87866	0.650126	2.88968	0.00385631	0.0469333			40.074	88.0212	75.6943	133.256	99.9372	516.476		33	110	67	124	88	693
AN1608.2	483.608	0.603494	0.333404	1.8101	0.0702802	0.295359			282.947	460.911	407.845	501.861	461.074	787.011		233	576	361	467	406	1056
AN1609.2	55.2706	0.425211	0.59818	0.710842	0.477182	0.740605			35.2165	58.414	47.4502	122.51	37.4765	30.5563		29	73	42	114	33	41
AN1610.2	703.547	1.02752	0.408141	2.51756	0.011817	0.101761			392.239	512.923	483.54	1527.08	701.832	603.673		323	641	428	1421	618	810
AN1611.2	14.0953	0.689019	0.607662	1.13389	0.256843	0.569245			6.07182	13.6033	12.4274	24.7169	11.3565	16.3961		5	17	11	23	10	22
AN1612.2	28.549	2.83112	0.94384	2.99958	0.00270354	0.0366064			8.50054	8.00192	4.51906	123.585	14.7635	11.9244		7	10	4	115	13	16
AN1613.2	7.20611	3.78284	1.49109	2.53696	0.011182	0.0984062			1.21436	1.60038	0	34.3888	4.5426	1.49055		1	2	0	32	4	2
AN1614.2	111.677	5.18908	0.957885	5.41723	6.05e-08	8.5e-06			1.21436	6.40154	10.1679	70.9268	49.9686	531.382		1	8	9	66	44	713
AN1615.2	0.772446	-0.635366	2.18726	-0.290485	0.771445	NA			1.21436	1.60038	0	1.07465	0	0.745276		1	2	0	1	0	1
AN1616.2	47.5507	0.70908	0.407633	1.73951	0.0819457	0.322631			32.7878	44.8108	30.5037	38.6874	64.7321	73.7823		27	56	27	36	57	99
AN1617.2	0.133365	-1.05226	4.08047	-0.257877	0.796502	NA			0	0.800192	0	0	0	0		0	1	0	0	0	0
AN1618.2	0	NA	NA	NA	NA	NA			0	0	0	0	0	0		0	0	0	0	0	0
AN1619.2	31.0188	0.371397	0.507835	0.731333	0.464576	0.734199			34.0022	28.8069	18.0762	53.7325	28.3913	23.1036		28	36	16	50	25	31
AN1620.2	386.18	0.284153	0.368561	0.77098	0.440719	0.717559			442.028	250.46	352.487	577.087	408.834	286.186		364	313	312	537	360	384
AN1621.2	884.356	0.738132	0.397089	1.85886	0.0630473	0.279318			806.337	592.943	589.738	1703.32	662.084	951.717		664	741	522	1585	583	1277
AN1622.2	1060.68	0.337583	0.432734	0.780118	0.435322	0.713933			1061.35	600.144	1150.1	1827.98	999.372	725.153		874	750	1018	1701	880	973
AN1623.2	12.8419	0.723994	0.931095	0.777573	0.436821	0.714906			15.7867	3.20077	10.1679	29.0155	15.8991	2.9811		13	4	9	27	14	4
AN1624.2	23611.2	-0.323488	0.387844	-0.834067	0.404243	0.689457			25001.3	24958.8	28781.9	10547.7	27637.2	24740.2		20588	31191	25476	9815	24336	33196
AN1625.2	43.0181	0.834066	0.647046	1.28904	0.197385	0.5077			35.2165	32.0077	25.9846	24.7169	28.3913	111.791		29	40	23	23	25	150
AN1626.2	0	NA	NA	NA	NA	NA			0	0	0	0	0	0		0	0	0	0	0	0
AN1627.2	0.704431	0.611424	2.5823	0.236775	0.812832	NA			0	1.60038	0	0	1.13565	1.49055		0	2	0	0	1	2
AN1628.2	12.9889	0.135147	0.560874	0.240958	0.809588	0.931623			9.71491	16.0038	11.2977	15.0451	10.2209	15.6508		8	20	10	14	9	21
AN1629.2	746.753	-0.232133	0.272193	-0.852824	0.393757	0.681989			809.98	808.995	801.004	497.563	867.637	695.342		667	1011	709	463	764	933
AN1630.2	6827.53	1.90083	0.439798	4.32206	1.55e-05	0.000779577			3265.42	3940.95	1446.1	10125.3	7522.55	14664.8		2689	4925	1280	9422	6624	19677
AN1631.2	473.709	1.06836	0.533597	2.00218	0.0452653	0.228278			425.027	189.646	303.907	257.916	624.608	1041.15		350	237	269	240	550	1397
AN1632.2	482.631	0.509993	0.325436	1.56711	0.11709	0.391729			329.093	482.516	382.991	574.937	390.664	735.587		271	603	339	535	344	987
AN1633.2	665.604	0.361008	0.197582	1.82713	0.0676804	0.290078			531.891	592.943	623.631	784.494	663.22	797.445		438	741	552	730	584	1070
AN1634.2	507.613	-0.275571	0.266044	-1.03581	0.300292	0.609039			584.109	495.319	588.608	350.336	568.961	458.345		481	619	521	326	501	615
AN1635.2	332.303	-0.239655	0.300849	-0.796596	0.425686	0.707126			318.163	348.884	412.364	217.079	389.528	307.799		262	436	365	202	343	413
AN1636.2	738.615	0.493551	0.25798	1.91313	0.055731	0.259462			655.756	552.133	632.669	707.119	1094.77	789.247		540	690	560	658	964	1059
AN1637.2	102.239	-0.343167	0.259537	-1.32223	0.186093	0.495189			114.15	117.628	111.847	85.9719	79.4955	104.339		94	147	99	80	70	140
AN1638.2	3079.75	-0.479203	0.255862	-1.8729	0.061082	0.274372			2959.4	4503.48	3295.53	2433.01	2942.47	2344.64		2437	5628	2917	2264	2591	3146
AN1639.2	1320.19	-0.0224475	0.305321	-0.0735211	0.941391	0.980028			1429.31	1412.34	1148.97	1769.95	1218.55	942.029		1177	1765	1017	1647	1073	1264
AN1640.2	274.182	-0.133499	0.346629	-0.385135	0.700137	0.881162			307.234	255.261	298.258	373.978	172.619	237.743		253	319	264	348	152	319
AN1641.2	11.6816	1.3004	0.628851	2.06789	0.03865	0.208929			9.71491	7.20173	3.3893	18.269	13.6278	17.8866		8	9	3	17	12	24
AN1642.2	0.629927	1.24669	2.64615	0.471133	0.637546	NA			1.21436	0	0	1.07465	0	1.49055		1	0	0	1	0	2
AN1643.2	6.80031	1.54598	0.901341	1.7152	0.0863084	0.331542			0	5.60135	4.51906	9.67184	9.0852	11.9244		0	7	4	9	8	16
AN1644.2	11.3983	-0.115009	0.614045	-0.187297	0.851428	0.94688			8.50054	16.804	10.1679	9.67184	9.0852	14.1602		7	21	9	9	8	19
AN1645.2	0	NA	NA	NA	NA	NA			0	0	0	0	0	0		0	0	0	0	0	0
AN1646.2	213.55	1.33916	0.286945	4.66697	3.06e-06	0.000226855			119.008	123.23	120.885	363.231	220.316	334.629		98	154	107	338	194	449
AN1647.2	30.4653	1.20072	0.393128	3.05428	0.00225602	0.0324236			17.0011	16.0038	22.5953	41.9113	44.2904	40.9902		14	20	20	39	39	55
AN1648.2	0	NA	NA	NA	NA	NA			0	0	0	0	0	0		0	0	0	0	0	0
AN1649.2	258.355	1.10973	0.254516	4.36016	1.3e-05	0.000684102			171.225	140.034	180.762	358.933	292.998	406.175		141	175	160	334	258	545
AN1650.2	249.677	2.89978	0.309597	9.36631	7.51e-21	7.91e-18			71.6474	42.4102	64.3966	444.905	365.679	509.023		59	53	57	414	322	683
AN1651.2	0.446853	0.764832	2.92947	0.261082	0.794029	NA			0	0.800192	0	0	1.13565	0.745276		0	1	0	0	1	1
AN1652.2	1287.4	-0.235117	0.214454	-1.09635	0.272925	0.582344			1136.64	1521.97	1517.28	1125.16	1176.53	1246.85		936	1902	1343	1047	1036	1673
AN1653.2	862.413	-0.202862	0.187475	-1.08207	0.27922	0.58687			884.057	853.005	1032.61	779.121	779.056	846.633		728	1066	914	725	686	1136
AN1654.2	63.8069	1.36318	0.4188	3.25496	0.00113409	0.0200658			32.7878	52.0125	21.4655	111.764	78.3599	86.452		27	65	19	104	69	116
AN1655.2	2410.99	-0.129469	0.223049	-0.58045	0.561611	0.799508			2423.87	2409.38	2724.99	1882.79	2329.22	2695.66		1996	3011	2412	1752	2051	3617
AN1656.2	1152.8	-0.0188628	0.278227	-0.0677965	0.945948	0.981855			1074.71	1211.49	1194.16	1533.52	969.845	933.085		885	1514	1057	1427	854	1252
AN1657.2	1258.93	0.0389902	0.310053	0.125753	0.899927	0.966297			1170.65	1528.37	1025.83	1710.84	1064.1	1053.82		964	1910	908	1592	937	1414
AN1658.2	44.0478	0.590342	0.578028	1.0213	0.307111	0.61331			27.9304	54.4131	22.5953	88.1212	27.2556	43.9713		23	68	20	82	24	59
AN1659.2	2843.7	0.0248756	0.424945	0.0585385	0.95332	0.984035			1973.34	4100.99	2382.68	4000.92	1693.25	2911.05		1625	5125	2109	3723	1491	3906
AN1660.2	565.845	-0.69651	0.299298	-2.32715	0.0199575	0.142805			648.47	644.955	806.653	293.379	498.55	503.061		534	806	714	273	439	675
AN1661.2	404.365	-0.255428	0.192123	-1.3295	0.183682	0.493608			443.243	472.914	403.326	356.784	392.935	356.987		365	591	357	332	346	479
AN1662.2	577.013	-0.410609	0.322811	-1.27198	0.20338	0.513604			659.399	629.751	686.897	305.2	616.658	564.174		543	787	608	284	543	757
AN1663.2	98.2863	0.152658	0.257813	0.592126	0.553766	0.794653			80.148	96.0231	102.809	98.8677	109.022	102.848		66	120	91	92	96	138
AN1664.2	331.452	1.68247	0.407825	4.12546	3.7e-05	0.00163145			155.439	184.844	132.183	401.919	319.118	795.209		128	231	117	374	281	1067
AN1665.2	542.905	-0.094868	0.223495	-0.424475	0.67122	0.863741			578.037	586.541	517.433	621.147	449.718	504.552		476	733	458	578	396	677
AN1666.2	1344.52	-0.37115	0.298208	-1.2446	0.213278	0.524079			1660.03	1309.11	1580.54	835.002	1539.94	1142.51		1367	1636	1399	777	1356	1533
AN1667.2	949.71	0.112784	0.371261	0.303785	0.761291	0.910901			978.777	820.197	938.835	574.937	1447.95	937.557		806	1025	831	535	1275	1258
AN1668.2	220.837	-0.114413	0.202865	-0.563984	0.572765	0.8064			246.516	217.652	224.823	221.378	208.96	205.696		203	272	199	206	184	276
AN1669.2	376.576	-0.218209	0.282819	-0.77155	0.440381	0.717559			432.313	352.885	430.441	249.319	407.698	386.798		356	441	381	232	359	519
AN1670.2	293.875	0.477643	0.34062	1.40227	0.160833	0.460101			222.229	248.86	266.625	310.574	230.537	484.429		183	311	236	289	203	650
AN1671.2	1121.37	-0.394207	0.203173	-1.94025	0.0523489	0.250501			1300.58	1172.28	1347.81	1113.34	928.962	865.265		1071	1465	1193	1036	818	1161
AN1672.2	2.10106	-0.932492	1.80073	-0.517842	0.604568	NA			4.85745	0	3.3893	3.22395	1.13565	0		4	0	3	3	1	0
AN1673.2	866.351	0.473458	0.273399	1.73175	0.0833177	0.325163			699.473	793.791	683.508	768.374	953.946	1299.02		576	992	605	715	840	1743
AN1674.2	586.929	-0.372268	0.291381	-1.2776	0.201391	0.511469			558.607	621.749	806.653	376.127	590.538	567.9		460	777	714	350	520	762
AN1675.2	2021.11	0.120254	0.296534	0.405532	0.685087	0.871703			1729.25	1541.17	2540.84	1683.98	2450.73	2180.68		1424	1926	2249	1567	2158	2926
AN1676.2	548.394	0.341979	0.304902	1.1216	0.262031	0.573798			494.246	389.694	567.142	782.345	605.302	451.637		407	487	502	728	533	606
AN1677.2	229.724	3.10953	0.723303	4.29907	1.72e-05	0.000854748			64.3613	38.4092	40.6716	334.216	72.6816	828.001		53	48	36	311	64	1111
AN1678.2	62.8863	-0.658087	0.377681	-1.74244	0.0814315	0.321376			74.0762	95.2229	61.0073	66.6282	40.8834	39.4996		61	119	54	62	36	53
AN1679.2	35.16	-0.20155	0.411692	-0.489565	0.624442	0.839835			38.8596	38.4092	35.0227	42.986	34.0695	21.613		32	48	31	40	30	29
AN1680.2	76.4596	0.73528	0.353577	2.07955	0.037567	0.205581			60.7182	52.8127	58.7478	131.107	70.4103	84.9614		50	66	52	122	62	114
AN1681.2	17.9441	1.75114	0.532236	3.29016	0.0010013	0.0183326			7.28618	11.2027	5.64883	29.0155	30.6626	23.8488		6	14	5	27	27	32
AN1682.2	276.681	0.490424	0.268683	1.82529	0.0679574	0.290822			255.016	213.651	222.564	248.244	329.339	391.27		210	267	197	231	290	525
AN1683.2	584.863	-0.0462757	0.3073	-0.150588	0.880301	0.958859			461.458	796.992	523.081	692.074	525.806	509.769		380	996	463	644	463	684
AN1684.2	172.719	-0.560191	0.270382	-2.07185	0.0382797	0.207861			202.799	220.853	194.32	106.39	146.499	165.451		167	276	172	99	129	222
AN1685.2	311.603	0.161095	0.394834	0.408006	0.683269	0.870711			279.304	308.074	294.869	526.578	228.266	232.526		230	385	261	490	201	312
AN1686.2	106.001	-0.108271	0.32609	-0.332029	0.739867	0.901002			88.6485	120.829	119.755	134.331	89.7164	82.7256		73	151	106	125	79	111
AN1687.2	24.5587	0.677689	0.641738	1.05602	0.290959	0.599279			17.0011	13.6033	25.9846	51.5832	27.2556	11.9244		14	17	23	48	24	16
AN1688.2	939.466	-0.0137927	0.445881	-0.0309336	0.975322	0.992636			826.982	1135.47	868.79	1601.23	617.794	586.532		681	1419	769	1490	544	787
AN1689.2	1671.13	-0.109289	0.446787	-0.244611	0.806758	0.929999			1477.88	2134.11	1590.71	2710.27	896.028	1217.78		1217	2667	1408	2522	789	1634
AN1690.2	781.859	-0.054449	0.225338	-0.241633	0.809065	0.931503			757.763	688.966	943.354	717.866	850.602	732.606		624	861	835	668	749	983
AN1691.2	190.758	1.09711	0.475677	2.30641	0.0210876	0.147289			133.58	99.2239	132.183	394.396	110.158	275.007		110	124	117	367	97	369
AN1692.2	5564.51	1.29949	0.365598	3.55441	0.000378827	0.00886286			4278.2	2952.71	2415.44	5794.51	6725.32	11220.9		3523	3690	2138	5392	5922	15056
AN1693.2	312.965	0.643053	0.318184	2.02101	0.0432789	0.221403			280.518	220.053	232.732	523.354	282.777	338.355		231	275	206	487	249	454
AN1694.2	345.16	0.291777	0.397695	0.733669	0.46315	0.733068			289.019	371.289	270.014	586.758	319.118	234.762		238	464	239	546	281	315
AN1695.2	558.16	-0.26972	0.221316	-1.21871	0.222953	0.533744			536.749	617.749	675.6	447.054	579.182	492.627		442	772	598	416	510	661
AN1696.2	279.119	0.0871342	0.232289	0.375111	0.707578	0.884667			222.229	291.27	298.258	264.364	295.269	303.327		183	364	264	246	260	407
AN1697.2	399.859	-0.0770089	0.34845	-0.221004	0.825089	0.937385			366.738	404.097	460.944	228.9	488.33	450.147		302	505	408	213	430	604
AN1698.2	837.687	-0.254192	0.245542	-1.03523	0.300563	0.609039			964.205	870.609	899.293	586.758	910.792	794.464		794	1088	796	546	802	1066
AN1699.2	247.619	0.204584	0.399536	0.512055	0.608613	0.82942			193.084	299.272	197.709	147.227	312.304	336.119		159	374	175	137	275	451
AN1700.2	2290.34	-0.230519	0.284345	-0.810702	0.417537	0.701046			2223.5	2625.43	2570.22	1455.07	2316.73	2551.08		1831	3281	2275	1354	2040	3423
AN1701.2	133.076	0.114148	0.316413	0.360756	0.718282	0.892283			95.9347	136.033	151.389	162.272	106.751	146.074		79	170	134	151	94	196
AN1702.2	38.2679	0.439316	0.361083	1.21666	0.223733	0.534942			35.2165	35.2085	27.1144	47.2846	36.3408	48.4429		29	44	24	44	32	65
AN1703.2	24.2078	1.04998	0.520018	2.01913	0.0434738	0.221762			12.1436	13.6033	21.4655	47.2846	28.3913	22.3583		10	17	19	44	25	30
AN1704.2	537.204	2.8516	0.60039	4.74958	2.04e-06	0.000158955			119.008	137.633	135.572	218.154	1140.19	1472.67		98	172	120	203	1004	1976
AN1705.2	412.643	2.16753	0.364815	5.94144	2.83e-09	5.67e-07			137.223	143.234	170.595	394.396	723.409	907.001		113	179	151	367	637	1217
AN1706.2	360.339	-0.0748658	0.313017	-0.239175	0.81097	0.931623			398.311	381.692	328.762	487.891	268.013	297.365		328	477	291	454	236	399
AN1707.2	31.4173	-0.00996461	0.40931	-0.0243449	0.980578	0.99409			25.5016	35.2085	33.893	22.5676	34.0695	37.2638		21	44	30	21	30	50
AN1708.2	1081.01	-0.511098	0.287008	-1.78078	0.0749487	0.306268			1354.02	1125.07	1333.12	613.625	1045.93	1014.32		1115	1406	1180	571	921	1361
AN1709.2	513.821	-0.00928221	0.441372	-0.0210304	0.983221	0.994917			540.392	387.293	619.112	238.572	717.731	579.825		445	484	548	222	632	778
AN1710.2	455.45	-0.430171	0.25636	-1.67799	0.0933485	0.345712			539.177	464.912	564.883	298.752	458.803	406.175		444	581	500	278	404	545
AN1711.2	1446.98	-0.282301	0.2899	-0.973786	0.330163	0.634477			1681.89	1391.53	1691.26	908.079	1627.39	1381.74		1385	1739	1497	845	1433	1854
AN1712.2	60.2494	-0.352787	0.382882	-0.921398	0.356842	0.653002			68.0044	55.2133	79.0836	60.1804	64.7321	34.2827		56	69	70	56	57	46
AN1713.2	211.995	-0.0557875	0.253074	-0.220439	0.825529	0.937641			178.511	222.453	247.419	222.452	178.297	222.837		147	278	219	207	157	299
AN1714.2	31.722	0.761563	0.603444	1.26203	0.206939	0.517469			36.4309	15.2037	19.206	68.7775	26.12	24.5941		30	19	17	64	23	33
AN1715.2	69.432	1.36461	0.550668	2.4781	0.0132084	0.109705			30.3591	54.4131	31.6334	78.4494	48.833	172.904		25	68	28	73	43	232
AN1716.2	228.485	0.870842	0.51777	1.68191	0.0925864	0.344266			196.727	154.437	133.312	541.623	198.739	146.074		162	193	118	504	175	196
AN1717.2	168.704	0.749211	0.465006	1.61119	0.107139	0.375032			132.366	120.829	124.274	366.455	119.243	149.055		109	151	110	341	105	200
AN1718.2	1265.89	0.598744	0.468967	1.27673	0.201698	0.511657			1646.68	645.755	728.699	2197.66	1376.41	1000.16		1356	807	645	2045	1212	1342
AN1719.2	1703.48	0.557666	0.33917	1.64421	0.100133	0.360701			1860.4	913.82	1361.37	2491.04	1918.11	1676.13		1532	1142	1205	2318	1689	2249
AN1720.2	346.425	0.0644236	0.312608	0.206085	0.836725	0.942099			389.811	296.071	329.892	461.024	354.323	247.432		321	370	292	429	312	332
AN1721.2	571.525	-0.391789	0.235911	-1.66075	0.0967638	0.35279			667.9	733.776	543.417	448.129	572.368	463.562		550	917	481	417	504	622
AN1722.2	492.417	0.238012	0.34377	0.692357	0.488713	0.746453			450.529	385.693	519.692	334.216	716.595	547.778		371	482	460	311	631	735
AN1723.2	83.2336	1.42478	0.739216	1.92742	0.053927	0.25504			70.4331	39.2094	25.9846	261.14	34.0695	68.5654		58	49	23	243	30	92
AN1724.2	170.739	0.78988	0.425825	1.85494	0.0636044	0.280606			162.725	94.4227	118.625	335.291	141.956	171.413		134	118	105	312	125	230
AN1725.2	86.2264	0.457196	0.366944	1.24595	0.212781	0.523802			86.2198	57.6139	74.5645	137.555	74.9529	86.452		71	72	66	128	66	116
AN1726.2	566.764	1.68523	0.509747	3.30601	0.000946345	0.0175941			320.592	232.056	254.197	1500.21	347.509	746.021		264	290	225	1396	306	1001
AN1727.2	1195.52	-0.485985	0.283464	-1.71445	0.0864459	0.331542			1335.8	1280.31	1569.24	698.522	1202.65	1086.61		1100	1600	1389	650	1059	1458
AN1728.2	2510.55	-0.22269	0.251879	-0.884113	0.376635	0.668921			2669.17	2682.24	2760.02	1806.49	2935.66	2209.74		2198	3352	2443	1681	2585	2965
AN1729.2	552.149	-0.3265	0.170337	-1.9168	0.0552638	0.258331			609.61	632.952	599.906	485.741	512.178	472.505		502	791	531	452	451	634
AN1730.2	262.33	-0.507438	0.367607	-1.38038	0.167469	0.471242			246.516	426.503	249.678	262.214	240.758	148.31		203	533	221	244	212	199
AN1731.2	1809.39	0.596195	0.382256	1.55967	0.118837	0.394967			932.631	2224.53	1163.66	2302.97	2441.65	1790.9		768	2780	1030	2143	2150	2403
AN1732.2	1172.08	0.0703842	0.311619	0.225866	0.821305	0.935604			842.768	1535.57	1050.68	1361.58	1268.52	973.33		694	1919	930	1267	1117	1306
AN1733.2	1614.2	0.958044	0.365255	2.62294	0.00871737	0.0829579			817.267	1682.8	789.706	2313.72	2232.69	1849.03		673	2103	699	2153	1966	2481
AN1734.2	18.9384	1.57921	0.888854	1.77668	0.0756215	0.307454			7.28618	17.6042	3.3893	7.52254	20.4417	57.3862		6	22	3	7	18	77
AN1735.2	1187.91	-0.0665823	0.302579	-0.22005	0.825832	0.937732			1332.16	1165.08	1148.97	767.299	1458.17	1255.79		1097	1456	1017	714	1284	1685
AN1736.2	177.191	-0.880136	0.347233	-2.53471	0.0112541	0.0989371			185.798	286.469	215.785	173.019	102.209	99.867		153	358	191	161	90	134
AN1737.2	59.1685	0.354584	0.633343	0.559861	0.575574	0.808281			100.792	38.4092	16.9465	85.9719	46.5617	66.3296		83	48	15	80	41	89
AN1738.2	10.7579	0.847301	0.722926	1.17204	0.241179	0.55241			9.71491	4.80115	9.03812	11.8211	6.8139	22.3583		8	6	8	11	6	30
AN1739.2	0.202394	-1.05226	4.08047	-0.257877	0.796502	NA			1.21436	0	0	0	0	0		1	0	0	0	0	0
AN1740.2	0.133365	-1.05226	4.08047	-0.257877	0.796502	NA			0	0.800192	0	0	0	0		0	1	0	0	0	0
AN1741.2	0.925131	-2.11957	2.44402	-0.867249	0.385805	NA			1.21436	3.20077	0	0	1.13565	0		1	4	0	0	1	0
AN1742.2	301.279	0.482269	0.329224	1.46487	0.142958	0.435124			257.445	250.46	246.289	487.891	233.944	331.648		212	313	218	454	206	445
AN1743.2	594.497	0.255535	0.405377	0.630363	0.528457	0.776731			596.252	453.709	576.18	337.44	950.539	652.862		491	567	510	314	837	876
AN1744.2	180.407	0.0700174	0.414487	0.168925	0.865855	0.953358			154.224	176.843	197.709	103.166	165.805	284.695		127	221	175	96	146	382
AN1745.2	452.41	0.448323	0.209659	2.13835	0.0324886	0.19041			366.738	406.498	375.082	512.608	458.803	594.73		302	508	332	477	404	798
AN1746.2	1206.2	0.0532377	0.221745	0.240085	0.810264	0.931623			986.063	1317.12	1248.39	1093.99	1236.72	1354.91		812	1646	1105	1018	1089	1818
AN1747.2	949.002	1.13888	0.743706	1.53136	0.12568	0.405702			347.308	653.757	777.279	186.989	1173.13	2555.55		286	817	688	174	1033	3429
AN1748.2	31.4901	-0.484299	0.431766	-1.12167	0.262003	0.573798			32.7878	28.0067	49.7097	31.1648	20.4417	26.8299		27	35	44	29	18	36
AN1749.2	53.4195	-0.0471072	0.322958	-0.145862	0.88403	0.960561			60.7182	46.4112	56.4883	53.7325	44.2904	58.8768		50	58	50	50	39	79
AN1750.2	429.656	-0.393662	0.381148	-1.03283	0.301683	0.609039			567.108	354.485	542.287	238.572	534.891	340.591		467	443	480	222	471	457
AN1751.2	417.761	-0.372815	0.288376	-1.29281	0.196078	0.50639			480.888	421.701	511.784	265.438	469.024	357.732		396	527	453	247	413	480
AN1752.2	1351.59	1.05345	0.774786	1.35967	0.173934	0.481074			1678.25	422.502	536.639	304.126	1997.61	3170.4		1382	528	475	283	1759	4254
AN1753.2	307.487	0.432294	0.272566	1.58601	0.112736	0.385647			279.304	253.661	253.067	390.098	256.657	412.138		230	317	224	363	226	553
AN1754.2	270.071	1.89138	0.59963	3.15425	0.00160911	0.0251428			93.506	137.633	112.977	226.751	180.568	868.992		77	172	100	211	159	1166
AN1755.2	162.085	-0.0977357	0.339654	-0.287751	0.773537	0.916733			179.726	148.836	173.984	223.527	127.193	119.244		148	186	154	208	112	160
AN1756.2	68.3123	-0.136096	0.40558	-0.335558	0.737204	0.90069			72.8618	69.6167	72.305	92.4198	36.3408	66.3296		60	87	64	86	32	89
AN1757.2	1813.18	0.0655153	0.202902	0.322891	0.746778	0.905331			1610.25	2027.69	1676.57	1963.38	1934.01	1667.18		1326	2534	1484	1827	1703	2237
AN1758.2	271.891	-0.26304	0.206572	-1.27336	0.202891	0.513138			296.305	281.668	311.815	226.751	274.827	239.979		244	352	276	211	242	322
AN1759.2	219.251	-0.125951	0.279028	-0.451392	0.651707	0.853364			224.657	196.047	266.625	162.272	221.452	244.45		185	245	236	151	195	328
AN1760.2	88.5419	0.242676	0.299447	0.810415	0.417702	0.701053			70.4331	72.8175	100.549	102.092	81.7668	103.593		58	91	89	95	72	139
AN1761.2	747.523	1.05153	0.359369	2.92604	0.00343309	0.0431553			393.454	635.353	430.441	1063.9	647.321	1314.67		324	794	381	990	570	1764
AN1762.2	263.333	0.17132	0.23506	0.728835	0.466102	0.73429			239.23	226.454	277.922	235.348	308.897	292.148		197	283	246	219	272	392
AN1763.2	624.312	0.096959	0.292786	0.33116	0.740524	0.901517			704.331	585.741	519.692	852.197	566.689	517.221		580	732	460	793	499	694
AN1764.2	205.438	-0.116938	0.34218	-0.341743	0.732544	0.900246			219.8	166.44	255.327	136.48	260.064	194.517		181	208	226	127	229	261
AN1765.2	280.994	0.128902	0.233792	0.551353	0.581392	0.812829			295.09	245.659	264.365	325.619	310.033	245.196		243	307	234	303	273	329
AN1766.2	260.168	0.0705792	0.333731	0.211485	0.832509	0.941387			278.089	239.258	244.029	381.5	193.061	225.073		229	299	216	355	170	302
AN1767.2	328.934	0.427958	0.21069	2.03122	0.0422322	0.218342			281.732	276.867	283.571	328.843	377.036	425.553		232	346	251	306	332	571
AN1768.2	1707.79	0.300942	0.217959	1.38073	0.167363	0.471242			1473.02	1595.58	1521.79	2276.11	1646.69	1733.51		1213	1994	1347	2118	1450	2326
AN1769.2	1888.5	0.00547392	0.211687	0.0258586	0.97937	0.99409			1806.97	2006.08	1840.39	1849.47	2216.79	1611.29		1488	2507	1629	1721	1952	2162
AN1770.2	577.697	-0.00663157	0.405393	-0.0163584	0.986948	0.995763			568.322	503.321	665.432	306.275	865.366	557.466		468	629	589	285	762	748
AN1771.2	24.6901	-0.198536	0.462618	-0.429158	0.667808	0.861298			29.1447	17.6042	32.7632	18.269	27.2556	23.1036		24	22	29	17	24	31
AN1772.2	47.1075	0.800558	0.449207	1.78216	0.0747232	0.305792			29.1447	38.4092	35.0227	91.3452	49.9686	38.7543		24	48	31	85	44	52
AN1773.2	320.975	-0.0644091	0.203635	-0.316297	0.751777	0.907217			338.807	340.882	303.907	334.216	327.067	280.969		279	426	269	311	288	377
AN1774.2	15.5046	-0.298102	0.540189	-0.551847	0.581053	0.812829			15.7867	19.2046	15.8167	13.9704	19.3061	8.94331		13	24	14	13	17	12
AN1775.2	522.919	-0.290723	0.241202	-1.20531	0.228084	0.539832			518.533	557.734	649.615	402.993	566.689	441.949		427	697	575	375	499	593
AN1776.2	501.608	0.0210248	0.229463	0.0916261	0.926995	0.975036			584.109	426.503	483.54	531.951	534.891	448.656		481	533	428	495	471	602
AN1777.2	386.579	-0.234735	0.2419	-0.97038	0.331857	0.635161			400.74	421.701	431.57	276.185	407.698	381.581		330	527	382	257	359	512
AN1778.2	215.643	0.124166	0.223745	0.554944	0.578933	0.810737			214.942	188.045	216.915	196.661	235.08	242.215		177	235	192	183	207	325
AN1779.2	669.842	-0.313358	0.326478	-0.959814	0.337149	0.638513			675.186	724.174	828.118	371.829	667.762	751.983		556	905	733	346	588	1009
AN1780.2	641.392	0.481787	0.227714	2.11576	0.0343652	0.19662			609.61	500.12	495.967	816.733	800.633	625.286		502	625	439	760	705	839
AN1781.2	612.199	1.02537	0.484333	2.11709	0.0342526	0.196329			223.443	706.57	279.052	968.259	579.182	916.689		184	883	247	901	510	1230
AN1782.2	103.848	-0.0425741	0.256797	-0.165789	0.868323	0.954328			102.007	104.025	109.587	113.913	105.615	87.9426		84	130	97	106	93	118
AN1783.2	557.622	0.541595	0.407546	1.32892	0.183875	0.493971			536.749	472.914	352.487	1042.41	517.857	423.317		442	591	312	970	456	568
AN1784.2	3.65178	-0.798902	1.01823	-0.7846	0.432688	0.712155			3.64309	4.80115	5.64883	1.07465	2.2713	4.47166		3	6	5	1	2	6
AN1785.2	0.202394	-1.05226	4.08047	-0.257877	0.796502	NA			1.21436	0	0	0	0	0		1	0	0	0	0	0
AN1786.2	0.372638	2.01363	4.01891	0.501038	0.616344	NA			0	0	0	0	0	2.23583		0	0	0	0	0	3
AN1787.2	4.29189	1.39572	0.970956	1.43747	0.150585	0.446821			1.21436	2.40058	3.3893	8.59719	5.67825	4.47166		1	3	3	8	5	6
AN1788.2	182.824	0.489226	0.327867	1.49215	0.13566	0.421975			120.222	179.243	155.908	282.633	196.467	162.47		99	224	138	263	173	218
AN1789.2	46.4521	0.58298	0.406024	1.43583	0.151052	0.447313			40.074	38.4092	32.7632	79.524	47.6973	40.2449		33	48	29	74	42	54
AN1790.2	1.19703	1.62738	1.91288	0.850752	0.394907	NA			0	1.60038	0	1.07465	2.2713	2.23583		0	2	0	1	2	3
AN1791.2	0	NA	NA	NA	NA	NA			0	0	0	0	0	0		0	0	0	0	0	0
AN1792.2	0.625961	1.4008	2.30917	0.606625	0.5441	NA			0	0.800192	0	1.07465	1.13565	0.745276		0	1	0	1	1	1
AN1793.2	114.949	-0.241106	0.315794	-0.763491	0.445171	0.719729			149.367	126.43	98.2896	80.5987	111.294	123.716		123	158	87	75	98	166
AN1794.2	742.252	-0.356189	0.315445	-1.12916	0.258828	0.571079			1073.5	877.011	550.196	628.67	582.589	741.549		884	1096	487	585	513	995
AN1795.2	686.474	-0.345579	0.353075	-0.978768	0.327695	0.631688			769.906	577.739	958.041	383.65	696.154	733.351		634	722	848	357	613	984
AN1796.2	271.949	-0.476653	0.188537	-2.52817	0.0114658	0.100068			313.306	306.474	329.892	224.602	227.13	230.29		258	383	292	209	200	309
AN1797.2	163.16	-0.243409	0.303833	-0.801126	0.423058	0.705623			182.155	171.241	177.373	103.166	188.518	156.508		150	214	157	96	166	210
AN1798.2	469.188	0.471742	0.320083	1.47381	0.140533	0.430702			323.021	418.501	438.349	549.146	373.629	712.484		266	523	388	511	329	956
AN1799.2	36.1866	0.731655	0.380949	1.92061	0.0547807	0.257601			27.9304	28.0067	25.9846	36.5381	42.0191	56.641		23	35	23	34	37	76
AN1800.2	1868.34	0.414626	0.338784	1.22387	0.221003	0.532252			1726.82	1059.45	2020.02	1627.02	2138.43	2638.28		1422	1324	1788	1514	1883	3540
AN1801.2	3157.86	-0.11175	0.311681	-0.35854	0.719939	0.892848			3388.07	3091.94	3359.92	4320.09	2496.16	2290.98		2790	3864	2974	4020	2198	3074
AN1802.2	953.183	0.00448322	0.197462	0.0227043	0.981886	0.99409			988.492	1000.24	865.4	1043.48	980.066	841.416		814	1250	766	971	863	1129
AN1803.2	121.259	0.39217	0.555994	0.705349	0.480593	0.742431			102.007	82.4198	129.923	92.4198	258.928	61.8579		84	103	115	86	228	83
AN1804.2	1.61423	-2.06116	1.63727	-1.2589	0.208065	NA			1.21436	3.20077	3.3893	0	1.13565	0.745276		1	4	3	0	1	1
AN1805.2	1832.06	0.529004	0.507835	1.04169	0.297558	0.606787			1511.88	1829.24	1158.01	3996.62	1354.83	1141.76		1245	2286	1025	3719	1193	1532
AN1806.2	28.2341	0.251887	0.520933	0.483531	0.628719	0.842359			24.2873	22.4054	30.5037	50.5085	21.5774	20.1224		20	28	27	47	19	27
AN1807.2	0.956807	-1.05431	2.05807	-0.512283	0.608453	NA			0	1.60038	2.25953	0	1.13565	0.745276		0	2	2	0	1	1
AN1808.2	5.81052	0.792414	0.945189	0.838365	0.401826	0.68798			8.50054	3.20077	1.12977	10.7465	6.8139	4.47166		7	4	1	10	6	6
AN1809.2	634.971	0.489594	0.19716	2.48324	0.0130195	0.109213			556.178	572.938	455.296	714.642	746.122	764.653		458	716	403	665	657	1026
AN1810.2	5654.6	-0.254116	0.462388	-0.549574	0.582611	0.813994			6319.55	7235.34	4899.79	2662.98	3970.23	8839.72		5204	9042	4337	2478	3496	11861
AN1811.2	249.958	0.315514	0.298881	1.05565	0.291128	0.599403			251.373	239.258	177.373	353.56	220.316	257.865		207	299	157	329	194	346
AN1812.2	4707.01	-0.0712285	0.339867	-0.209578	0.833997	0.941797			4831.95	5480.52	4156.41	6736.98	3557.99	3478.2		3979	6849	3679	6269	3133	4667
AN1813.2	59.7513	-2.11694	0.416518	-5.08247	3.73e-07	3.71e-05			100.792	68.0164	122.015	23.6423	28.3913	15.6508		83	85	108	22	25	21
AN1814.2	242.183	1.84048	0.675966	2.72274	0.00647435	0.0674393			212.514	46.4112	58.7478	537.325	454.26	143.838		175	58	52	500	400	193
AN1815.2	15.0757	0.434979	0.555399	0.783182	0.43352	0.713107			10.9293	9.60231	18.0762	22.5676	13.6278	15.6508		9	12	16	21	12	21
AN1816.2	0.806084	3.08229	2.34931	1.312	0.189521	NA			0	0	0	1.07465	2.2713	1.49055		0	0	0	1	2	2
AN1817.2	465.989	0.54123	0.26526	2.04038	0.0413128	0.216378			457.815	301.673	380.731	558.818	467.888	629.013		377	377	337	520	412	844
AN1818.2	142.911	0.271411	0.519736	0.522208	0.601525	0.825358			159.082	109.626	119.755	288.006	88.5807	92.4142		131	137	106	268	78	124
AN1819.2	157.98	-0.666291	0.297581	-2.23903	0.0251542	0.164155			195.513	197.648	187.541	161.197	113.565	92.4142		161	247	166	150	100	124
AN1820.2	315.605	-0.241615	0.331186	-0.729545	0.465668	0.73429			255.016	368.088	403.326	220.303	262.335	384.562		210	460	357	205	231	516
AN1821.2	175.059	-0.184224	0.381751	-0.482576	0.629397	0.842683			128.723	212.051	218.045	104.241	174.89	212.404		106	265	193	97	154	285
AN1822.2	62.274	0.321554	0.591388	0.543727	0.586629	0.816878			65.5756	66.416	33.893	126.809	29.5269	51.424		54	83	30	118	26	69
AN1823.2	448.56	-0.0478112	0.733793	-0.0651563	0.94805	0.982309			410.455	621.749	335.54	945.691	76.0886	301.837		338	777	297	880	67	405
AN1824.2	11.1938	-0.64957	0.626896	-1.03617	0.300123	0.609039			14.5724	15.2037	11.2977	4.2986	11.3565	10.4339		12	19	10	4	10	14
AN1825.2	5.74164	-1.44606	0.96723	-1.49505	0.134901	0.420792			7.28618	6.40154	11.2977	6.44789	2.2713	0.745276		6	8	10	6	2	1
AN1826.2	9.65313	-1.96477	0.831616	-2.36259	0.0181477	0.134424			9.71491	13.6033	22.5953	1.07465	7.94955	2.9811		8	17	20	1	7	4
AN1827.2	248.521	-0.103269	0.235812	-0.437929	0.661437	0.857943			225.872	236.857	309.556	249.319	238.487	231.036		186	296	274	232	210	310
AN1828.2	3.39866	-1.32467	1.39144	-0.952013	0.34109	0.641224			9.71491	4.00096	1.12977	1.07465	0	4.47166		8	5	1	1	0	6
AN1829.2	1.11765	-1.69823	2.35951	-0.719739	0.471686	NA			1.21436	4.00096	0	0	0	1.49055		1	5	0	0	0	2
AN1830.2	0	NA	NA	NA	NA	NA			0	0	0	0	0	0		0	0	0	0	0	0
AN1831.2	4.8506	1.04461	0.949805	1.09982	0.271412	0.581128			2.42873	5.60135	1.12977	7.52254	7.94955	4.47166		2	7	1	7	7	6
AN1832.2	23.1317	-0.220127	0.452205	-0.486785	0.626411	0.841072			17.0011	31.2075	25.9846	23.6423	21.5774	19.3772		14	39	23	22	19	26
AN1833.2	23.9202	-0.270123	0.455477	-0.593054	0.553145	0.794303			30.3591	28.0067	20.3358	24.7169	14.7635	25.3394		25	35	18	23	13	34
AN1834.2	185.797	0.304998	0.352831	0.86443	0.387352	0.677664			157.867	160.839	179.633	301.976	164.669	149.8		130	201	159	281	145	201
AN1835.2	0.891711	-0.985736	2.11644	-0.465752	0.641393	NA			0	2.40058	1.12977	1.07465	0	0.745276		0	3	1	1	0	1
AN1836.2	757.339	0.80661	0.671168	1.2018	0.229441	0.539998			598.681	639.354	414.624	2149.3	344.102	397.977		493	799	367	2000	303	534
AN1837.2	2.03323	0.160499	1.72129	0.0932433	0.92571	NA			2.42873	3.20077	0	4.2986	2.2713	0		2	4	0	4	2	0
AN1838.2	0.974044	2.09183	2.37441	0.880989	0.378324	NA			0	0	1.12977	3.22395	0	1.49055		0	0	1	3	0	2
AN1839.2	42.7545	-0.325622	0.5156	-0.631539	0.527688	0.776155			68.0044	22.4054	53.099	29.0155	34.0695	49.9335		56	28	47	27	30	67
AN1840.2	11.0142	0.270987	0.581861	0.465725	0.641413	0.848034			7.28618	11.2027	11.2977	10.7465	13.6278	11.9244		6	14	10	10	12	16
AN1841.2	255.033	2.0003	0.632489	3.16258	0.00156376	0.0247556			82.5767	124.03	99.4194	245.02	134.007	845.143		68	155	88	228	118	1134
AN1842.2	360.892	0.559467	0.265274	2.10901	0.0349436	0.19858			336.379	256.062	283.571	522.279	345.238	421.826		277	320	251	486	304	566
AN1843.2	250.122	0.004956	0.399638	0.0124012	0.990105	0.996561			242.873	288.869	216.915	392.247	157.855	201.97		200	361	192	365	139	271
AN1844.2	599.742	-0.0691798	0.247747	-0.279235	0.780064	0.918142			510.033	591.342	741.126	502.936	633.693	619.324		420	739	656	468	558	831
AN1845.2	660.812	0.157132	0.307353	0.511244	0.60918	0.829438			734.69	604.145	535.509	944.617	599.623	546.287		605	755	474	879	528	733
AN1846.2	1063.92	0.226142	0.210646	1.07356	0.283019	0.590435			999.421	819.397	1124.12	1197.16	1132.24	1111.21		823	1024	995	1114	997	1491
AN1847.2	1241.47	0.279459	0.325672	0.858101	0.390837	0.679718			1352.8	877.811	1134.28	1802.19	1317.35	964.387		1114	1097	1004	1677	1160	1294
AN1848.2	897.326	0.536295	0.277541	1.93231	0.0533215	0.253714			796.622	566.536	834.897	1307.85	903.978	974.076		656	708	739	1217	796	1307
AN1849.2	412.915	0.526062	0.655872	0.80208	0.422506	0.705367			316.949	483.316	214.655	1034.89	183.975	243.705		261	604	190	963	162	327
AN1850.2	351.516	0.620289	0.238587	2.59984	0.00932666	0.0875653			248.945	317.676	264.365	428.785	363.408	485.92		205	397	234	399	320	652
AN1851.2	2468.75	-0.364498	0.323445	-1.12692	0.259774	0.571288			2852.54	2479	3005.18	1481.94	3039	1954.86		2349	3098	2660	1379	2676	2623
AN1852.2	13.5392	1.96575	0.722563	2.72052	0.00651789	0.0676508			3.64309	8.00192	4.51906	36.5381	13.6278	14.9055		3	10	4	34	12	20
AN1853.2	30.3563	1.19639	0.614404	1.94723	0.0515073	0.248308			24.2873	24.0058	6.77859	66.6282	28.3913	32.0469		20	30	6	62	25	43
AN1854.2	309.253	0.631596	0.325981	1.93752	0.0526817	0.25138			205.227	299.272	222.564	505.085	282.777	340.591		169	374	197	470	249	457
AN1855.2	1003.72	-0.378098	0.272284	-1.38862	0.164949	0.467274			1129.36	1068.26	1205.46	687.775	1150.41	781.049		930	1335	1067	640	1013	1048
AN1856.2	288.922	0.0287754	0.305288	0.0942563	0.924906	0.97467			308.448	270.465	279.052	211.706	394.071	269.79		254	338	247	197	347	362
AN1857.2	161.904	-0.528817	0.318512	-1.66027	0.0968596	0.352986			184.583	204.849	185.282	116.062	98.8016	181.847		152	256	164	108	87	244
AN1858.2	5.16038	-0.630573	1.11666	-0.564697	0.57228	0.8064			6.07182	9.60231	3.3893	1.07465	1.13565	9.68859		5	12	3	1	1	13
AN1859.2	422.096	-0.0648711	0.190489	-0.340551	0.733442	0.900246			442.028	429.703	422.532	453.502	407.698	377.11		364	537	374	422	359	506
AN1860.2	595.25	-0.00688507	0.206401	-0.0333578	0.973389	0.991892			550.107	566.536	673.34	542.698	655.27	583.551		453	708	596	505	577	783
AN1861.2	482.562	-0.157585	0.177597	-0.887317	0.374908	0.668094			529.462	521.725	475.631	461.024	439.497	468.033		436	652	421	429	387	628
AN1862.2	511.819	0.492519	0.527985	0.932828	0.350909	0.648246			422.598	493.719	359.265	1120.86	262.335	412.138		348	617	318	1043	231	553
AN1863.2	133.88	0.825722	0.511549	1.61416	0.106493	0.373389			85.0054	112.827	91.511	311.648	91.9877	110.301		70	141	81	290	81	148
AN1864.2	397.108	0.0320837	0.292614	0.109645	0.912691	0.969973			450.529	340.882	387.51	283.707	451.989	468.033		371	426	343	264	398	628
AN1865.2	52.1908	0.262691	0.329015	0.798416	0.424629	0.706485			36.4309	50.4121	55.3585	52.6578	57.9182	60.3673		30	63	49	49	51	81
AN1866.2	37.0803	0.128471	0.453672	0.28318	0.777039	0.917602			38.8596	40.8098	25.9846	49.4339	44.2904	23.1036		32	51	23	46	39	31
AN1867.2	262.302	-0.0563617	0.25923	-0.21742	0.827881	0.938622			256.231	281.668	263.235	291.23	286.184	195.262		211	352	233	271	252	262
AN1868.2	122.851	-0.139406	0.52046	-0.267852	0.788813	0.921733			121.436	178.443	85.8622	205.258	73.8173	72.2918		100	223	76	191	65	97
AN1869.2	25.5519	0.473822	0.477143	0.99304	0.320691	0.624638			21.8585	29.6071	12.4274	29.0155	26.12	34.2827		18	37	11	27	23	46
AN1870.2	108.729	0.452747	0.377681	1.19875	0.230623	0.541299			98.3634	80.8194	96.0301	181.616	113.565	81.9803		81	101	85	169	100	110
AN1871.2	799.427	-0.157389	0.221195	-0.711541	0.476749	0.740535			833.053	752.181	943.354	807.061	822.211	638.701		686	940	835	751	724	857
AN1872.2	72.2714	0.0012227	0.294175	0.00415638	0.996684	0.998264			78.9336	68.0164	70.0455	84.8973	60.1895	71.5465		65	85	62	79	53	96
AN1873.2	1625.92	-0.193264	0.283973	-0.680572	0.496142	0.752478			2064.42	1757.22	1381.7	1815.08	1579.69	1157.41		1700	2196	1223	1689	1391	1553
AN1874.2	599.943	0.031219	0.230995	0.13515	0.892493	0.964495			567.108	616.148	597.646	490.04	613.251	715.465		467	770	529	456	540	960
AN1875.2	829.081	0.091004	0.245328	0.370948	0.710677	0.886714			826.982	780.188	802.134	644.789	966.438	953.953		681	975	710	600	851	1280
AN1876.2	808.863	-0.35007	0.292795	-1.19562	0.231847	0.542392			881.628	885.013	953.522	474.995	797.226	860.794		726	1106	844	442	702	1155
AN1877.2	87.0975	0.980735	0.384244	2.55237	0.0106992	0.0960643			38.8596	68.8165	67.7859	80.5987	124.922	141.602		32	86	60	75	110	190
AN1878.2	804.63	-0.0249643	0.256267	-0.0974154	0.922396	0.972999			633.898	905.018	895.904	710.343	749.529	933.085		522	1131	793	661	660	1252
AN1879.2	756.918	-0.528459	0.232185	-2.27603	0.0228445	0.154575			1026.14	744.979	911.721	695.298	548.519	614.853		845	931	807	647	483	825
AN1880.2	587.071	-0.19181	0.251181	-0.763633	0.445086	0.719729			647.256	601.745	629.279	684.551	432.683	526.91		533	752	557	637	381	707
AN1881.2	41.655	-0.875737	0.387025	-2.26274	0.0236518	0.158106			57.0751	46.4112	58.7478	19.3437	34.0695	34.2827		47	58	52	18	30	46
AN1882.2	2177.91	3.81575	0.851803	4.47962	7.48e-06	0.000443506			389.811	274.466	202.228	10274.7	599.623	1326.59		321	343	179	9561	528	1780
AN1883.2	3446.59	-0.028566	0.317317	-0.0900236	0.928268	0.975036			3231.42	3376.81	3834.42	2138.55	3877.11	4221.24		2661	4220	3394	1990	3414	5664
AN1884.2	424.137	0.0980942	0.280616	0.349568	0.726663	0.89715			383.739	511.323	333.281	524.429	370.222	421.826		316	639	295	488	326	566
AN1885.2	16.9689	0.550106	0.547961	1.00391	0.31542	0.619523			13.358	14.4035	13.5572	29.0155	11.3565	20.1224		11	18	12	27	10	27
AN1886.2	4.02282	0.201795	0.956962	0.210871	0.832988	0.941387			4.85745	4.00096	2.25953	3.22395	6.8139	2.9811		4	5	2	3	6	4
AN1887.2	2.89679	0.385674	1.15127	0.334998	0.737627	0.90069			1.21436	4.00096	2.25953	4.2986	1.13565	4.47166		1	5	2	4	1	6
AN1888.2	16.0129	-0.356995	0.598559	-0.596423	0.550893	0.793487			30.3591	10.4025	13.5572	13.9704	13.6278	14.1602		25	13	12	13	12	19
AN1889.2	0.133365	-1.05226	4.08047	-0.257877	0.796502	NA			0	0.800192	0	0	0	0		0	1	0	0	0	0
AN1890.2	0.492596	2.36726	2.76419	0.856405	0.391774	NA			0	0	0	1.07465	1.13565	0.745276		0	0	0	1	1	1
AN1891.2	53.8343	0.158666	0.468359	0.338771	0.734782	0.900576			52.2176	60.8146	39.5418	81.6733	28.3913	60.3673		43	76	35	76	25	81
AN1892.2	661.092	0.0576287	0.41839	0.137739	0.890447	0.963307			643.613	622.55	677.859	306.275	851.738	864.52		530	778	600	285	750	1160
AN1893.2	128.046	1.16344	0.516033	2.25457	0.02416	0.159589			52.2176	85.6206	99.4194	194.511	72.6816	263.828		43	107	88	181	64	354
AN1894.2	238.121	-0.623595	0.286216	-2.17876	0.0293497	0.179425			217.371	301.673	346.838	220.303	172.619	169.923		179	377	307	205	152	228
AN1895.2	170.687	1.97827	0.637528	3.10302	0.00191554	0.0288598			66.79	81.6196	58.7478	493.264	63.5964	260.101		55	102	52	459	56	349
AN1896.2	631.793	1.66987	0.526296	3.17288	0.00150937	0.0240643			276.875	380.892	248.548	1263.79	313.439	1307.21		228	476	220	1176	276	1754
AN1897.2	600.145	2.22686	0.65518	3.39885	0.0006767	0.0136999			191.869	263.263	178.503	1722.66	188.518	1056.06		158	329	158	1603	166	1417
AN1898.2	462.213	2.46564	0.645251	3.82121	0.000132799	0.00415773			137.223	184.844	102.809	1255.19	160.127	933.085		113	231	91	1168	141	1252
AN1899.2	360.896	3.09985	0.750651	4.12955	3.63e-05	0.00161115			72.8618	94.4227	58.7478	1089.69	73.8173	775.832		60	118	52	1014	65	1041
AN1900.2	680.427	0.978048	0.504308	1.93939	0.0524541	0.250578			406.812	532.128	436.09	637.267	422.462	1647.8		335	665	386	593	372	2211
AN1901.2	464.889	-0.715337	0.370702	-1.92968	0.0536464	0.254397			433.528	406.498	893.645	363.231	362.272	330.157		357	508	791	338	319	443
AN1902.2	700.01	-0.264729	0.212496	-1.24581	0.212835	0.523802			705.545	833	753.554	538.399	675.712	693.852		581	1041	667	501	595	931
AN1903.2	0	NA	NA	NA	NA	NA			0	0	0	0	0	0		0	0	0	0	0	0
AN1904.2	2510.9	-0.331524	0.399424	-0.830005	0.406536	0.69149			3061.41	2349.36	2983.71	1176.74	3293.39	2200.8		2521	2936	2641	1095	2900	2953
AN1905.2	660.025	-0.193086	0.271659	-0.710764	0.47723	0.740605			720.118	639.354	753.554	441.681	706.374	699.069		593	799	667	411	622	938
AN1906.2	259.949	-0.210724	0.199968	-1.05379	0.291981	0.60065			275.661	276.867	283.571	241.796	261.2	220.602		227	346	251	225	230	296
AN1907.2	323.38	-0.271645	0.281537	-0.964865	0.334612	0.636412			363.095	380.091	317.464	385.799	244.165	249.667		299	475	281	359	215	335
AN1908.2	687.102	-0.534457	0.276729	-1.93134	0.0534416	0.253999			816.052	728.975	893.645	429.86	725.681	528.401		672	911	791	400	639	709
AN1909.2	659.413	0.340174	0.182335	1.86566	0.0620889	0.276967			597.467	564.136	584.089	767.299	780.192	663.296		492	705	517	714	687	890
AN1910.2	294.734	0.0983849	0.246329	0.399404	0.689595	0.87572			278.089	293.671	281.312	297.678	370.222	247.432		229	367	249	277	326	332
AN1911.2	1817.41	-0.448597	0.28176	-1.59212	0.111357	0.382795			1787.54	2463.79	2040.36	1836.58	1650.1	1126.11		1472	3079	1806	1709	1453	1511
AN1912.2	37.3971	-0.0866894	0.434538	-0.199498	0.841873	0.944322			32.7878	44.8108	37.2823	51.5832	34.0695	23.8488		27	56	33	48	30	32
AN1913.2	2946.36	-0.406996	0.394072	-1.0328	0.301699	0.609039			3129.41	3312.8	3635.59	1256.26	3430.8	2913.28		2577	4140	3218	1169	3021	3909
AN1914.2	0.312474	-0.0904808	4.02768	-0.0224648	0.982077	NA			0	0.800192	0	1.07465	0	0		0	1	0	1	0	0
AN1915.2	402.121	0.286223	0.530715	0.539315	0.589669	0.818019			349.737	335.281	402.197	136.48	664.355	524.674		288	419	356	127	585	704
AN1916.2	961.807	0.0388035	0.221845	0.174913	0.861148	0.950836			964.205	897.816	985.156	783.419	1085.68	1054.57		794	1122	872	729	956	1415
AN1917.2	17.0025	1.09249	0.905341	1.20672	0.227541	0.539587			8.50054	18.4044	5.64883	8.59719	7.94955	52.9146		7	23	5	8	7	71
AN1918.2	478.588	0.857491	0.757936	1.13135	0.257908	0.57061			188.226	544.931	288.09	177.317	250.979	1421.99		155	681	255	165	221	1908
AN1919.2	135.499	0.113305	0.318761	0.355454	0.722249	0.894658			143.295	140.034	107.328	174.093	99.9372	148.31		118	175	95	162	88	199
AN1920.2	243.173	-0.350652	0.552573	-0.63458	0.525703	0.775524			401.954	218.453	197.709	335.291	76.0886	229.545		331	273	175	312	67	308
AN1921.2	537.398	0.103998	0.196776	0.528508	0.597147	0.822214			513.676	572.938	466.593	530.877	598.488	541.816		423	716	413	494	527	727
AN1922.2	2136.87	0.214585	0.178968	1.19901	0.230524	0.541299			1861.62	2022.09	2050.52	2094.49	2529.09	2263.4		1533	2527	1815	1949	2227	3037
AN1923.2	1143.13	-0.202141	0.41645	-0.485391	0.627399	0.841488			1179.15	1241.9	1248.39	483.592	1408.21	1297.53		971	1552	1105	450	1240	1741
AN1924.2	1609.14	0.0282179	0.269698	0.104628	0.916671	0.970973			1459.66	1597.98	1722.89	1160.62	1834.08	1879.59		1202	1997	1525	1080	1615	2522
AN1925.2	6.62108	0.0828472	0.82232	0.100748	0.91975	0.97179			8.50054	3.20077	7.90836	3.22395	7.94955	8.94331		7	4	7	3	7	12
AN1926.2	89.39	1.62069	0.573214	2.82738	0.00469309	0.0537641			43.7171	44.8108	42.9311	262.214	68.139	74.5276		36	56	38	244	60	100
AN1927.2	563.807	-0.23786	0.275831	-0.862338	0.388501	0.678095			625.397	540.13	665.432	376.127	625.743	550.014		515	675	589	350	551	738
AN1928.2	0.459972	-0.95219	2.90901	-0.327324	0.743423	NA			1.21436	0.800192	0	0	0	0.745276		1	1	0	0	0	1
AN1929.2	524.319	-0.307314	0.349947	-0.878172	0.379851	0.671467			597.467	498.52	643.966	289.081	649.592	467.288		492	623	570	269	572	627
AN1930.2	34.4842	-0.0599837	0.547687	-0.109522	0.912789	0.969973			53.432	28.0067	24.8548	34.3888	17.0348	49.1882		44	35	22	32	15	66
AN1931.2	672.249	-0.412399	0.287407	-1.4349	0.151316	0.447781			672.757	853.805	776.149	410.516	716.595	603.673		554	1067	687	382	631	810
AN1932.2	367.605	0.281371	0.277512	1.01391	0.310628	0.616472			353.38	317.676	324.243	528.727	361.137	320.469		291	397	287	492	318	430
AN1933.2	479.231	-0.138028	0.229581	-0.601216	0.547696	0.792015			490.603	508.922	507.265	362.157	497.415	509.023		404	636	449	337	438	683
AN1934.2	111.93	-0.198897	0.260791	-0.762668	0.445661	0.719862			134.794	104.825	119.755	92.4198	114.701	105.084		111	131	106	86	101	141
AN1935.2	702.193	-0.0876896	0.251469	-0.348709	0.727307	0.897229			692.187	733.776	745.645	577.087	596.216	868.246		570	917	660	537	525	1165
AN1936.2	464.658	0.322913	0.216135	1.49403	0.135168	0.421156			392.239	400.896	446.257	449.203	505.364	593.985		323	501	395	418	445	797
AN1937.2	34.0296	-0.500492	0.411481	-1.21632	0.223864	0.534982			27.9304	50.4121	40.6716	33.3141	27.2556	24.5941		23	63	36	31	24	33
AN1938.2	14.2471	-0.0434605	0.56728	-0.076612	0.938932	0.979765			9.71491	16.804	16.9465	15.0451	9.0852	17.8866		8	21	15	14	8	24
AN1939.2	1011.11	0.340164	0.248359	1.36965	0.170797	0.477065			792.979	989.838	894.774	927.422	1075.46	1386.21		653	1237	792	863	947	1860
AN1940.2	231.747	-1.23115	0.26737	-4.60465	4.13e-06	0.000282897			267.16	336.881	371.693	117.137	135.142	162.47		220	421	329	109	119	218
AN1941.2	0.875401	3.2172	2.85994	1.12492	0.260623	NA			0	0	0	0	2.2713	2.9811		0	0	0	0	2	4
AN1942.2	30.1773	0.233389	0.419292	0.556626	0.577783	0.809587			25.5016	28.0067	29.3739	44.0606	29.5269	24.5941		21	35	26	41	26	33
AN1943.2	494.812	-0.153166	0.216795	-0.706504	0.479875	0.742139			496.675	530.528	535.509	555.594	419.055	431.515		409	663	474	517	369	579
AN1944.2	217.175	-0.0574256	0.307959	-0.186471	0.852075	0.947298			200.37	208.05	256.457	146.152	247.572	244.45		165	260	227	136	218	328
AN1945.2	296.542	0.388594	0.27607	1.40759	0.159252	0.45885			270.803	229.655	270.014	432.009	305.49	271.28		223	287	239	402	269	364
AN1946.2	44.7488	0.303937	0.382266	0.795094	0.426559	0.707878			35.2165	43.2104	41.8013	60.1804	32.9339	55.1504		29	54	37	56	29	74
AN1947.2	41.4377	0.350896	0.466584	0.752052	0.45202	0.725859			40.074	35.2085	33.893	74.1508	29.5269	35.7732		33	44	30	69	26	48
AN1948.2	2011.34	-0.25995	0.210695	-1.23377	0.217287	0.528137			2078.99	1991.68	2505.82	1610.9	2027.14	1853.5		1712	2489	2218	1499	1785	2487
AN1949.2	1146.47	-0.488474	0.374049	-1.30591	0.191583	0.502182			1544.67	1130.67	1341.03	540.549	1336.66	985.255		1272	1413	1187	503	1177	1322
AN1950.2	1380.58	-0.555566	0.285385	-1.94672	0.0515678	0.248457			1389.23	1623.59	1917.21	809.211	1207.2	1337.02		1144	2029	1697	753	1063	1794
AN1951.2	354.42	-0.0531068	0.322389	-0.164729	0.869157	0.954747			370.381	349.684	362.655	228.9	473.566	341.336		305	437	321	213	417	458
AN1952.2	37.1759	-0.0312018	0.406205	-0.0768129	0.938772	0.979739			35.2165	31.2075	46.3204	27.9409	48.833	33.5374		29	39	41	26	43	45
AN1953.2	498.649	-0.401246	0.222668	-1.80199	0.0715464	0.298612			553.75	567.336	580.699	394.396	517.857	377.855		456	709	514	367	456	507
AN1954.2	1045.95	-0.0781625	0.399812	-0.195498	0.845003	0.944877			1119.64	985.837	1117.34	525.503	1511.55	1015.81		922	1232	989	489	1331	1363
AN1955.2	8.81873	-0.30422	0.674673	-0.450915	0.652051	0.853364			9.71491	9.60231	10.1679	4.2986	7.94955	11.1791		8	12	9	4	7	15
AN1956.2	253.874	-0.485619	0.324083	-1.49844	0.13402	0.419926			289.019	228.855	371.693	154.749	220.316	258.611		238	286	329	144	194	347
AN1957.2	238.161	0.304519	0.390337	0.780144	0.435306	0.713933			219.8	168.04	251.938	147.227	352.052	289.912		181	210	223	137	310	389
AN1958.2	34.3416	0.268402	0.486682	0.551492	0.581296	0.812829			36.4309	16.804	40.6716	49.4339	30.6626	32.0469		30	21	36	46	27	43
AN1959.2	137.233	-0.100419	0.240547	-0.417462	0.67634	0.866497			142.081	127.231	157.037	145.078	123.786	128.187		117	159	139	135	109	172
AN1960.2	37.7047	-0.653083	0.417466	-1.5644	0.117724	0.392505			58.2894	46.4112	33.893	20.4183	32.9339	34.2827		48	58	30	19	29	46
AN1961.2	470.66	-0.304361	0.25529	-1.19222	0.233177	0.543917			565.893	496.119	498.227	534.101	357.73	371.893		466	620	441	497	315	499
AN1962.2	128.305	0.0836053	0.424675	0.196869	0.84393	0.944877			183.369	91.2219	99.4194	188.064	107.887	99.867		151	114	88	175	95	134
AN1963.2	307.497	0.313173	0.254138	1.23229	0.217839	0.528868			267.16	284.068	272.274	297.678	295.269	428.534		220	355	241	277	260	575
AN1964.2	20958.9	0.137288	0.353765	0.388077	0.697959	0.879992			21122.6	16405.5	22359.2	13660.9	31055.5	21149.4		17394	20502	19791	12712	27346	28378
AN1965.2	1284.69	-0.121134	0.362435	-0.334222	0.738212	0.90069			1487.6	1077.86	1450.62	731.836	1693.25	1266.97		1225	1347	1284	681	1491	1700
AN1966.2	2050.04	-0.144989	0.3951	-0.366968	0.713643	0.889492			1745.04	2205.33	2509.21	1099.37	1827.26	2914.03		1437	2756	2221	1023	1609	3910
AN1967.2	5850.38	-0.474084	0.319925	-1.48186	0.138377	0.426579			8534.55	7285.75	4589.11	3811.78	5492	5389.09		7028	9105	4062	3547	4836	7231
AN1968.2	767.666	-0.35168	0.292013	-1.20433	0.228461	0.539832			1075.93	766.584	739.996	527.653	839.246	656.588		886	958	655	491	739	881
AN1969.2	17.9684	0.467698	0.606384	0.77129	0.440535	0.717559			13.358	22.4054	9.03812	32.2395	13.6278	17.1413		11	28	8	30	12	23
AN1970.2	1075.87	0.430678	0.206883	2.08175	0.0373655	0.205145			1009.14	812.995	927.538	1212.2	1384.36	1108.97		831	1016	821	1128	1219	1488
AN1971.2	1123.22	-0.00670151	0.25935	-0.0258396	0.979385	0.99409			1224.08	984.237	1169.31	903.78	1409.34	1048.6		1008	1230	1035	841	1241	1407
AN1972.2	75.4217	0.686998	0.371728	1.84812	0.064585	0.28293			51.0033	67.2162	55.3585	84.8973	65.8677	128.187		42	84	49	79	58	172
AN1973.2	963.41	0.673441	0.37658	1.78831	0.0737267	0.303766			864.627	700.969	662.043	1827.98	805.176	919.67		712	876	586	1701	709	1234
AN1974.2	648.894	0.611062	0.247567	2.46827	0.0135768	0.111337			542.82	499.32	498.227	634.043	976.659	742.295		447	624	441	590	860	996
AN1975.2	347.895	-0.140627	0.222542	-0.63191	0.527445	0.776155			340.022	370.489	382.991	366.455	350.916	276.497		280	463	339	341	309	371
AN1976.2	276.812	-0.250383	0.267255	-0.936869	0.348826	0.64665			318.163	248.86	335.54	211.706	306.626	239.979		262	311	297	197	270	322
AN1977.2	116.523	-0.28945	0.275409	-1.05098	0.293266	0.601588			148.152	106.426	131.053	98.8677	95.3946	119.244		122	133	116	92	84	160
AN1978.2	36.4394	-0.0828966	0.366803	-0.225998	0.821203	0.935604			41.2884	29.6071	41.8013	38.6874	35.2052	32.0469		34	37	37	36	31	43
AN1979.2	616.062	1.38956	0.569454	2.44016	0.0146809	0.116534			330.307	369.689	320.853	1804.34	427.005	444.184		272	462	284	1679	376	596
AN1980.2	622.812	-0.214573	0.233593	-0.918579	0.358316	0.653473			621.754	714.572	669.951	493.264	702.968	534.363		512	893	593	459	619	717
AN1981.2	394.19	-0.0907774	0.202847	-0.447518	0.654501	0.854551			423.813	386.493	408.975	407.292	405.427	333.138		349	483	362	379	357	447
AN1982.2	27.3312	-0.278085	0.44529	-0.624502	0.532298	0.779113			36.4309	27.2065	25.9846	32.2395	24.9843	17.1413		30	34	23	30	22	23
AN1983.2	1327.48	-0.517826	0.409302	-1.26514	0.20582	0.516369			1709.82	1249.1	1730.8	564.191	1601.27	1109.72		1408	1561	1532	525	1410	1489
AN1984.2	1425.19	-0.0379274	0.321516	-0.117964	0.906096	0.96805			1392.87	1489.16	1450.62	965.035	1260.57	1992.87		1147	1861	1284	898	1110	2674
AN1985.2	331.409	-0.163961	0.232711	-0.704568	0.481079	0.742662			366.738	318.477	366.044	255.766	349.78	331.648		302	398	324	238	308	445
AN1986.2	714.043	0.215964	0.24407	0.884841	0.376242	0.668727			630.255	667.36	684.638	584.609	876.722	840.671		519	834	606	544	772	1128
AN1987.2	240.423	0.0197268	0.22162	0.0890118	0.929073	0.975036			248.945	232.056	236.121	208.482	244.165	272.771		205	290	209	194	215	366
AN1988.2	420.838	-0.476986	0.184353	-2.58735	0.00967176	0.0896101			463.887	508.922	495.967	377.202	340.695	338.355		382	636	439	351	300	454
AN1989.2	713.457	-0.108418	0.16331	-0.663878	0.506769	0.761561			750.477	750.58	719.661	709.268	664.355	686.399		618	938	637	660	585	921
AN1990.2	3079.86	0.344245	0.313638	1.09759	0.272385	0.581797			2642.45	2905.5	2595.07	2322.32	3284.3	4729.52		2176	3631	2297	2161	2892	6346
AN1991.2	1261.17	-0.346645	0.215346	-1.60971	0.107461	0.375697			1418.38	1487.56	1328.6	1218.65	1206.06	907.746		1168	1859	1176	1134	1062	1218
AN1992.2	511.69	-0.265665	0.19859	-1.33776	0.180976	0.489617			556.178	573.738	546.807	413.74	454.26	525.419		458	717	484	385	400	705
AN1993.2	3898.78	-0.0197557	0.264827	-0.0745988	0.940534	0.980028			3650.38	4056.98	4069.42	2773.67	4289.35	4552.89		3006	5070	3602	2581	3777	6109
AN1994.2	5.9055	-0.00187015	1.14854	-0.00162828	0.998701	0.999294			7.28618	4.80115	5.64883	13.9704	0	3.72638		6	6	5	13	0	5
AN1995.2	290.665	-0.164243	0.255962	-0.641667	0.521089	0.772099			284.161	304.873	333.281	217.079	273.692	330.902		234	381	295	202	241	444
AN1996.2	366.148	0.393602	0.265162	1.48438	0.137707	0.425553			279.304	344.083	326.502	346.037	377.036	523.929		230	430	289	322	332	703
AN1997.2	133.522	0.261419	0.396197	0.659821	0.509369	0.762921			94.7204	131.232	138.961	109.614	106.751	219.856		78	164	123	102	94	295
AN1998.2	68.4789	0.867346	0.495962	1.74882	0.0803227	0.318943			41.2884	52.0125	51.9692	149.376	45.426	70.8012		34	65	46	139	40	95
[truncated: 7,543 more rows]

## Sheet: KO_90_DE
Gene	baseMean	log2FoldChange	lfcSE	stat	pvalue	padj	Sign DE		Normlized Counts							Raw Counts
							735		KO_00_01	KO_00_02	KO_00_03	KO_90_01	KO_90_02	KO_90_03		KO_00_01	KO_00_02	KO_00_03	KO_90_01	KO_90_02	KO_90_03
AN0001.2	0	NA	NA	NA	NA	NA			0	0	0	0	0	0		0	0	0	0	0	0
AN0002.2	0.408982	-2.26209	4.0176	-0.563044	0.573405	NA			0	2.45389	0	0	0	0		0	3	0	0	0	0
AN0003.2	0	NA	NA	NA	NA	NA			0	0	0	0	0	0		0	0	0	0	0	0
AN0004.2	2.66448	-1.39493	1.42826	-0.976659	0.328738	NA			8.72374	0.817963	2.27153	0	1.955	2.21864		7	1	2	0	2	3
AN0005.2	63.4004	1.97456	0.573737	3.44158	0.000578321	0.0142836			31.1562	26.9928	19.308	60.8106	49.8524	192.282		25	33	17	51	51	260
AN0006.2	53.9386	0.64336	0.46731	1.37673	0.168595	0.559316			51.0962	35.9904	39.7517	70.3495	30.3024	96.1412		41	44	35	59	31	130
AN0007.2	0	NA	NA	NA	NA	NA			0	0	0	0	0	0		0	0	0	0	0	0
AN0008.2	0.162916	0.819877	4.08047	0.200927	0.840756	NA			0	0	0	0	0.977498	0		0	0	0	0	1	0
AN0009.2	220.39	-0.656973	0.21048	-3.12131	0.00180049	0.0329089			294.115	245.389	271.447	140.699	176.927	193.761		236	300	239	118	181	262
AN0010.2	352.849	-0.193902	0.240882	-0.804966	0.420839	0.798523			423.725	307.554	399.789	258.743	387.089	340.192		340	376	352	217	396	460
AN0011.2	214.593	-0.147471	0.266027	-0.554344	0.579344	0.877071			233.049	175.862	269.176	157.392	228.734	223.343		187	215	237	132	234	302
AN0012.2	6.67657	0.49604	0.786378	0.630791	0.528177	0.853153			6.23125	5.72574	4.54305	7.15418	12.7075	3.69774		5	7	4	6	13	5
AN0013.2	0	NA	NA	NA	NA	NA			0	0	0	0	0	0		0	0	0	0	0	0
AN0014.2	0.86066	0.187398	2.45913	0.076205	0.939256	NA			2.4925	0	0	1.19236	0	1.47909		2	0	0	1	0	2
AN0015.2	0.893883	0.100973	2.06126	0.0489862	0.96093	NA			0	2.45389	0	1.19236	0.977498	0.739547		0	3	0	1	1	1
AN0016.2	0.903103	-0.384847	2.05643	-0.187143	0.851548	NA			1.24625	0.817963	1.13576	0	0	2.21864		1	1	1	0	0	3
AN0017.2	28.9785	0.131099	0.414107	0.316582	0.751561	0.927094			22.4325	30.2646	30.6656	20.2702	30.3024	39.9356		18	37	27	17	31	54
AN0018.2	1.90972	-0.153478	1.78877	-0.0858013	0.931624	NA			0	4.90778	1.13576	0	0.977498	4.43728		0	6	1	0	1	6
AN0019.2	16.2751	0.49021	0.610189	0.803375	0.421758	0.798523			14.955	15.5413	10.2219	20.2702	7.81998	28.8423		12	19	9	17	8	39
AN0020.2	163.263	8.17897	2.67651	3.05584	NA	NA			0	0	3.40729	957.468	3.90999	14.7909		0	0	3	803	4	20
AN0021.2	0	NA	NA	NA	NA	NA			0	0	0	0	0	0		0	0	0	0	0	0
AN0022.2	0	NA	NA	NA	NA	NA			0	0	0	0	0	0		0	0	0	0	0	0
AN0023.2	0.652951	1.25532	2.56229	0.489921	0.62419	NA			1.24625	0	0	1.19236	0	1.47909		1	0	0	1	0	2
AN0024.2	0.759098	2.9459	3.04545	0.967314	0.333387	NA			0	0	0	3.57709	0.977498	0		0	0	0	3	1	0
AN0025.2	0	NA	NA	NA	NA	NA			0	0	0	0	0	0		0	0	0	0	0	0
AN0026.2	0	NA	NA	NA	NA	NA			0	0	0	0	0	0		0	0	0	0	0	0
AN0027.2	0.136327	-1.10368	4.08047	-0.270477	0.786793	NA			0	0.817963	0	0	0	0		0	1	0	0	0	0
AN0028.2	3.1938	-0.357315	1.21758	-0.293464	0.769168	NA			3.73875	1.63593	5.67882	0	2.93249	5.17683		3	2	5	0	3	7
AN0029.2	0.859162	-0.711066	2.11587	-0.336064	0.736823	NA			1.24625	0.817963	1.13576	0	1.955	0		1	1	1	0	2	0
AN0030.2	108.266	-0.166763	0.364044	-0.458085	0.646892	0.894473			124.625	110.425	107.897	152.623	61.5824	92.4434		100	135	95	128	63	125
AN0031.2	540.015	0.629942	0.332165	1.89647	0.0578979	0.318535			623.125	278.925	371.395	585.451	594.319	786.878		500	341	327	491	608	1064
AN0032.2	2.05378	0.321234	1.45163	0.221292	0.824865	NA			3.73875	0.817963	1.13576	0	2.93249	3.69774		3	1	1	0	3	5
AN0033.2	45.98	-0.404368	0.454705	-0.889297	0.373844	0.764072			76.0212	43.352	37.4802	59.6182	28.3474	31.061		61	53	33	50	29	42
AN0034.2	162.27	0.808474	0.366904	2.2035	0.0275594	0.208533			133.349	125.966	94.2683	282.59	116.322	221.125		107	154	83	237	119	299
AN0035.2	0.572348	2.58484	3.14167	0.822762	0.410643	NA			0	0	0	0	1.955	1.47909		0	0	0	0	2	2
AN0036.2	13.1571	-0.412249	0.633708	-0.650535	0.515347	0.845808			16.2012	20.4491	7.95034	17.8855	6.84248	9.61412		13	25	7	15	7	13
AN0037.2	2098.99	-0.1063	0.144254	-0.736893	0.461188	0.817732			2050.08	2034.27	2445.3	1968.59	2041.99	2053.72		1645	2487	2153	1651	2089	2777
AN0038.2	454.729	-0.167369	0.179624	-0.931775	0.351453	0.749294			488.53	413.889	541.759	411.366	459.424	413.407		392	506	477	345	470	559
AN0039.2	131.204	-0.118843	0.320327	-0.371004	0.710634	0.917093			100.946	188.132	119.255	139.507	138.805	100.578		81	230	105	117	142	136
AN0040.2	501.84	-0.158646	0.157152	-1.00951	0.312732	0.716608			484.791	535.766	567.882	470.984	442.806	508.809		389	655	500	395	453	688
AN0041.2	68.885	-0.0396739	0.281245	-0.141065	0.887819	0.964895			67.2975	70.3448	72.6888	52.464	68.4248	82.0898		54	86	64	44	70	111
AN0042.2	236.774	-0.183515	0.169831	-1.08058	0.279885	0.694017			255.481	265.02	235.103	217.01	212.117	235.916		205	324	207	182	217	319
AN0043.2	219.175	0.0280358	0.284828	0.0984305	0.92159	0.977444			272.929	162.775	215.795	234.896	257.082	171.575		219	199	190	197	263	232
AN0044.2	213.806	0.018511	0.254559	0.072718	0.942031	0.984399			168.244	219.214	248.732	264.705	186.702	195.241		135	268	219	222	191	264
AN0045.2	1210.76	0.271534	0.398521	0.681354	0.495648	0.83737			745.257	1385.63	1160.75	672.493	1536.63	1763.82		598	1694	1022	564	1572	2385
AN0046.2	2414.03	-0.139353	0.20072	-0.694263	0.487517	0.834152			2736.76	2331.19	2523.67	2183.22	2794.67	1914.69		2196	2850	2222	1831	2859	2589
AN0047.2	2557.98	-0.100893	0.19771	-0.51031	0.609834	0.886787			2468.82	3118.89	2354.44	2220.18	2326.44	2859.09		1981	3813	2073	1862	2380	3866
AN0048.2	150.483	0.899926	0.328153	2.74239	0.00609933	0.078755			129.61	93.2478	91.9968	275.436	166.175	146.43		104	114	81	231	170	198
AN0049.2	278.292	0.0140595	0.165803	0.0847965	0.932423	0.981026			285.391	282.197	263.497	283.783	256.104	298.777		229	345	232	238	262	404
AN0050.2	539.34	-1.15261	0.565634	-2.03773	0.0415769	0.266152			680.452	1111.61	440.676	202.702	150.535	650.062		546	1359	388	170	154	879
AN0051.2	378.981	-0.404805	1.03295	-0.391892	0.695138	0.911592			356.427	687.089	252.139	97.7738	95.7948	784.66		286	840	222	82	98	1061
AN0052.2	522.926	0.6818	0.420436	1.62165	0.104879	0.443801			449.896	507.137	247.596	748.805	325.507	858.615		361	620	218	628	333	1161
AN0053.2	105.324	0.305803	0.239341	1.27769	0.201359	0.603564			105.931	93.2478	84.0465	115.659	100.682	132.379		85	114	74	97	103	179
AN0054.2	1510.16	1.07861	0.430531	2.50531	0.0122345	0.123774			1600.18	462.149	850.687	1858.9	1724.31	2564.75		1284	565	749	1559	1764	3468
AN0055.2	208.231	0.528309	0.308504	1.71249	0.0868067	0.402926			224.325	116.151	172.636	233.703	205.275	297.298		180	142	152	196	210	402
AN0056.2	189.128	-0.388801	0.356897	-1.08939	0.27598	0.688276			206.877	201.219	235.103	131.16	253.172	107.234		166	246	207	110	259	145
AN0057.2	1200.73	-0.526636	0.257622	-2.04422	0.0409318	0.263843			1161.5	1934.48	1155.07	994.432	1035.17	923.695		932	2365	1017	834	1059	1249
AN0058.2	23.053	0.107425	0.508837	0.211118	0.832795	0.950956			14.955	18.8132	32.9371	16.6931	34.2124	20.7073		12	23	29	14	35	28
AN0059.2	102.089	-0.0552515	0.253156	-0.21825	0.827234	0.949081			103.439	91.6119	116.984	101.351	116.322	82.8293		83	112	103	85	119	112
AN0060.2	1291.96	0.0217905	0.17665	0.123354	0.901827	0.971061			1190.17	1213.86	1443.55	1129.17	1437.9	1337.1		955	1484	1271	947	1471	1808
AN0061.2	581.121	0.100768	0.219078	0.459963	0.645543	0.89431			528.41	598.749	555.388	480.523	746.808	576.847		424	732	489	403	764	780
AN0062.2	255.528	-0.200185	0.209549	-0.955312	0.33942	0.739335			286.637	247.843	285.077	236.088	278.587	198.938		230	303	251	198	285	269
AN0063.2	887.511	-0.215088	0.177059	-1.21478	0.224448	0.630279			965.843	1038.81	854.094	933.621	803.503	729.194		775	1270	752	783	822	986
AN0064.2	543.409	-0.0609579	0.174377	-0.349575	0.726658	0.920215			586.983	494.05	584.918	480.523	593.341	520.641		471	604	515	403	607	704
AN0065.2	308.283	-0.0809424	0.172911	-0.468117	0.639701	0.89431			301.592	338.637	310.063	314.784	265.879	318.745		242	414	273	264	272	431
AN0066.2	548.369	0.103832	0.167031	0.621631	0.534184	0.858138			555.827	461.331	570.153	537.756	606.049	559.098		446	564	502	451	620	756
AN0067.2	3763.8	0.17726	0.263235	0.673391	0.500699	0.838449			3215.32	2884.14	4498.76	4681.22	4269.71	3033.62		2580	3526	3961	3926	4368	4102
AN0068.2	535.724	-0.145631	0.192235	-0.757572	0.448707	0.81454			596.953	607.747	482.699	499.601	577.701	449.645		479	743	425	419	591	608
AN0069.2	768.735	-0.0773762	0.259437	-0.298246	0.765515	0.931301			659.266	882.582	826.836	618.837	635.373	989.514		529	1079	728	519	650	1338
AN0070.2	476.054	0.0586125	0.169586	0.345621	0.729627	0.920531			504.731	447.426	446.355	543.718	477.019	437.073		405	547	393	456	488	591
AN0071.2	1121.61	-0.186793	0.183422	-1.01838	0.308498	0.713353			985.783	1255.57	1340.2	1105.32	966.745	1076.04		791	1535	1180	927	989	1455
AN0072.2	474.623	0.058545	0.311501	0.187945	0.85092	0.956368			535.887	354.996	504.279	470.984	651.013	330.578		430	434	444	395	666	447
AN0073.2	512.668	-0.0321109	0.151902	-0.211392	0.832581	0.950956			513.455	509.591	532.673	516.294	457.469	546.526		412	623	469	433	468	739
AN0074.2	936.614	-0.165308	0.429918	-0.384511	0.7006	0.915108			1257.47	659.278	1053.99	812	1388.05	448.905		1009	806	928	681	1420	607
AN0075.2	2648.94	-0.0346543	0.313363	-0.110588	0.911943	0.973556			2354.16	3336.47	2349.89	3766.68	2116.28	1970.15		1889	4079	2069	3159	2165	2664
AN0076.2	1490.4	-0.0765265	0.132127	-0.579187	0.562463	0.870461			1407.02	1605.66	1576.44	1397.45	1506.32	1449.51		1129	1963	1388	1172	1541	1960
AN0077.2	290.944	-0.710357	0.320756	-2.21464	0.026785	0.204366			338.98	474.419	270.312	203.894	165.197	292.861		272	580	238	171	169	396
AN0078.2	817.529	-0.132697	0.15214	-0.872202	0.383098	0.769766			778.906	923.48	862.044	804.846	719.438	816.46		625	1129	759	675	736	1104
AN0079.2	380.892	0.583285	0.177413	3.28772	0.00101002	0.0214109			300.346	283.015	332.779	428.059	427.166	513.985		241	346	293	359	437	695
AN0080.2	92.1799	0.0478574	0.346471	0.138128	0.890139	0.966414			90.9762	85.0682	95.4041	134.737	59.6274	87.2666		73	104	84	113	61	118
AN0081.2	1291.81	-0.0381518	0.165514	-0.230504	0.8177	0.946363			1231.29	1359.45	1334.52	1458.26	1121.19	1246.14		988	1662	1175	1223	1147	1685
AN0082.2	395.08	-0.0309638	0.170646	-0.181451	0.856014	0.957139			353.935	448.244	394.11	410.173	386.112	377.909		284	548	347	344	395	511
AN0083.2	1138.14	0.0337788	0.12597	0.268149	0.788584	0.938112			1168.98	1088.71	1117.59	1106.51	1214.05	1132.99		938	1331	984	928	1242	1532
AN0084.2	4179.58	-0.307878	0.156953	-1.9616	0.0498093	0.294689			4967.55	4435.81	4468.09	3660.56	4210.08	3335.36		3986	5423	3934	3070	4307	4510
AN0085.2	620.722	0.0103868	0.265629	0.0391027	0.968809	0.99058			486.037	754.98	614.448	540.141	533.714	795.013		390	923	541	453	546	1075
AN0086.2	1965.54	-0.0893492	0.126593	-0.705801	0.480312	0.829805			2013.94	2046.54	2017.12	2018.67	1941.31	1755.69		1616	2502	1776	1693	1986	2374
AN0087.2	329.9	-0.235496	0.213988	-1.10051	0.27111	0.680672			331.502	298.557	440.676	306.438	310.844	291.382		266	365	388	257	318	394
AN0088.2	458.836	0.47158	0.29598	1.59328	0.111097	0.455975			492.268	317.37	345.272	497.216	399.797	701.091		395	388	304	417	409	948
AN0089.2	798.864	0.0988506	0.228775	0.432086	0.665679	0.903056			691.668	960.289	662.15	738.073	775.156	965.849		555	1174	583	619	793	1306
AN0090.2	281.424	0.108026	0.181941	0.593744	0.552684	0.868186			246.757	284.651	281.669	268.282	279.564	327.62		198	348	248	225	286	443
AN0091.2	567.288	0.0638719	0.168792	0.378407	0.705129	0.915932			619.386	505.501	539.487	612.875	602.139	524.339		497	618	475	514	616	709
AN0092.2	1111.59	-0.397183	0.31282	-1.26969	0.204197	0.606187			1345.95	1060.08	1384.5	986.085	1299.09	593.857		1080	1296	1219	827	1329	803
AN0093.2	505.985	-0.0883596	0.189883	-0.465337	0.64169	0.89431			510.962	573.392	480.428	467.407	432.054	571.67		410	701	423	392	442	773
AN0094.2	220.143	0.474815	0.437563	1.08514	0.277861	0.690886			198.154	158.685	195.351	448.329	155.422	164.919		159	194	172	376	159	223
AN0095.2	344.96	0.0904985	0.171239	0.528492	0.597158	0.882584			296.607	375.445	329.371	348.17	354.832	365.336		238	459	290	292	363	494
AN0096.2	115.546	0.13785	0.239543	0.575469	0.564974	0.871969			95.9612	107.153	127.205	124.006	103.615	135.337		77	131	112	104	106	183
AN0097.2	445.053	-0.305714	0.210481	-1.45245	0.146376	0.522771			418.74	475.237	582.646	343.401	442.806	407.491		336	581	513	288	453	551
AN0098.2	429.029	0.592299	0.343255	1.72554	0.084431	0.396146			305.331	396.712	324.828	416.135	347.989	783.181		245	485	286	349	356	1059
AN0099.2	1.42211	-1.1339	1.77201	-0.639894	0.522241	NA			0	2.45389	3.40729	1.19236	0	1.47909		0	3	3	1	0	2
AN0100.2	0.123258	0.819877	4.08047	0.200927	0.840756	NA			0	0	0	0	0	0.739547		0	0	0	0	0	1
AN0101.2	0.458312	0.757149	2.83057	0.26749	0.789092	NA			0	0.817963	0	1.19236	0	0.739547		0	1	0	1	0	1
AN0102.2	1.00062	-2.35493	1.97175	-1.19433	0.232347	NA			2.4925	1.63593	1.13576	0	0	0.739547		2	2	1	0	0	1
AN0103.2	633.378	0.199776	0.158397	1.26123	0.207224	0.610029			544.611	597.931	625.805	641.492	750.718	639.709		437	731	551	538	768	865
AN0104.2	142.143	0.0754334	0.31711	0.237878	0.811976	0.944492			129.61	173.408	111.305	186.009	101.66	150.868		104	212	98	156	104	204
AN0105.2	384.014	-0.0527934	0.182142	-0.289848	0.771933	0.932721			418.74	397.53	357.765	323.131	413.482	393.439		336	486	315	271	423	532
AN0106.2	1729.98	-0.263058	0.139816	-1.88146	0.05991	0.326331			1703.62	1900.13	2058	1529.8	1589.41	1598.9		1367	2323	1812	1283	1626	2162
AN0107.2	15.7968	-0.160328	0.467937	-0.342628	0.731878	0.920969			17.4475	17.9952	14.7649	11.9236	15.64	17.0096		14	22	13	10	16	23
AN0108.2	496.835	-0.235383	0.199752	-1.17838	0.238646	0.648881			594.461	453.152	564.474	522.255	406.639	440.031		477	554	497	438	416	595
AN0109.2	1044.48	-0.017108	0.159085	-0.10754	0.914361	0.974518			1131.59	967.65	1053.99	951.506	1156.38	1005.78		908	1183	928	798	1183	1360
AN0110.2	1098.1	-0.148176	0.199008	-0.744571	0.456531	0.815255			1019.43	1369.27	1074.43	943.16	993.138	1189.19		818	1674	946	791	1016	1608
AN0111.2	1157.99	0.0266103	0.177749	0.149707	0.880996	0.963295			1084.24	1083.8	1275.46	1013.51	1167.13	1323.79		870	1325	1123	850	1194	1790
AN0112.2	957.068	0.108953	0.202453	0.538166	0.590462	0.880766			734.041	1055.17	972.213	1071.94	897.343	1011.7		589	1290	856	899	918	1368
AN0113.2	912.998	-0.0691018	0.164092	-0.421115	0.673671	0.903906			872.374	957.017	974.485	978.931	772.223	922.955		700	1170	858	821	790	1248
AN0114.2	110.381	-0.0839695	0.213483	-0.393332	0.694075	0.911109			103.439	121.877	114.712	107.313	114.367	100.578		83	149	101	90	117	136
AN0115.2	1844.83	-0.133042	0.127193	-1.04599	0.295567	0.705467			2016.43	1810.15	1964.87	1683.62	1748.74	1845.17		1618	2213	1730	1412	1789	2495
AN0116.2	536.76	0.117618	0.282805	0.415896	0.677486	0.906216			634.341	381.989	529.266	481.715	718.461	474.789		509	467	466	404	735	642
AN0117.2	1870.07	-0.274609	0.127515	-2.15354	0.0312764	0.226252			1955.37	2085.81	2100.03	1721.77	1780.02	1577.45		1569	2550	1849	1444	1821	2133
AN0118.2	1046.19	-0.163618	0.224429	-0.729043	0.465975	0.821599			968.336	991.371	1356.1	1046.9	1098.71	815.721		777	1212	1194	878	1124	1103
AN0119.2	10.0945	-0.349684	0.611884	-0.571486	0.56767	0.873379			16.2012	8.99759	9.0861	8.34655	6.84248	11.0932		13	11	8	7	7	15
AN0120.2	652.508	-0.107064	0.168634	-0.634889	0.525501	0.851363			757.72	672.366	600.819	630.761	579.656	673.728		608	822	529	529	593	911
AN0121.2	930.17	0.140136	0.209579	0.668655	0.503716	0.840207			800.092	902.213	952.905	803.653	1192.55	929.611		642	1103	839	674	1220	1257
AN0122.2	973.262	-0.0222837	0.347403	-0.0641437	0.948856	0.986743			704.131	1383.99	854.094	754.766	802.526	1340.06		565	1692	752	633	821	1812
AN0123.2	644.421	0.12526	0.238231	0.525793	0.599032	0.883352			687.93	539.038	622.398	679.647	825.008	512.506		552	659	548	570	844	693
AN0124.2	536.44	-0.374617	0.177195	-2.11415	0.0345028	0.238255			645.557	561.941	611.041	400.634	523.939	475.529		518	687	538	336	536	643
AN0125.2	3310.66	-0.115989	0.134774	-0.860621	0.389447	0.774729			3120.61	3707.01	3501.56	3257.54	3214.01	3063.21		2504	4532	3083	2732	3288	4142
AN0126.2	220.391	0.0754173	0.175508	0.429709	0.667407	0.903056			228.064	193.857	222.61	227.742	232.644	217.427		183	237	196	191	238	294
AN0127.2	381.171	-0.169633	0.148592	-1.1416	0.25362	0.666185			405.031	386.897	419.097	348.17	380.247	347.587		325	473	369	292	389	470
AN0128.2	217.294	-0.329361	0.207718	-1.58561	0.112827	0.456919			254.235	235.573	235.103	215.818	206.252	156.784		204	288	207	181	211	212
AN0129.2	278.397	0.795071	0.263284	3.01982	0.00252923	0.0420785			244.265	171.772	195.351	422.097	264.902	371.992		196	210	172	354	271	503
AN0130.2	75.3668	-0.251805	0.325199	-0.774311	0.438747	0.808934			103.439	55.6215	87.4538	64.3877	79.1773	62.122		83	68	77	54	81	84
AN0131.2	833.788	0.0515013	0.207659	0.248009	0.804127	0.942917			884.837	894.852	675.779	998.009	771.246	778.004		710	1094	595	837	789	1052
AN0132.2	349.112	0.0494245	0.256152	0.19295	0.846998	0.955371			296.607	296.921	436.133	317.169	432.054	315.787		238	363	384	266	442	427
AN0133.2	972.301	-0.399274	0.260541	-1.53248	0.125404	0.484501			1121.62	966.014	1230.03	814.385	1090.89	610.866		900	1181	1083	683	1116	826
AN0134.2	674.775	-0.278862	0.199829	-1.3955	0.162865	0.552399			808.816	712.446	697.359	640.299	697.933	491.799		649	871	614	537	714	665
AN0135.2	753.676	-0.244245	0.212642	-1.14862	0.250712	0.661278			658.02	852.318	940.412	794.114	619.734	657.458		528	1042	828	666	634	889
AN0136.2	3.86498	1.21755	0.99611	1.22231	0.221591	0.62718			2.4925	3.27185	1.13576	5.96182	2.93249	7.39547		2	4	1	5	3	10
AN0137.2	1072.21	0.0558068	0.187141	0.298207	0.765545	0.931301			957.119	960.289	1236.85	1104.13	1196.46	978.421		768	1174	1089	926	1224	1323
AN0138.2	219.593	0.0964863	0.209726	0.460059	0.645474	0.89431			219.34	191.403	226.017	226.549	261.969	192.282		176	234	199	190	268	260
AN0139.2	111.885	-0.213638	0.245153	-0.871446	0.383511	0.770112			133.349	109.607	118.119	88.2349	125.12	96.8807		107	134	104	74	128	131
AN0140.2	2233.12	-0.289802	0.157049	-1.84529	0.064995	0.343122			2387.81	2732	2248.81	1962.63	2199.37	1868.1		1916	3340	1980	1646	2250	2526
AN0141.2	267.177	-0.2384	0.330728	-0.720834	0.471012	0.82427			341.472	260.112	265.769	236.088	345.057	154.565		274	318	234	198	353	209
AN0142.2	1404.35	0.100055	0.229545	0.435883	0.662922	0.90189			1370.87	1195.04	1501.48	1278.21	1854.31	1226.17		1100	1461	1322	1072	1897	1658
AN0143.2	192.809	-0.092629	0.226188	-0.409522	0.682157	0.90687			246.757	172.59	178.315	187.201	197.455	174.533		198	211	157	157	202	236
AN0144.2	351.411	0.284157	0.174644	1.62706	0.103724	0.442722			309.07	333.729	306.656	438.79	348.967	371.253		248	408	270	368	357	502
AN0145.2	40.4474	-0.0838162	0.384218	-0.218147	0.827314	0.949081			46.1112	31.0826	47.702	52.464	28.3474	36.9774		37	38	42	44	29	50
AN0146.2	2.81607	-0.608439	1.06277	-0.572503	0.566981	NA			3.73875	4.08982	2.27153	2.38473	2.93249	1.47909		3	5	2	2	3	2
AN0147.2	3.55968	-1.96907	1.13681	-1.73209	0.0832575	NA			4.985	6.5437	5.67882	1.19236	0	2.95819		4	8	5	1	0	4
AN0148.2	4.67166	1.08967	0.966647	1.12727	0.259628	0.672266			2.4925	4.08982	2.27153	8.34655	1.955	8.87457		2	5	2	7	2	12
AN0149.2	8.56044	-0.312344	0.702869	-0.444384	0.656765	0.899566			9.96999	8.17963	10.2219	11.9236	2.93249	8.13502		8	10	9	10	3	11
AN0150.2	31.6997	-0.204437	0.349831	-0.584388	0.558959	0.868789			34.895	31.9006	35.2087	32.1938	23.4599	32.5401		28	39	31	27	24	44
AN0151.2	2.59013	0.871686	1.74022	0.500906	0.616437	NA			1.24625	4.08982	0	2.38473	7.81998	0		1	5	0	2	8	0
AN0152.2	10.4527	2.62072	0.99455	2.63508	0.00841167	0.0961528			4.985	1.63593	2.27153	39.348	7.81998	6.65593		4	2	2	33	8	9
AN0153.2	591.755	-0.138518	0.203214	-0.681638	0.495468	0.83737			616.893	556.215	687.137	561.603	659.811	468.873		495	680	605	471	675	634
AN0154.2	267.629	0.0879876	0.216524	0.406365	0.684475	0.907235			266.697	242.935	268.04	306.438	304.979	216.687		214	297	236	257	312	293
AN0155.2	616.245	0.37353	0.211023	1.77009	0.0767122	0.377593			489.776	556.215	565.61	580.681	651.013	854.177		393	680	498	487	666	1155
AN0156.2	467.069	0.198651	0.191572	1.03695	0.299758	0.708259			405.031	456.423	441.812	596.182	452.581	450.384		325	558	389	500	463	609
AN0157.2	6.73686	0.806894	0.758106	1.06435	0.287168	0.701294			6.23125	4.90778	3.40729	13.116	6.84248	5.91638		5	6	3	11	7	8
AN0158.2	1303.09	0.762467	0.376084	2.02738	0.0426232	0.270288			943.411	1138.6	816.614	2612.47	981.408	1326.01		757	1392	719	2191	1004	1793
AN0159.2	94.7884	0.243487	0.238804	1.01961	0.307913	0.713353			77.2675	94.8837	87.4538	115.659	89.9298	103.537		62	116	77	97	92	140
AN0160.2	117.926	0.292519	0.261864	1.11706	0.263968	0.675104			94.7149	103.063	120.391	107.313	162.265	119.807		76	126	106	90	166	162
AN0161.2	972.473	-0.0435706	0.165067	-0.263957	0.791813	0.939631			1131.59	930.842	899.524	957.468	1014.64	900.769		908	1138	792	803	1038	1218
AN0162.2	966.213	0.0240453	0.163686	0.146899	0.883212	0.963371			906.023	943.111	1024.46	990.854	1080.13	852.698		727	1153	902	831	1105	1153
AN0163.2	1342.2	-0.42391	0.182661	-2.32074	0.0203008	0.169861			1500.48	1743.08	1368.59	1310.41	1039.08	1091.57		1204	2131	1205	1099	1063	1476
AN0164.2	464.041	0.056781	0.183948	0.30868	0.757565	0.929441			447.403	417.161	500.872	425.674	543.489	449.645		359	510	441	357	556	608
AN0165.2	354.011	0.278426	0.171477	1.62369	0.104441	0.443256			307.824	312.462	340.729	344.593	390.999	427.458		247	382	300	289	400	578
AN0166.2	557.47	0.0363606	0.13471	0.269917	0.787224	0.938048			575.767	526.768	549.709	566.373	549.354	576.847		462	644	484	475	562	780
AN0167.2	493.588	0.00572863	0.157535	0.0363642	0.970992	0.990589			457.373	543.945	475.885	465.022	511.231	508.069		367	665	419	390	523	687
AN0168.2	554.068	0.262116	0.253348	1.03461	0.300853	0.708623			412.508	473.601	624.67	751.189	539.579	522.86		331	579	550	630	552	707
AN0169.2	33.9713	0.726731	0.465803	1.56017	0.11872	0.47127			32.4025	17.1772	27.2583	63.1953	34.2124	29.5819		26	21	24	53	35	40
AN0170.2	6366.83	1.59013	0.400191	3.97344	7.08e-05	0.00291339			2740.5	3450.99	3332.33	16268.6	6083.95	6324.61		2199	4219	2934	13644	6224	8552
AN0171.2	35.4404	1.03645	0.359889	2.87992	0.00397782	0.0583101			24.925	20.4491	24.9868	36.9633	49.8524	55.4661		20	25	22	31	51	75
AN0172.2	597.326	-0.265094	0.451605	-0.587003	0.557201	0.868721			385.091	745.982	825.7	274.244	499.501	853.438		309	912	727	230	511	1154
AN0173.2	307.496	-0.153107	0.173333	-0.883307	0.377071	0.766347			363.905	294.467	313.471	306.438	286.407	280.288		292	360	276	257	293	379
AN0174.2	376.987	-0.266055	0.468498	-0.567888	0.570111	0.874634			304.085	584.844	346.408	230.126	200.387	596.075		244	715	305	193	205	806
AN0175.2	1474.84	-0.188756	0.127683	-1.47831	0.139325	0.509083			1596.45	1626.11	1491.26	1299.68	1446.7	1388.87		1281	1988	1313	1090	1480	1878
AN0176.2	238.019	-0.00196432	0.589273	-0.00333346	0.99734	0.998878			304.085	274.836	136.292	116.852	115.345	480.706		244	336	120	98	118	650
AN0177.2	0	NA	NA	NA	NA	NA			0	0	0	0	0	0		0	0	0	0	0	0
AN0178.2	93.6227	0.10855	0.290515	0.373645	0.708668	0.916584			103.439	94.8837	72.6888	85.8502	82.1098	122.765		83	116	64	72	84	166
AN0179.2	1308.2	0.225127	0.375801	0.599058	0.549134	0.865685			1039.37	1652.29	926.783	1645.46	780.043	1805.24		834	2020	816	1380	798	2441
AN0180.2	4.9276	0.321381	0.838801	0.383143	0.701613	0.915559			3.73875	5.72574	3.40729	8.34655	3.90999	4.43728		3	7	3	7	4	6
AN0181.2	12.7048	0.839628	0.573109	1.46504	0.14291	0.517427			12.4625	8.17963	6.81458	20.2702	10.7525	17.7491		10	10	6	17	11	24
AN0182.2	924.105	0.0131368	0.162107	0.0810378	0.935412	0.982024			841.218	944.747	972.213	974.161	995.093	817.2		675	1155	856	817	1018	1105
AN0183.2	665.372	-0.00966665	0.285212	-0.0338928	0.972963	0.990589			537.133	942.293	522.451	591.413	679.361	719.58		431	1152	460	496	695	973
AN0184.2	459.024	-0.281772	0.267773	-1.05228	0.292673	0.70512			446.157	687.907	375.938	410.173	421.301	412.667		358	841	331	344	431	558
AN0185.2	0.533329	-2.59756	2.62278	-0.990384	0.321986	NA			1.24625	0.817963	1.13576	0	0	0		1	1	1	0	0	0
AN0186.2	797.344	-0.00675236	0.148096	-0.0455944	0.963634	0.989252			797.6	754.162	846.143	771.46	869.973	744.724		640	922	745	647	890	1007
AN0187.2	1.34965	1.51487	1.69242	0.895092	0.370738	NA			1.24625	0.817963	0	3.57709	0.977498	1.47909		1	1	0	3	1	2
AN0188.2	47.5617	-0.0545268	0.312015	-0.174757	0.86127	0.958853			54.835	53.9856	36.3444	48.8869	43.9874	47.331		44	66	32	41	45	64
AN0189.2	85.3808	0.0132643	0.29846	0.0444424	0.964552	0.989612			99.6999	70.3448	86.318	63.1953	89.9298	102.797		80	86	76	53	92	139
AN0190.2	585.211	-0.300195	0.267103	-1.12389	0.261058	0.672933			699.146	593.841	643.978	558.026	659.811	356.462		561	726	567	468	675	482
AN0191.2	435.178	-0.184294	0.210592	-0.875127	0.381505	0.768334			431.202	449.062	508.822	345.786	497.546	378.648		346	549	448	290	509	512
AN0192.2	520.801	-0.100792	0.31292	-0.322102	0.747376	0.924664			572.028	492.414	551.981	527.025	677.406	303.954		459	602	486	442	693	411
AN0193.2	654.952	-0.279763	0.226358	-1.23594	0.216483	0.622601			833.741	662.55	659.878	460.253	692.068	621.22		669	810	581	386	708	840
AN0194.2	21.9158	0.254289	0.422689	0.6016	0.547441	0.865231			22.4325	23.7209	13.6292	23.8473	23.4599	24.4051		18	29	12	20	24	33
AN0195.2	4.16931	-0.590796	0.931923	-0.633954	0.526111	0.851493			6.23125	6.5437	2.27153	3.57709	1.955	4.43728		5	8	2	3	2	6
AN0196.2	0	NA	NA	NA	NA	NA			0	0	0	0	0	0		0	0	0	0	0	0
AN0197.2	7.56925	0.0761809	0.75461	0.100954	0.919587	0.976957			7.4775	6.5437	7.95034	13.116	2.93249	7.39547		6	8	7	11	3	10
AN0198.2	109.257	-0.107611	0.264867	-0.406283	0.684535	0.907235			112.162	105.517	121.527	121.621	116.322	78.392		90	129	107	102	119	106
AN0199.2	207.713	-0.0855127	0.447084	-0.191268	0.848316	0.956136			139.58	330.457	171.5	108.505	224.824	271.414		112	404	151	91	230	367
AN0200.2	184.367	-0.494489	0.399993	-1.23625	0.216367	0.622601			184.445	337.819	123.798	183.624	121.21	155.305		148	413	109	154	124	210
AN0201.2	362.513	-0.0871195	0.202321	-0.430601	0.666759	0.903056			362.659	411.435	345.272	403.019	290.317	362.378		291	503	304	338	297	490
AN0202.2	394.856	-0.178375	0.167517	-1.06482	0.286959	0.701199			454.881	413.889	388.431	382.749	394.909	334.275		365	506	342	321	404	452
AN0203.2	140.859	0.0367305	0.199961	0.183688	0.854258	0.957083			143.319	134.964	138.563	146.661	154.445	127.202		115	165	122	123	158	172
AN0204.2	660.453	-0.424137	0.342084	-1.23986	0.215027	0.621687			892.314	598.749	779.133	599.759	764.403	328.359		716	732	686	503	782	444
AN0205.2	345.578	-0.159914	0.183667	-0.870672	0.383933	0.770364			352.689	373.809	367.987	280.206	376.337	322.443		283	457	324	235	385	436
AN0206.2	606.958	0.225415	0.155791	1.44691	0.147923	0.525498			540.872	567.666	571.289	609.298	619.734	732.891		434	694	503	511	634	991
AN0207.2	85.6334	0.269477	0.33063	0.81504	0.41505	0.793793			110.916	67.8909	54.5166	101.351	94.8173	84.3084		89	83	48	85	97	114
AN0208.2	0	NA	NA	NA	NA	NA			0	0	0	0	0	0		0	0	0	0	0	0
AN0209.2	57.6682	0.522383	0.4578	1.14107	0.25384	0.666402			57.3275	43.352	42.0232	58.4258	36.1674	108.713		46	53	37	49	37	147
AN0210.2	1122.44	-0.0712478	0.164631	-0.432772	0.66518	0.903041			1196.4	1100.98	1155.07	975.354	1048.85	1257.97		960	1346	1017	818	1073	1701
AN0211.2	673.617	0.205646	0.23614	0.870864	0.383828	0.770364			710.362	520.225	647.385	625.991	903.208	634.532		570	636	570	525	924	858
AN0212.2	340.057	-0.46192	0.180118	-2.56454	0.0103311	0.110212			438.68	405.71	337.322	298.091	285.429	275.112		352	496	297	250	292	372
AN0213.2	705.077	0.425663	0.171304	2.48485	0.0129607	0.129371			560.812	648.645	594.004	922.89	774.178	729.933		450	793	523	774	792	987
AN0214.2	198.046	0.0699723	0.272189	0.257072	0.797123	0.940305			155.781	188.132	235.103	253.974	162.265	193.022		125	230	207	213	166	261
AN0215.2	102.972	5.8528	1.89761	3.0843	NA	NA			4.985	3.27185	2.27153	587.835	0.977498	18.4887		4	4	2	493	1	25
AN0216.2	2.07936	0.84107	1.44653	0.581438	0.560945	NA			1.24625	0	3.40729	1.19236	2.93249	3.69774		1	0	3	1	3	5
AN0217.2	0.750471	-1.6705	2.51618	-0.663904	0.506752	NA			2.4925	0.817963	0	1.19236	0	0		2	1	0	1	0	0
AN0218.2	30.2328	0.58526	0.367624	1.592	0.111384	0.456815			22.4325	30.2646	19.308	35.7709	38.1224	35.4983		18	37	17	30	39	48
AN0219.2	107.71	-0.212247	0.21944	-0.967224	0.333432	0.734828			129.61	102.245	115.848	97.7738	98.7273	102.058		104	125	102	82	101	138
AN0220.2	0.321985	1.7271	3.84371	0.449331	0.653193	NA			0	0	0	1.19236	0	0.739547		0	0	0	1	0	1
AN0221.2	21.9049	0.200839	0.424279	0.473366	0.635952	0.894138			26.1712	20.4491	14.7649	22.6549	21.5049	25.8842		21	25	13	19	22	35
AN0222.2	7.78292	0.57814	0.81467	0.709662	0.477914	0.828589			11.2162	3.27185	4.54305	11.9236	3.90999	11.8328		9	4	4	10	4	16
AN0223.2	0.63021	-0.205539	2.27028	-0.0905344	0.927863	NA			1.24625	0.817963	0	0	0.977498	0.739547		1	1	0	0	1	1
AN0224.2	710.464	-0.10636	0.206935	-0.513976	0.607268	0.886787			651.788	796.696	762.097	610.49	608.981	832.73		523	974	671	512	623	1126
AN0225.2	1291.63	0.0457305	0.199694	0.229003	0.818867	0.947149			994.507	1383.18	1434.47	1397.45	1284.43	1255.75		798	1691	1263	1172	1314	1698
AN0226.2	168.859	0.0660262	0.241511	0.273387	0.784555	0.937114			150.796	199.583	144.242	144.276	191.59	182.668		121	244	127	121	196	247
AN0227.2	245.411	0.85142	0.400397	2.12644	0.0334669	0.235401			218.094	193.857	113.576	267.09	201.365	478.487		175	237	100	224	206	647
AN0228.2	1001.75	0.0125224	0.219295	0.0571029	0.954463	0.987272			1122.87	863.769	1005.15	1179.25	1042.99	796.493		901	1056	885	989	1067	1077
AN0229.2	2861.91	-0.032802	0.155276	-0.21125	0.832692	0.950956			3084.47	2517.69	3082.46	2945.14	2644.13	2897.55		2475	3078	2714	2470	2705	3918
AN0230.2	3.91057	-0.875851	0.994214	-0.880949	0.378346	0.766747			8.72374	3.27185	3.40729	1.19236	3.90999	2.95819		7	4	3	1	4	4
AN0231.2	1.19058	1.26298	1.73609	0.727485	0.466929	NA			1.24625	0.817963	0	2.38473	1.955	0.739547		1	1	0	2	2	1
AN0232.2	1330.3	-0.242212	0.343174	-0.705801	0.480312	0.829805			1653.77	1753.71	916.561	1695.54	960.88	1001.35		1327	2144	807	1422	983	1354
AN0233.2	148.663	0.581895	0.212897	2.73322	0.00627186	0.0797312			128.364	130.874	97.6756	177.662	173.995	183.408		103	160	86	149	178	248
AN0234.2	486.112	0.411066	0.463351	0.887159	0.374993	0.764581			385.091	485.87	381.616	289.744	362.652	1011.7		309	594	336	243	371	1368
AN0235.2	2254.83	-0.123694	0.137293	-0.900948	0.367616	0.758423			2225.8	2270.67	2557.74	2120.02	2298.1	2056.68		1786	2776	2252	1778	2351	2781
AN0236.2	885.4	-0.0026011	0.184142	-0.0141255	0.98873	0.9957			822.525	880.128	955.177	870.426	1028.33	755.817		660	1076	841	730	1052	1022
AN0237.2	583.623	-0.349901	0.25165	-1.39043	0.164399	0.555538			674.221	584.026	703.037	584.258	595.296	360.899		541	714	619	490	609	488
AN0238.2	8663.18	0.217315	0.288824	0.752412	0.451803	0.814544			7994.69	9530.91	6510.19	9486.45	6337.12	12119.7		6415	11652	5732	7956	6483	16388
AN0239.2	1043.35	-0.201171	0.242385	-0.829965	0.406558	0.787224			964.597	1259.66	1124.41	797.692	860.198	1253.53		774	1540	990	669	880	1695
AN0240.2	7425.66	0.00862365	0.374808	0.0230082	0.981644	0.993237			5712.81	10155	6340.97	11418.1	5651.89	5275.19		4584	12415	5583	9576	5782	7133
AN0241.2	11416.9	0.239584	0.283158	0.846113	0.39749	0.780736			10018.6	12128.8	9264.42	17261.9	9234.42	10593.3		8039	14828	8157	14477	9447	14324
AN0242.2	1896.03	0.0448743	0.240022	0.186959	0.851693	0.95649			1583.98	2242.85	1770.65	2357.3	1887.55	1533.82		1271	2742	1559	1977	1931	2074
AN0243.2	1128.44	-0.00517467	0.158063	-0.032738	0.973884	0.990896			1029.4	1094.43	1267.51	1085.05	1216.01	1078.26		826	1338	1116	910	1244	1458
AN0244.2	751.104	-0.0773386	0.129044	-0.59932	0.548959	0.865685			788.876	741.075	783.677	764.305	716.506	712.184		633	906	690	641	733	963
AN0245.2	65.8545	0.559738	0.306648	1.82534	0.0679492	0.352385			57.3275	59.7113	42.0232	81.0808	92.8623	62.122		46	73	37	68	95	84
AN0246.2	109.156	-0.24695	0.289572	-0.852812	0.393764	0.77817			125.871	110.425	120.391	66.7724	112.412	119.067		101	135	106	56	115	161
AN0247.2	959.32	-0.383796	0.373195	-1.02841	0.303759	0.711068			1220.08	840.048	1198.23	791.73	1244.35	461.478		979	1027	1055	664	1273	624
AN0248.2	773.701	-0.267043	0.394187	-0.677454	0.498118	0.838044			711.608	1091.98	730.296	1141.09	461.379	505.85		571	1335	643	957	472	684
AN0249.2	193.858	0.194377	0.180377	1.07762	0.281205	0.695194			173.229	197.947	170.364	214.626	198.432	208.552		139	242	150	180	203	282
AN0250.2	109.243	0.335948	0.277862	1.20904	0.226646	0.632869			98.4537	106.335	84.0465	156.2	95.7948	114.63		79	130	74	131	98	155
AN0251.2	9.77899	-0.0367984	0.623492	-0.0590198	0.952936	0.987272			7.4775	13.0874	9.0861	5.96182	12.7075	10.3537		6	16	8	5	13	14
AN0252.2	5234.28	0.0634292	0.174482	0.363528	0.71621	0.917769			5053.54	4905.32	5398.28	5339.41	6193.43	4515.68		4055	5997	4753	4478	6336	6106
AN0253.2	1563.43	-0.18692	0.165999	-1.12603	0.260151	0.672451			1711.1	1560.67	1724.09	1294.91	1409.55	1680.25		1373	1908	1518	1086	1442	2272
AN0254.2	408.816	-0.377257	0.261732	-1.44138	0.149476	0.527142			314.055	525.132	546.302	327.9	370.472	369.034		252	642	481	275	379	499
AN0255.2	435.139	-0.113075	0.204164	-0.553845	0.579685	0.877071			428.71	471.147	457.713	329.092	451.604	472.571		344	576	403	276	462	639
AN0256.2	373.709	0.0883121	0.240689	0.366914	0.713683	0.917769			322.779	399.984	364.58	341.016	320.619	493.278		259	489	321	286	328	667
AN0257.2	229.458	-0.259686	0.233194	-1.1136	0.26545	0.676498			236.787	304.282	208.98	187.201	201.365	238.134		190	372	184	157	206	322
AN0258.2	387.42	0.160969	0.194991	0.825519	0.409077	0.7889			367.644	374.627	355.494	345.786	486.794	394.179		295	458	313	290	498	533
AN0259.2	297.188	0.290898	0.234835	1.23874	0.215444	0.622237			201.892	332.911	265.769	326.708	324.529	331.317		162	407	234	274	332	448
AN0260.2	471.394	0.0310426	0.149817	0.207203	0.835851	0.952052			471.082	431.885	496.328	501.985	457.469	469.613		378	528	437	421	468	635
AN0261.2	2915.45	-0.252373	0.217099	-1.16248	0.245041	0.656634			2791.6	3926.22	2789.43	3016.68	2648.04	2320.7		2240	4800	2456	2530	2709	3138
AN0262.2	16477.1	0.103101	0.210869	0.488935	0.624888	0.89042			17447.5	14501.7	15716.7	16218.5	21070.9	13907.2		14000	17729	13838	13602	21556	18805
AN0263.2	2.6113	-2.40161	1.55446	-1.54498	0.122352	NA			8.72374	2.45389	2.27153	0	0	2.21864		7	3	2	0	0	3
AN0264.2	10.2267	-0.254134	0.655278	-0.387826	0.698145	0.913352			8.72374	8.99759	15.9007	9.53891	4.88749	13.3119		7	11	14	8	5	18
AN0265.2	741.022	0.105645	0.186129	0.567592	0.570312	0.874634			687.93	655.188	799.577	664.147	876.815	762.473		552	801	704	557	897	1031
AN0266.2	417.458	0.0595676	0.16499	0.361037	0.718072	0.917769			458.62	392.622	375.938	412.558	451.604	413.407		368	480	331	346	462	559
AN0267.2	478.968	0.105236	0.17886	0.58837	0.556284	0.868721			505.977	426.159	452.034	549.68	507.321	432.635		406	521	398	461	519	585
AN0268.2	472.732	-0.328796	0.209548	-1.56907	0.116631	0.465903			431.202	644.555	502.007	431.636	401.752	425.24		346	788	442	362	411	575
AN0269.2	1841.45	0.0163116	0.162663	0.100278	0.920123	0.977089			1757.21	1668.64	2067.09	1925.67	1952.06	1678.03		1410	2040	1820	1615	1997	2269
AN0270.2	465.198	-0.248585	0.134594	-1.84693	0.0647578	0.342529			518.44	499.775	497.464	431.636	416.414	427.458		416	611	438	362	426	578
AN0271.2	896.134	0.123134	0.252867	0.486949	0.626294	0.890853			1009.46	741.893	822.292	993.239	1125.1	684.821		810	907	724	833	1151	926
AN0272.2	273.921	0.363549	0.284817	1.27643	0.201804	0.603678			219.34	323.095	174.908	352.94	270.767	302.475		176	395	154	296	277	409
AN0273.2	1577.42	0.213451	0.221505	0.96364	0.335226	0.735459			1091.71	1692.37	1598.02	1553.65	1702.8	1825.94		876	2069	1407	1303	1742	2469
AN0274.2	597.213	0.416971	0.205502	2.02904	0.0424544	0.269435			407.524	598.749	526.994	634.338	738.988	676.686		327	732	464	532	756	915
AN0275.2	293.712	0.111083	0.271214	0.409577	0.682117	0.90687			296.607	250.297	300.977	338.631	208.207	367.555		238	306	265	284	213	497
AN0276.2	983.816	-0.00707748	0.166874	-0.042412	0.96617	0.990345			899.792	913.665	1145.98	952.699	968.7	1022.05		722	1117	1009	799	991	1382
AN0277.2	2816.62	0.168908	0.183763	0.919159	0.358012	0.752244			2640.8	2523.42	2791.71	2723.36	3588.39	2632.05		2119	3085	2458	2284	3671	3559
AN0278.2	12703.6	0.179303	0.182238	0.983896	0.325167	0.728349			13044.5	11008.1	11693.8	11853.3	15963.5	12658.1		10467	13458	10296	9941	16331	17116
AN0279.2	712.962	0.762009	0.263505	2.89182	0.00383012	0.0568641			663.005	357.45	567.882	951.506	844.558	893.373		532	437	500	798	864	1208
AN0280.2	46.9985	0.358637	0.292869	1.22456	0.220739	0.626919			46.1112	36.8083	40.8875	53.6564	55.7174	48.8101		37	45	36	45	57	66
AN0281.2	254.34	0.0177165	0.233521	0.0758671	0.939525	0.983154			231.802	241.299	285.077	232.511	318.664	216.687		186	295	251	195	326	293
AN0282.2	220.92	0.911932	0.25059	3.63914	0.000273546	0.00830226			193.169	132.51	135.156	327.9	239.487	297.298		155	162	119	275	245	402
AN0283.2	1.71472	-0.339259	1.5353	-0.220972	0.825114	NA			2.4925	0	3.40729	1.19236	0.977498	2.21864		2	0	3	1	1	3
AN0284.2	7.91532	-0.120811	0.662196	-0.18244	0.855238	0.957139			9.96999	8.99759	5.67882	7.15418	9.77498	5.91638		8	11	5	6	10	8
AN0285.2	1745.39	-0.682822	0.322768	-2.11552	0.0343859	0.237667			1716.09	3251.4	1484.44	1302.06	1265.86	1452.47		1377	3975	1307	1092	1295	1964
AN0286.2	301.63	-0.151293	0.195806	-0.772667	0.43972	0.808934			284.145	337.001	331.643	265.897	259.037	332.057		228	412	292	223	265	449
AN0287.2	636.459	-0.193382	0.284167	-0.680521	0.496175	0.837566			454.881	880.946	700.766	549.68	545.444	687.04		365	1077	617	461	558	929
AN0288.2	360.026	-0.231581	0.298376	-0.776138	0.437667	0.808356			462.358	279.743	424.775	327.9	418.369	247.009		371	342	374	275	428	334
AN0289.2	370.454	0.0469709	0.159959	0.293644	0.76903	0.932646			357.674	350.088	385.024	388.711	398.819	342.41		287	428	339	326	408	463
AN0290.2	1389.27	-0.274374	0.207247	-1.3239	0.185535	0.581608			1273.67	1873.95	1414.03	1188.79	1378.27	1206.94		1022	2291	1245	997	1410	1632
AN0291.2	263.739	-0.139921	0.216788	-0.645428	0.51865	0.848056			333.995	240.481	256.682	220.587	260.014	270.674		268	294	226	185	266	366
AN0292.2	784.289	0.0799634	0.145651	0.549006	0.583001	0.877598			786.383	714.082	787.084	837.04	844.558	736.589		631	873	693	702	864	996
AN0293.2	403.359	-0.337676	0.160165	-2.10829	0.0350056	0.239594			419.986	482.598	448.626	341.016	341.147	386.783		337	590	395	286	349	523
AN0294.2	230.641	-0.167775	0.264334	-0.634707	0.525619	0.851363			234.295	283.833	214.659	163.354	214.072	273.633		188	347	189	137	219	370
AN0295.2	852.989	-0.00533964	0.201063	-0.0265571	0.978813	0.992448			761.458	991.371	810.935	744.035	819.143	990.994		611	1212	714	624	838	1340
AN0296.2	293.24	-0.00420948	0.215036	-0.0195757	0.984382	0.993871			355.181	259.294	268.04	279.013	268.812	329.099		285	317	236	234	275	445
AN0297.2	550.467	-0.0387545	0.267659	-0.144791	0.884876	0.963729			477.313	768.067	427.047	527.025	540.556	562.796		383	939	376	442	553	761
AN0298.2	228.427	0.128374	0.173622	0.739389	0.459671	0.817236			201.892	222.486	229.424	256.358	235.577	224.822		162	272	202	215	241	304
AN0299.2	365.932	0.390454	0.332098	1.17572	0.239708	0.650906			397.554	311.644	241.918	350.555	303.024	590.898		319	381	213	294	310	799
AN0300.2	3929.71	-1.6782	1.117	-1.50242	NA	NA			3124.35	11433.5	3407.29	445.944	650.036	4517.16		2507	13978	3000	374	665	6108
AN0301.2	147.511	0.908938	0.308017	2.95093	0.00316817	0.0499199			119.64	113.697	73.8246	238.473	142.715	196.72		96	139	65	200	146	266
AN0302.2	30.5586	-0.240117	0.441713	-0.543604	0.586714	0.878915			33.6487	20.4491	45.4305	27.4244	34.2124	22.1864		27	25	40	23	35	30
AN0303.2	342.957	-0.018822	0.194298	-0.0968718	0.922828	0.978127			341.472	309.19	386.159	293.322	379.269	348.327		274	378	340	246	388	471
AN0304.2	324.713	0.0505949	0.212895	0.237652	0.812151	0.944553			326.517	284.651	345.272	398.25	311.822	281.768		262	348	304	334	319	381
AN0305.2	786.783	-0.477718	0.341695	-1.39808	0.162089	0.550673			994.507	768.067	984.707	635.53	951.105	386.783		798	939	867	533	973	523
AN0306.2	2315.62	-0.20416	0.20078	-1.01684	0.309231	0.713443			2230.79	3061.64	2144.32	2031.79	2113.35	2311.83		1790	3743	1888	1704	2162	3126
AN0307.2	38.9271	2.30379	0.514979	4.47357	7.69e-06	0.000486695			14.955	13.9054	10.2219	106.12	43.9874	44.3728		12	17	9	89	45	60
AN0308.2	915.319	-0.214693	0.255041	-0.841797	0.399902	0.782739			1157.77	806.512	985.842	820.346	1065.47	655.979		929	986	868	688	1090	887
AN0309.2	407.348	0.119007	0.1836	0.648185	0.516865	0.847025			452.388	345.18	374.802	434.02	445.739	391.96		363	422	330	364	456	530
AN0310.2	890.929	-0.385352	0.415289	-0.927912	0.353453	0.75062			1253.73	699.358	1074.43	779.806	1154.42	383.825		1006	855	946	654	1181	519
AN0311.2	390.541	0.0903599	0.170266	0.530699	0.595627	0.882267			411.262	355.814	367.987	404.211	440.851	363.118		330	435	324	339	451	491
AN0312.2	361.2	-0.640535	0.304507	-2.10352	0.0354206	0.241571			494.761	394.258	430.454	318.361	354.832	174.533		397	482	379	267	363	236
AN0313.2	156.309	0.700138	0.222336	3.14901	0.00163824	0.0308337			117.147	122.694	118.119	170.508	177.905	231.478		94	150	104	143	182	313
AN0314.2	1079.04	0.502263	0.338989	1.48165	0.138433	0.507178			615.647	996.279	1067.62	950.314	1030.28	1814.11		494	1218	940	797	1054	2453
AN0315.2	216.677	-0.0248018	0.180964	-0.137054	0.890988	0.966549			194.415	233.937	226.017	227.742	213.094	204.855		156	286	199	191	218	277
AN0316.2	8229.15	-0.102623	0.224371	-0.457379	0.647399	0.894633			8592.89	7559.62	9412.07	8453.86	9368.34	5988.12		6895	9242	8287	7090	9584	8097
AN0317.2	1350.43	-0.280259	0.17386	-1.61199	0.106965	0.447274			1281.14	1541.04	1621.87	1138.71	1158.33	1361.51		1028	1884	1428	955	1185	1841
AN0318.2	191.957	-0.184443	0.192054	-0.960371	0.336869	0.737292			230.556	194.675	187.401	186.009	186.702	166.398		185	238	165	156	191	225
AN0319.2	199.382	-0.00498426	0.207513	-0.024019	0.980837	0.993091			180.706	208.581	208.98	196.74	229.712	171.575		145	255	184	165	235	232
AN0320.2	1316.24	0.194979	0.185052	1.05365	0.292045	0.704625			1144.06	1304.65	1232.3	1638.31	1175.93	1402.18		918	1595	1085	1374	1203	1896
AN0321.2	1146	0.377754	0.380929	0.991665	0.321361	0.725114			1011.95	861.315	1116.46	2093.79	1035.17	757.297		812	1053	983	1756	1059	1024
AN0322.2	4.67557	-0.0748657	0.957179	-0.0782149	0.937657	0.982192			3.73875	1.63593	9.0861	4.76946	5.86499	2.95819		3	2	8	4	6	4
AN0323.2	266.829	-0.0818152	0.220356	-0.371287	0.710424	0.917093			338.98	255.204	229.424	277.821	241.442	258.102		272	312	202	233	247	349
AN0324.2	643.649	0.173862	0.312514	0.556333	0.577983	0.877071			853.681	471.147	490.65	798.884	516.119	731.412		685	576	432	670	528	989
AN0325.2	453.924	-0.249152	0.154019	-1.61767	0.105733	0.445291			509.716	502.229	467.934	375.595	439.874	428.198		409	614	412	315	450	579
AN0326.2	462.936	0.261808	0.190032	1.37771	0.168294	0.559077			422.478	366.447	475.885	470.984	473.109	568.712		339	448	419	395	484	769
AN0327.2	1382.81	0.0103418	0.190316	0.0543398	0.956664	0.987813			1488.02	1181.14	1465.13	1324.72	1605.05	1232.83		1194	1444	1290	1111	1642	1667
AN0328.2	504.414	-0.21513	0.210728	-1.02089	0.307305	0.713353			583.245	472.783	571.289	379.172	544.466	475.529		468	578	503	318	557	643
AN0329.2	386.188	0.274259	0.205837	1.33241	0.182727	0.579063			365.151	318.188	366.851	339.824	481.906	445.208		293	389	323	285	493	602
AN0330.2	511.289	1.977	0.515555	3.83471	0.000125713	0.00453504			142.072	321.46	156.735	1468.99	443.784	534.693		114	393	138	1232	454	723
AN0331.2	39.7811	0.585573	0.374492	1.56364	0.117901	0.468925			43.6187	26.9928	24.9868	58.4258	43.9874	40.6751		35	33	22	49	45	55
AN0332.2	58.4268	0.0417279	0.279642	0.149219	0.881381	0.963295			53.5887	54.8035	64.7385	50.0793	67.4473	59.9033		43	67	57	42	69	81
AN0333.2	311.202	0.027889	0.187789	0.148513	0.881938	0.963295			324.025	280.561	320.285	304.053	358.742	279.549		260	343	282	255	367	378
AN0334.2	542.11	-0.0534966	0.177726	-0.301007	0.763409	0.931301			550.842	602.021	502.007	608.106	486.794	502.892		442	736	442	510	498	680
AN0335.2	50.3348	-0.0225825	0.318447	-0.0709145	0.943466	0.984756			54.835	52.3496	44.2948	64.3877	43.9874	42.1542		44	64	39	54	45	57
AN0336.2	0.406436	-0.141893	3.61251	-0.0392783	0.968668	NA			1.24625	0	0	1.19236	0	0		1	0	0	1	0	0
AN0337.2	121.699	0.109872	0.20319	0.540734	0.588691	0.880681			114.655	110.425	126.07	129.968	130.007	119.067		92	135	111	109	133	161
AN0338.2	2.31705	-0.205535	1.34436	-0.152887	0.878487	NA			2.4925	1.63593	3.40729	0	4.88749	1.47909		2	2	3	0	5	2
AN0339.2	170.295	0.243783	0.249195	0.978281	0.327935	0.731522			152.042	152.141	163.55	217.01	135.872	201.157		122	186	144	182	139	272
AN0340.2	165.068	0.000972292	0.315566	0.00308111	0.997542	0.998878			181.952	144.779	168.093	225.357	107.525	162.7		146	177	148	189	110	220
AN0341.2	2.66413	0.32521	1.30163	0.249848	0.802705	NA			4.985	0	2.27153	3.57709	2.93249	2.21864		4	0	2	3	3	3
AN0342.2	0.207708	-1.10368	4.08047	-0.270477	0.786793	NA			1.24625	0	0	0	0	0		1	0	0	0	0	0
AN0343.2	0.872923	1.82302	2.0897	0.872383	0.383	NA			0	0	1.13576	2.38473	0.977498	0.739547		0	0	1	2	1	1
AN0344.2	129.355	0.0508667	0.214208	0.237464	0.812297	0.944553			122.132	125.966	132.884	146.661	112.412	136.077		98	154	117	123	115	184
AN0345.2	1455.92	-0.200432	0.247004	-0.811451	0.417107	0.795885			1713.59	1316.1	1641.18	1254.37	1746.79	1063.47		1375	1609	1445	1052	1787	1438
AN0346.2	461.455	-0.0347249	0.28842	-0.120397	0.904169	0.971174			554.581	349.27	497.464	457.868	573.791	335.755		445	427	438	384	587	454
AN0347.2	1858.79	-0.159637	0.137669	-1.15958	0.246221	0.657353			1873.11	2156.15	1854.7	1680.04	1776.11	1812.63		1503	2636	1633	1409	1817	2451
AN0348.2	322.864	0.0555425	0.197507	0.281217	0.778544	0.934685			300.346	274.836	375.938	310.015	325.507	350.545		241	336	331	260	333	474
AN0349.2	452.828	0.171125	0.207081	0.826369	0.408595	0.788689			400.046	469.511	408.875	435.213	421.301	582.024		321	574	360	365	431	787
AN0350.2	363.982	-0.0879611	0.178589	-0.492534	0.622342	0.888936			406.277	333.729	386.159	331.477	391.977	334.275		326	408	340	278	401	452
AN0351.2	943.116	-0.0977556	0.169264	-0.577532	0.56358	0.870877			856.173	1132.88	934.733	902.62	907.118	925.174		687	1385	823	757	928	1251
AN0352.2	1112.18	0.233152	0.144949	1.60852	0.107722	0.448393			1056.82	960.289	1051.72	1216.21	1093.82	1294.21		848	1174	926	1020	1119	1750
AN0353.2	123.593	0.233935	0.25962	0.901066	0.367553	0.758423			90.9762	129.238	120.391	127.583	114.367	159.003		73	158	106	107	117	215
AN0354.2	1066.31	0.0393013	0.187004	0.210163	0.83354	0.951461			1040.62	1217.95	894.981	1160.17	1112.39	971.765		835	1489	788	973	1138	1314
AN0355.2	106.089	0.458368	0.322074	1.42318	0.154685	0.537736			87.2374	91.6119	89.7253	120.429	81.1323	166.398		70	112	79	101	83	225
AN0356.2	1193.07	0.289701	0.188245	1.53896	0.123814	0.4819			1101.68	1116.52	1004.01	1093.4	1297.14	1545.65		884	1365	884	917	1327	2090
AN0357.2	3134.23	0.105314	0.20328	0.518073	0.604408	0.885599			3287.61	3033.01	2740.6	2606.51	3285.37	3852.3		2638	3708	2413	2186	3361	5209
AN0358.2	887.782	-0.075569	0.150847	-0.500965	0.616396	0.886787			983.291	872.767	877.945	803.653	948.173	840.865		789	1067	773	674	970	1137
AN0359.2	7276.05	-0.272207	0.242969	-1.12034	0.262571	0.673732			8553.01	6304.04	9024.77	6073.9	8244.22	5456.38		6863	7707	7946	5094	8434	7378
AN0360.2	276.861	0.126333	0.19735	0.64015	0.522075	0.849302			270.436	297.739	226.017	273.051	273.699	320.224		217	364	199	229	280	433
AN0361.2	1212.3	-0.251989	0.290386	-0.867774	0.385518	0.771183			1423.22	1150.06	1379.95	1158.98	1448.65	712.924		1142	1406	1215	972	1482	964
AN0362.2	452.963	-1.01038	0.606865	-1.66491	0.0959302	0.42627			279.16	772.157	765.504	84.6578	300.092	516.204		224	944	674	71	307	698
AN0363.2	396.605	0.352364	0.175261	2.0105	0.0443778	0.275973			311.562	375.445	357.765	400.634	486.794	447.426		250	459	315	336	498	605
AN0364.2	164.512	-0.643702	0.268783	-2.39487	0.016626	0.151488			234.295	166.047	201.03	164.546	109.48	111.672		188	203	177	138	112	151
AN0365.2	267.485	0.0358918	0.213032	0.16848	0.866205	0.960429			246.757	278.925	265.769	268.282	322.574	222.604		198	341	234	225	330	301
AN0366.2	2.84304	3.82665	2.23491	1.71221	0.0868573	NA			0	0.817963	0	15.5007	0	0.739547		0	1	0	13	0	1
AN0367.2	398.661	-0.266894	0.169274	-1.5767	0.114865	0.461535			474.821	434.338	396.381	397.057	352.877	336.494		381	531	349	333	361	455
AN0368.2	6.51725	0.0189571	0.738838	0.025658	0.97953	0.992654			7.4775	7.36167	4.54305	4.76946	9.77498	5.17683		6	9	4	4	10	7
AN0369.2	7438.36	-0.495005	0.190798	-2.59439	0.00947578	0.10388			8723.74	9411.48	7971.92	4976.93	6941.21	6604.9		7000	11506	7019	4174	7101	8931
AN0370.2	72.356	-0.167467	0.286754	-0.58401	0.559214	0.868789			85.9912	71.9808	72.6888	50.0793	77.2223	76.1734		69	88	64	42	79	103
AN0371.2	911.928	0.0319754	0.171096	0.186885	0.851751	0.95649			975.813	880.128	849.551	882.349	1057.65	826.074		783	1076	748	740	1082	1117
AN0372.2	162.326	-0.0869147	0.278232	-0.312382	0.75475	0.927994			140.826	205.309	155.6	135.929	135.872	200.417		113	251	137	114	139	271
AN0373.2	765.46	-0.152274	0.275977	-0.551762	0.581112	0.87716			762.705	894.852	760.961	510.332	683.271	980.64		612	1094	670	428	699	1326
AN0374.2	341.486	-1.31092	0.705395	-1.85841	0.0631102	0.336244			195.661	309.19	955.177	188.394	347.989	52.5079		157	378	841	158	356	71
AN0375.2	214.216	0.200996	0.218613	0.919416	0.357878	0.752244			183.199	229.848	183.994	250.396	191.59	246.269		147	281	162	210	196	333
AN0376.2	9.77914	0.727041	0.631445	1.15139	0.24957	0.660971			4.985	9.81556	6.81458	16.6931	10.7525	9.61412		4	12	6	14	11	13
AN0377.2	32.8842	-0.132805	0.357106	-0.371893	0.709972	0.917093			31.1562	31.0826	40.8875	36.9633	25.4149	31.8005		25	38	36	31	26	43
AN0378.2	55.9152	0.645536	0.530295	1.21732	0.223484	0.629506			59.82	36.8083	34.0729	118.044	31.2799	55.4661		48	45	30	99	32	75
AN0379.2	262.836	-0.107002	0.17705	-0.604359	0.545605	0.864663			294.115	275.654	247.596	253.974	272.722	232.957		236	337	218	213	279	315
AN0380.2	485.467	-0.0289235	0.224305	-0.128947	0.8974	0.969728			519.686	437.61	513.365	501.985	568.904	371.253		417	535	452	421	582	502
AN0381.2	2984.89	-0.256734	0.207183	-1.23917	0.215284	0.622176			3501.96	2812.98	3434.55	2639.89	3265.82	2254.14		2810	3439	3024	2214	3341	3048
AN0382.2	167.703	-0.601935	0.191127	-3.14939	0.00163609	0.0308337			198.154	214.306	193.08	147.853	124.142	128.681		159	262	170	124	127	174
AN0383.2	34.9941	-0.13376	0.340075	-0.393324	0.69408	0.911109			41.1262	29.4467	39.7517	34.5786	30.3024	34.7587		33	36	35	29	31	47
AN0384.2	515.754	-0.0478105	0.184669	-0.258899	0.795713	0.940066			505.977	476.055	590.597	523.448	556.196	442.249		406	582	520	439	569	598
AN0385.2	176.963	-0.00286008	0.285062	-0.0100332	0.991995	0.99659			191.922	202.037	136.292	230.126	150.535	150.868		154	247	120	193	154	204
AN0386.2	10.7213	0.5835	0.652568	0.894161	0.371236	0.762777			12.4625	8.99759	4.54305	7.15418	15.64	15.5305		10	11	4	6	16	21
AN0387.2	124.118	1.22864	0.392222	3.13251	0.00173319	0.0320348			72.2825	42.5341	109.033	127.583	187.68	205.594		58	52	96	107	192	278
AN0388.2	156.055	0.223899	0.191161	1.17126	0.241494	0.652971			150.796	138.236	143.106	162.162	183.77	158.263		121	169	126	136	188	214
AN0389.2	37.076	0.275458	0.486223	0.566526	0.571036	0.874634			38.6337	25.3569	37.4802	17.8855	49.8524	53.2474		31	31	33	15	51	72
AN0390.2	17.9779	0.457938	0.556086	0.823502	0.410223	0.789443			11.2162	11.4515	22.7153	29.8091	12.7075	19.9678		9	14	20	25	13	27
AN0391.2	10.0706	-0.697642	0.61909	-1.12688	0.259792	0.672266			8.72374	10.6335	18.1722	5.96182	8.79748	8.13502		7	13	16	5	9	11
AN0392.2	403.971	-1.34701	0.24018	-5.60833	2.04e-08	3.17e-06			615.647	548.853	575.832	181.239	298.137	204.115		494	671	507	152	305	276
AN0393.2	269.331	-0.371816	0.276074	-1.3468	0.178045	0.573088			363.905	276.472	270.312	308.822	216.027	180.45		292	338	238	259	221	244
AN0394.2	936.765	0.239731	0.965511	0.248295	0.803906	0.942839			123.379	585.662	1868.33	875.195	1134.87	1033.15		99	716	1645	734	1161	1397
AN0395.2	2.89647	-0.700146	1.6133	-0.433984	0.6643	NA			8.72374	0.817963	1.13576	5.96182	0	0.739547		7	1	1	5	0	1
AN0396.2	2.38682	1.50654	2.21703	0.679528	0.496803	NA			0	2.45389	1.13576	10.7313	0	0		0	3	1	9	0	0
AN0397.2	0.321985	1.7271	3.84371	0.449331	0.653193	NA			0	0	0	1.19236	0	0.739547		0	0	0	1	0	1
AN0398.2	18.9829	-0.500475	0.488995	-1.02348	0.306082	0.712775			27.4175	20.4491	19.308	15.5007	9.77498	21.4469		22	25	17	13	10	29
AN0399.2	485.821	0.349345	1.46126	0.239072	NA	NA			241.772	786.881	253.275	34.5786	83.0873	1515.33		194	962	223	29	85	2049
AN0400.2	1.92478	1.59411	1.4229	1.12033	0.262574	NA			0	1.63593	1.13576	2.38473	1.955	4.43728		0	2	1	2	2	6
AN0401.2	562.531	-0.522302	0.441228	-1.18374	0.236514	0.647149			368.89	1155.78	464.527	450.714	366.562	568.712		296	1413	409	378	375	769
AN0402.2	1018.09	-0.100873	0.420869	-0.239679	0.810579	0.944322			681.698	861.315	1617.33	1362.87	1013.67	571.67		547	1053	1424	1143	1037	773
AN0403.2	2531.8	-0.322623	0.942427	-0.342333	0.732101	0.920969			820.032	2596.21	5024.62	3649.83	2509.24	590.898		658	3174	4424	3061	2567	799
AN0404.2	260.666	0.625432	0.645989	0.968177	0.332956	0.734828			157.027	166.864	290.755	629.568	247.307	72.4756		126	204	256	528	253	98
AN0405.2	626.231	-0.0592722	0.236137	-0.251007	0.801808	0.941827			827.509	570.12	520.179	670.109	563.039	606.429		664	697	458	562	576	820
AN0406.2	1766.11	-0.0241908	0.22635	-0.106873	0.914889	0.974593			1795.85	1694.82	1851.29	1848.16	2115.3	1291.25		1441	2072	1630	1550	2164	1746
AN0407.2	179.21	-0.0510778	0.271515	-0.188121	0.850781	0.956368			125.871	204.491	215.795	196.74	162.265	170.096		101	250	190	165	166	230
AN0408.2	353.933	-0.0335877	0.251498	-0.133551	0.893758	0.966833			337.734	397.53	339.593	304.053	285.429	459.259		271	486	299	255	292	621
AN0409.2	983.746	-0.251274	0.222753	-1.12804	0.259305	0.672109			876.113	1233.49	1097.15	986.085	725.303	984.338		703	1508	966	827	742	1331
AN0410.2	1257.88	0.040339	0.178647	0.225803	0.821355	0.94816			1176.46	1268.66	1274.33	1348.56	1426.17	1053.12		944	1551	1122	1131	1459	1424
AN0411.2	1989.69	-0.283854	0.178016	-1.59454	0.110814	0.45504			1939.16	2546.32	2067.09	1806.43	1943.27	1635.88		1556	3113	1820	1515	1988	2212
AN0412.2	997.276	-0.274213	0.23416	-1.17105	0.24158	0.652971			858.666	1319.37	1097.15	748.805	944.263	1015.4		689	1613	966	628	966	1373
AN0413.2	32.9549	0.0466931	0.362309	0.128877	0.897455	0.969728			27.4175	36.8083	32.9371	26.232	41.0549	33.2796		22	45	29	22	42	45
AN0414.2	487.421	-0.0723597	0.196691	-0.367885	0.712959	0.917769			469.836	484.234	545.166	507.947	387.089	530.256		377	592	480	426	396	717
AN0415.2	3039.55	-0.158314	0.165007	-0.959435	0.33734	0.737455			3545.58	2826.06	3247.15	2979.72	3064.46	2574.36		2845	3455	2859	2499	3135	3481
AN0416.2	833.805	-0.260401	0.161796	-1.60944	0.107519	0.448393			874.867	870.313	980.164	843.001	758.538	675.946		702	1064	863	707	776	914
AN0417.2	2389.1	-0.0395693	0.250754	-0.157801	0.874614	0.962625			1994	3137.71	2131.83	2689.97	2445.7	1935.4		1600	3836	1877	2256	2502	2617
AN0418.2	2246.2	-1.4158	1.00341	-1.41099	0.158246	0.544137			1949.13	5544.15	2310.14	370.825	404.684	2898.29		1564	6778	2034	311	414	3919
AN0419.2	648.722	-0.380391	0.205363	-1.85229	0.0639849	0.339752			832.494	671.548	698.494	466.214	660.788	562.796		668	821	615	391	676	761
AN0420.2	1139.04	0.0996604	0.216074	0.461234	0.644631	0.89431			1403.28	939.84	957.448	1127.98	1187.66	1218.03		1126	1149	843	946	1215	1647
AN0421.2	1007.59	-0.410322	0.306831	-1.33729	0.181129	0.577435			1323.52	877.674	1248.2	978.931	1059.61	557.619		1062	1073	1099	821	1084	754
AN0422.2	33.6601	-0.373625	0.450414	-0.829514	0.406814	0.787304			22.4325	37.6263	53.3809	34.5786	33.2349	20.7073		18	46	47	29	34	28
AN0423.2	369.025	-0.32616	0.281228	-1.15977	0.246142	0.657353			523.425	379.535	328.236	422.097	277.609	283.247		420	464	289	354	284	383
AN0424.2	223.592	-0.0605798	0.175692	-0.344807	0.73024	0.92061			214.355	220.032	251.004	206.279	225.802	224.083		172	269	221	173	231	303
AN0425.2	1407.83	-0.108798	0.15359	-0.708367	0.478718	0.828589			1404.52	1517.32	1461.73	1272.25	1255.11	1536.04		1127	1855	1287	1067	1284	2077
AN0426.2	650.715	0.0324162	0.157857	0.205352	0.837297	0.952751			619.386	700.994	609.905	621.222	629.508	723.277		497	857	537	521	644	978
AN0427.2	485.134	-0.269294	0.273698	-0.983911	0.325159	0.728349			666.743	499.775	423.64	554.449	419.346	346.848		535	611	373	465	429	469
AN0428.2	510.747	-0.153133	0.18313	-0.836201	0.403042	0.785104			595.707	484.234	533.809	480.523	543.489	426.719		478	592	470	403	556	577
AN0429.2	1399.78	0.183868	0.167187	1.09977	0.271431	0.68096			1318.53	1306.29	1308.4	1249.6	1653.93	1561.92		1058	1597	1152	1048	1692	2112
AN0430.2	459.556	-0.0608057	0.234151	-0.259685	0.795107	0.939804			464.851	442.518	502.007	348.17	431.076	568.712		373	541	442	292	441	769
AN0431.2	4898.01	-0.148291	0.186073	-0.79695	0.42548	0.799825			5291.57	5573.6	4583.94	4502.37	3997.97	5438.63		4246	6814	4036	3776	4090	7354
AN0432.2	1700.51	0.165116	0.181333	0.910572	0.362521	0.755826			1342.21	1685.82	1780.88	1746.81	1983.34	1663.98		1077	2061	1568	1465	2029	2250
AN0433.2	17037.6	0.152215	0.256756	0.592839	0.553289	0.868474			17776.5	12656.3	17987.1	14968.9	23202.9	15634		14264	15473	15837	12554	23737	21140
AN0434.2	588.023	-0.168014	0.158353	-1.06101	0.288685	0.702552			579.506	598.749	689.408	513.909	560.106	586.461		465	732	607	431	573	793
AN0435.2	225.222	0.515725	0.275768	1.87014	0.0614642	0.330911			233.049	137.418	187.401	212.241	288.362	292.861		187	168	165	178	295	396
AN0436.2	540.223	0.146934	0.186248	0.788918	0.43016	0.803193			487.283	571.756	479.292	528.217	518.074	656.718		391	699	422	443	530	888
AN0437.2	66.1684	0.508399	0.406822	1.24968	0.211415	0.617267			49.85	76.0706	37.4802	84.6578	49.8524	99.0994		40	93	33	71	51	134
AN0438.2	116.457	0.259344	0.252916	1.02542	0.305167	0.712182			112.162	112.061	93.1326	155.007	103.615	122.765		90	137	82	130	106	166
AN0439.2	587.018	-0.0749472	0.15933	-0.470389	0.638077	0.89431			584.491	620.016	600.819	598.567	616.801	501.413		469	758	529	502	631	678
AN0440.2	761.587	0.14807	0.135831	1.0901	0.275668	0.68796			748.996	715.718	704.173	744.035	814.256	842.345		601	875	620	624	833	1139
AN0441.2	161.742	0.0226271	0.179461	0.126084	0.899666	0.970728			160.766	162.775	157.871	165.739	155.422	167.877		129	199	139	139	159	227
AN0442.2	428.934	-0.119563	0.223338	-0.535346	0.59241	0.881595			550.842	400.802	388.431	453.098	426.189	354.243		442	490	342	380	436	479
AN0443.2	2233.47	-0.915643	0.24995	-3.6633	0.000248985	0.00787655			2580.98	3872.24	2303.33	1656.19	1626.56	1361.51		2071	4734	2028	1389	1664	1841
AN0444.2	597.657	-0.166631	0.172399	-0.96654	0.333774	0.734828			583.245	688.725	624.67	488.869	602.139	598.294		468	842	550	410	616	809
AN0445.2	15274.9	0.180133	0.240577	0.748753	0.454006	0.815079			14736.9	12231.8	15999.5	13615.6	21089.5	13976		11825	14954	14087	11419	21575	18898
AN0446.2	413.064	0.200524	0.190074	1.05498	0.291435	0.704022			370.136	369.719	412.282	504.37	450.626	371.253		297	452	363	423	461	502
AN0447.2	811.776	0.144711	0.186951	0.774058	0.438896	0.808934			877.359	770.521	666.693	761.921	841.625	952.537		704	942	587	639	861	1288
AN0448.2	336.701	-0.00980751	0.181387	-0.0540695	0.95688	0.987867			358.92	314.098	341.865	289.744	372.427	343.15		288	384	301	243	381	464
AN0449.2	981.019	-0.0182021	0.132513	-0.13736	0.890746	0.966414			990.768	943.111	1027.87	968.2	1033.22	922.955		795	1153	905	812	1057	1248
AN0450.2	251.945	-0.171071	0.232743	-0.735019	0.462328	0.818758			311.562	246.207	243.053	220.587	288.362	201.896		250	301	214	185	295	273
AN0451.2	800.575	0.0812631	0.415442	0.195606	0.844918	0.954943			667.99	592.205	1073.3	1220.98	828.918	420.063		536	724	945	1024	848	568
AN0452.2	69.7572	0.0279265	0.268029	0.104192	0.917017	0.975865			84.7449	63.8011	59.0597	71.5418	71.3573	68.0384		68	78	52	60	73	92
AN0453.2	95.6679	0.306239	0.3194	0.958794	0.337663	0.737455			109.67	62.9832	85.1822	106.12	82.1098	127.942		88	77	75	89	84	173
AN0454.2	405.07	-0.0115735	0.285376	-0.0405554	0.96765	0.99058			333.995	450.698	436.133	289.744	382.202	537.651		268	551	384	243	391	727
AN0455.2	967.81	0.782108	0.196679	3.97657	6.99e-05	0.00288973			777.66	650.281	707.58	1433.22	1012.69	1225.43		624	795	623	1202	1036	1657
AN0456.2	58.1334	0.87618	0.320481	2.73396	0.00625784	0.0796761			34.895	50.7137	36.3444	91.812	62.5599	72.4756		28	62	32	77	64	98
AN0457.2	372.721	1.98578	0.344373	5.76635	8.1e-09	1.51e-06			221.832	108.789	121.527	642.684	435.964	705.528		178	133	107	539	446	954
AN0458.2	240.799	-0.0731641	0.18442	-0.396725	0.69157	0.910308			216.847	250.297	273.719	218.203	242.419	243.311		174	306	241	183	248	329
AN0459.2	249.5	-0.223288	0.176409	-1.26574	0.205605	0.607973			287.884	265.02	253.275	250.396	208.207	232.218		231	324	223	210	213	314
AN0460.2	146.721	-0.162105	0.201322	-0.8052	0.420704	0.798523			154.535	168.5	141.97	125.198	143.692	146.43		124	206	125	105	147	198
AN0461.2	1222.58	-0.768169	0.429639	-1.78794	0.0737853	0.369617			1934.18	1160.69	1526.47	983.7	1333.31	397.137		1552	1419	1344	825	1364	537
AN0462.2	709.751	0.104457	0.137354	0.760499	0.446957	0.814096			651.788	683.817	715.531	782.191	723.348	701.831		523	836	630	656	740	949
AN0463.2	720.744	-0.130826	0.154891	-0.844632	0.398316	0.781474			665.497	773.793	820.021	716.611	663.721	684.821		534	946	722	601	679	926
AN0464.2	187.973	-0.551525	0.268322	-2.05546	0.0398346	0.26086			281.652	202.037	186.265	187.201	139.782	130.9		226	247	164	157	143	177
AN0465.2	13756.7	0.301515	0.260162	1.15895	0.246477	0.657353			12833.9	10236	13904	11829.4	20123.7	13612.8		10298	12514	12242	9921	20587	18407
AN0466.2	206.234	0.0477786	0.320126	0.149249	0.881357	0.963295			166.997	292.013	148.785	178.855	211.139	239.613		134	357	131	150	216	324
AN0467.2	222.977	0.764337	0.567373	1.34715	0.177932	0.573018			72.2825	216.76	206.709	101.351	311.822	428.938		58	265	182	85	319	580
AN0468.2	466.158	1.05181	0.403981	2.6036	0.00922494	0.101983			208.124	368.083	333.914	323.131	669.586	894.113		167	450	294	271	685	1209
AN0469.2	803.495	-0.342164	0.144906	-2.36128	0.0182119	0.158343			873.621	887.49	932.461	777.421	696.956	653.02		701	1085	821	652	713	883
AN0470.2	1102.17	0.0994925	0.193432	0.514355	0.607004	0.886787			1061.8	990.553	1140.31	1055.24	1376.32	988.775		852	1211	1004	885	1408	1337
AN0471.2	838.317	-0.0662934	0.274367	-0.241623	0.809072	0.944059			1043.11	584.026	946.091	921.697	852.378	682.602		837	714	833	773	872	923
AN0472.2	797.741	-0.385774	0.17898	-2.1554	0.0311307	0.225594			807.57	1041.27	862.044	622.414	738.011	715.142		648	1273	759	522	755	967
AN0473.2	109.955	1.37097	0.274699	4.99082	6.01e-07	5.75e-05			59.82	71.1628	52.2451	180.047	124.142	172.315		48	87	46	151	127	233
AN0474.2	677.246	-0.825029	1.09714	-0.75198	0.452063	0.814544			889.822	1360.27	347.544	157.392	119.255	1189.19		714	1663	306	132	122	1608
AN0475.2	811.878	-0.441668	0.329032	-1.34232	0.179491	0.57444			1011.95	781.155	1011.96	733.304	930.578	402.314		812	955	891	615	952	544
AN0476.2	652.114	0.115601	0.214298	0.539439	0.589584	0.880766			756.473	523.496	598.547	718.995	730.191	584.982		607	640	527	603	747	791
AN0477.2	11.6631	0.450499	0.532845	0.84546	0.397854	0.781124			8.72374	10.6335	10.2219	11.9236	13.685	14.7909		7	13	9	10	14	20
AN0478.2	0	NA	NA	NA	NA	NA			0	0	0	0	0	0		0	0	0	0	0	0
AN0479.2	1.45086	3.89851	1.98978	1.95927	0.0500813	NA			0	0	0	4.76946	0.977498	2.95819		0	0	0	4	1	4
AN0480.2	462.121	0.178667	0.172214	1.03747	0.299516	0.708259			496.007	387.715	417.961	512.717	464.311	494.018		398	474	368	430	475	668
AN0481.2	121.586	0.350218	0.22793	1.53652	0.124411	0.483135			107.177	121.877	90.861	146.661	123.165	139.774		86	149	80	123	126	189
AN0482.2	269.065	-0.140368	0.233834	-0.60029	0.548313	0.865685			234.295	314.916	297.57	226.549	229.712	311.349		188	385	262	190	235	421
AN0483.2	7.74829	1.80581	0.950113	1.90062	0.0573514	0.316588			0	2.45389	7.95034	9.53891	8.79748	17.7491		0	3	7	8	9	24
AN0484.2	444.081	0.691463	0.181236	3.81527	0.000136034	0.00480206			333.995	377.899	306.656	482.907	594.319	568.712		268	462	270	405	608	769
AN0485.2	94.5722	0.597636	0.283381	2.10895	0.034949	0.239594			98.4537	71.1628	56.7882	103.736	124.142	113.151		79	87	50	87	127	153
AN0486.2	273.568	-0.0827473	0.202595	-0.408437	0.682953	0.90693			286.637	308.372	249.868	231.319	259.037	306.173		230	377	220	194	265	414
AN0487.2	958.062	-0.283256	0.309997	-0.913737	0.360855	0.754401			974.567	950.473	1231.17	546.103	1183.75	862.312		782	1162	1084	458	1211	1166
AN0488.2	321.087	-1.16924	0.286031	-4.08782	4.35e-05	0.00195715			327.764	610.2	395.246	187.201	185.725	220.385		263	746	348	157	190	298
AN0489.2	2.81502	-0.0708145	1.36961	-0.0517041	0.958764	NA			1.24625	4.90778	2.27153	3.57709	4.88749	0		1	6	2	3	5	0
AN0490.2	3205.33	-0.206001	0.314093	-0.655858	0.511916	0.843417			4154.99	2464.52	3682.14	2798.48	4023.38	2108.45		3334	3013	3242	2347	4116	2851
AN0491.2	230.509	0.0580909	0.170672	0.340366	0.733581	0.920969			226.817	224.94	226.017	244.435	213.094	247.748		182	275	199	205	218	335
AN0492.2	36.3749	-1.3951	0.456776	-3.05423	0.00225638	0.0386639			34.895	50.7137	72.6888	13.116	28.3474	18.4887		28	62	64	11	29	25
AN0493.2	931.5	-2.41522	0.448413	-5.38615	7.2e-08	9.4e-06			1150.29	1541.86	2014.84	141.891	497.546	242.572		923	1885	1774	119	509	328
AN0494.2	97.2909	0.769901	0.346454	2.22223	0.0262678	0.201353			56.0812	95.7017	63.6027	103.736	99.7048	164.919		45	117	56	87	102	223
AN0495.2	1509.05	-0.773043	0.340195	-2.27235	0.0230654	0.186956			1425.71	2781.89	1502.61	1474.95	952.083	917.039		1144	3401	1323	1237	974	1240
AN0496.2	400.69	0.513445	0.3445	1.49041	0.136117	0.502547			321.532	322.277	347.544	343.401	337.237	732.152		258	394	306	288	345	990
AN0497.2	467.825	0.438949	0.610689	0.718776	0.472279	0.824631			231.802	648.645	311.199	233.703	295.204	1086.4		186	793	274	196	302	1469
AN0498.2	431.063	0.672353	0.308933	2.17638	0.0295271	0.218596			292.869	278.107	425.911	728.534	407.617	453.343		235	340	375	611	417	613
AN0499.2	0.758646	-0.139982	2.23541	-0.0626201	0.950069	NA			1.24625	0	1.13576	1.19236	0.977498	0		1	0	1	1	1	0
AN0500.2	55.1272	3.11178	0.630699	4.93386	8.06e-07	7.46e-05			21.1862	4.90778	9.0861	52.464	78.1998	164.919		17	6	8	44	80	223
AN0501.2	0.484902	2.31668	2.68747	0.862031	0.388671	NA			0	0	0	1.19236	0.977498	0.739547		0	0	0	1	1	1
AN0502.2	1015.48	-0.32877	0.265508	-1.23827	0.215618	0.622237			1171.47	941.476	1278.87	908.581	1144.65	647.844		940	1151	1126	762	1171	876
AN0503.2	1615.62	-0.561994	0.250792	-2.24088	0.0250339	0.197136			1632.59	2423.62	1722.95	1012.32	1486.77	1415.49		1310	2963	1517	849	1521	1914
AN0504.2	583.706	0.069524	0.190282	0.365373	0.714833	0.917769			543.365	566.848	599.683	485.292	672.518	634.532		436	693	528	407	688	858
AN0505.2	555.651	0.0349449	0.146224	0.238983	0.811119	0.94443			534.641	584.844	525.858	572.335	590.409	525.818		429	715	463	480	604	711
AN0506.2	466.506	0.163745	0.272251	0.601449	0.547541	0.865231			600.692	347.634	372.53	516.294	536.646	425.24		482	425	328	433	549	575
AN0507.2	143.248	-0.0477648	0.29758	-0.160511	0.872478	0.961433			132.102	179.952	124.934	125.198	112.412	184.887		106	220	110	105	115	250
AN0508.2	0.916625	1.08369	2.34921	0.461302	0.644582	NA			0	1.63593	0	2.38473	0	1.47909		0	2	0	2	0	2
AN0509.2	375.911	-1.5024	0.537847	-2.79337	0.00521625	0.0696487			205.631	786.881	673.508	290.937	199.41	99.0994		165	962	593	244	204	134
AN0510.2	435.785	-0.0424997	0.335943	-0.126509	0.899329	0.970605			304.085	434.338	588.325	307.63	569.881	410.449		244	531	518	258	583	555
AN0511.2	104.824	-1.97016	0.487918	-4.0379	5.39e-05	0.00233468			67.2975	200.401	232.831	45.3098	52.7849	30.3214		54	245	205	38	54	41
AN0512.2	715.956	-0.544128	0.237567	-2.29042	0.0219972	0.180746			795.107	710.81	1043.77	467.407	622.666	655.979		638	869	919	392	637	887
AN0513.2	4.11387	-0.403542	0.96978	-0.416117	0.677324	0.906148			6.23125	3.27185	4.54305	5.96182	0.977498	3.69774		5	4	4	5	1	5
AN0514.2	0	NA	NA	NA	NA	NA			0	0	0	0	0	0		0	0	0	0	0	0
AN0515.2	0.794457	-0.0381682	2.58368	-0.0147728	0.988213	NA			1.24625	0	1.13576	2.38473	0	0		1	0	1	2	0	0
AN0516.2	89.7095	-2.30417	0.596256	-3.86441	0.00011136	0.0041445			41.1262	165.229	240.782	38.1556	32.2574	20.7073		33	202	212	32	33	28
AN0517.2	649.852	-2.75438	0.573076	-4.80631	1.54e-06	0.000131719			302.839	1158.24	1934.2	234.896	141.737	127.202		243	1416	1703	197	145	172
AN0518.2	104.889	0.132523	0.221323	0.598775	0.549323	0.865685			114.655	93.2478	93.1326	104.928	109.48	113.89		92	114	82	88	112	154
AN0519.2	3.11964	-0.10235	1.05812	-0.0967283	0.922942	NA			3.73875	1.63593	4.54305	1.19236	3.90999	3.69774		3	2	4	1	4	5
AN0520.2	0	NA	NA	NA	NA	NA			0	0	0	0	0	0		0	0	0	0	0	0
AN0521.2	0.198727	0.819877	4.08047	0.200927	0.840756	NA			0	0	0	1.19236	0	0		0	0	0	1	0	0
AN0522.2	0	NA	NA	NA	NA	NA			0	0	0	0	0	0		0	0	0	0	0	0
AN0523.2	157.251	1.13319	0.713707	1.58775	0.112343	0.456919			36.1412	151.323	107.897	69.1571	121.21	457.78		29	185	95	58	124	619
AN0524.2	44.7166	0.508655	0.531159	0.957633	0.338248	0.737563			19.94	37.6263	53.3809	23.8473	68.4248	65.0802		16	46	47	20	70	88
AN0525.2	52.0882	0.770923	0.420086	1.83516	0.0664826	0.348102			22.4325	53.9856	38.6159	47.6946	65.4923	84.3084		18	66	34	40	67	114
AN0526.2	189.794	1.47043	1.11144	1.323	0.185836	0.582064			21.1862	125.148	155.6	39.348	365.584	431.896		17	153	137	33	374	584
AN0527.2	86.8827	1.44442	0.775709	1.86206	0.0625949	0.334531			12.4625	60.5293	67.01	23.8473	140.76	216.687		10	74	59	20	144	293
AN0528.2	807.805	2.15422	1.4466	1.48916	0.136445	0.502854			16.2012	557.033	315.742	227.742	524.916	3205.2		13	681	278	191	537	4334
AN0529.2	308.611	0.881611	0.690404	1.27695	0.20162	0.603678			51.0962	381.989	218.067	183.624	279.564	737.329		41	467	192	154	286	997
AN0530.2	71.416	0.597563	0.810177	0.737571	0.460775	0.817732			11.2162	66.255	93.1326	17.8855	95.7948	144.212		9	81	82	15	98	195
AN0531.2	163.204	2.19774	1.31484	1.67149	0.094624	0.423134			9.96999	83.4322	81.7749	32.1938	111.435	660.416		8	102	72	27	114	893
AN0532.2	31.4337	0.880691	0.385182	2.28643	0.0222292	0.181762			21.1862	21.267	23.851	50.0793	29.3249	42.8938		17	26	21	42	30	58
AN0533.2	38.218	-0.861514	0.375339	-2.29529	0.0217164	0.178796			48.6037	50.7137	48.8378	17.8855	38.1224	25.1446		39	62	43	15	39	34
AN0534.2	1.95096	1.33502	1.70084	0.784922	0.432499	NA			0	0	3.40729	1.19236	4.88749	2.21864		0	0	3	1	5	3
AN0535.2	1.02078	-1.36112	2.02042	-0.673679	0.500515	NA			0	3.27185	1.13576	0	0.977498	0.739547		0	4	1	0	1	1
AN0536.2	0	NA	NA	NA	NA	NA			0	0	0	0	0	0		0	0	0	0	0	0
AN0537.2	0	NA	NA	NA	NA	NA			0	0	0	0	0	0		0	0	0	0	0	0
AN0538.2	0.335055	-0.141894	3.83332	-0.037016	0.970472	NA			0	0.817963	0	1.19236	0	0		0	1	0	1	0	0
AN0539.2	224.532	-1.46456	0.299929	-4.88303	1.04e-06	9.44e-05			447.403	260.93	281.669	113.275	99.7048	144.212		359	319	248	95	102	195
AN0540.2	38.398	0.340923	0.478725	0.712147	0.476374	0.827898			46.1112	39.2622	15.9007	58.4258	35.1899	35.4983		37	48	14	49	36	48
AN0541.2	1.18545	2.45813	2.28533	1.07561	0.2821	NA			0	0.817963	0	2.38473	3.90999	0		0	1	0	2	4	0
AN0542.2	0.198727	0.819877	4.08047	0.200927	0.840756	NA			0	0	0	1.19236	0	0		0	0	0	1	0	0
AN0543.2	2.39233	2.60108	1.44017	1.80609	0.0709039	NA			0	0.817963	1.13576	3.57709	5.86499	2.95819		0	1	1	3	6	4
AN0544.2	0.299243	-0.141895	3.96395	-0.0357963	0.971445	NA			0	0.817963	0	0	0.977498	0		0	1	0	0	1	0
AN0545.2	0	NA	NA	NA	NA	NA			0	0	0	0	0	0		0	0	0	0	0	0
AN0546.2	55.1855	1.03884	0.295686	3.51331	0.000442562	0.0119347			31.1562	35.9904	40.8875	85.8502	65.4923	71.7361		25	44	36	72	67	97
AN0547.2	0	NA	NA	NA	NA	NA			0	0	0	0	0	0		0	0	0	0	0	0
AN0548.2	7.11923	-0.580096	0.723474	-0.80182	0.422657	0.798523			6.23125	8.99759	10.2219	4.76946	8.79748	3.69774		5	11	9	4	9	5
AN0549.2	0.299243	-0.141895	3.96395	-0.0357963	0.971445	NA			0	0.817963	0	0	0.977498	0		0	1	0	0	1	0
AN0550.2	0.713642	-1.59878	2.52778	-0.632483	0.527071	NA			0	0.817963	2.27153	1.19236	0	0		0	1	2	1	0	0
AN0551.2	44.0212	-0.211572	0.54801	-0.386074	0.699442	0.914206			72.2825	29.4467	39.7517	67.9647	33.2349	21.4469		58	36	35	57	34	29
AN0552.2	0.44909	2.2281	3.43995	0.647711	0.517172	NA			0	0	0	0	1.955	0.739547		0	0	0	0	2	1
AN0553.2	13.405	-0.335461	0.602194	-0.557065	0.577483	0.87678			11.2162	20.4491	12.4934	17.8855	11.73	6.65593		9	25	11	15	12	9
AN0554.2	3132.78	0.830004	0.231284	3.58869	0.00033235	0.00952465			2375.35	2734.45	1655.94	4381.94	3757.5	3891.5		1906	3343	1458	3675	3844	5262
AN0555.2	47.7768	0.214081	0.499652	0.42846	0.668317	0.903056			41.1262	63.8011	27.2583	69.1571	25.4149	59.9033		33	78	24	58	26	81
AN0556.2	208.833	-0.357689	0.207239	-1.72597	0.0843528	0.396005			209.37	219.214	275.99	165.739	186.702	195.98		168	268	243	139	191	265
AN0557.2	1989.14	-0.100687	0.133071	-0.756643	0.449264	0.81454			1921.72	2136.52	2115.93	2049.67	1807.39	1903.6		1542	2612	1863	1719	1849	2574
AN0558.2	844.485	-0.48344	0.202671	-2.38535	0.0170631	0.152713			978.306	847.41	1127.81	758.344	766.358	588.68		785	1036	993	636	784	796
AN0559.2	1036.6	0.228775	0.247174	0.925565	0.354672	0.751679			978.306	787.698	1098.28	995.624	1430.08	929.611		785	963	967	835	1463	1257
AN0560.2	528.958	0.0495629	0.142565	0.347653	0.728101	0.920215			508.47	538.22	513.365	515.101	521.006	577.587		408	658	452	432	533	781
AN0561.2	327.608	-0.0396686	0.17335	-0.228836	0.818996	0.947166			310.316	356.632	328.236	318.361	357.764	294.34		249	436	289	267	366	398
AN0562.2	472.676	-0.242805	0.327763	-0.740795	0.458818	0.816696			390.076	774.611	371.395	435.213	395.887	468.873		313	947	327	365	405	634
AN0563.2	17.4408	0.94028	0.490664	1.91634	0.0553215	0.309959			11.2162	13.9054	10.2219	29.8091	22.4824	17.0096		9	17	9	25	23	23
AN0564.2	328.507	-0.502584	0.231172	-2.17407	0.0297002	0.219044			304.085	390.986	459.984	296.899	233.622	285.465		244	478	405	249	239	386
AN0565.2	2613.16	-0.489945	0.397613	-1.23222	0.217869	0.62344			2962.33	2213.41	3981.99	2165.33	3211.08	1144.82		2377	2706	3506	1816	3285	1548
AN0566.2	325.152	-0.120654	0.249696	-0.483204	0.628951	0.890858			279.16	301.828	434.997	313.592	352.877	268.456		224	369	383	263	361	363
AN0567.2	43.6538	0.902047	0.381805	2.36258	0.018148	0.157955			18.6937	40.0802	31.8014	47.6946	67.4473	56.2056		15	49	28	40	69	76
AN0568.2	282.34	0.0683085	0.22226	0.307336	0.758588	0.929864			221.832	282.197	322.557	308.822	250.239	308.391		178	345	284	259	256	417
AN0569.2	406.858	0.0388135	0.147656	0.262864	0.792655	0.939631			387.584	386.079	430.454	416.135	422.279	398.616		311	472	379	349	432	539
AN0570.2	18513	0.257592	0.228996	1.12487	0.260643	0.672667			19380.4	14129.5	17085.3	16650.2	25011.2	18821.5		15551	17274	15043	13964	25587	25450
AN0571.2	389.184	0.0177067	0.186112	0.09514	0.924204	0.978636			406.277	404.892	349.815	333.862	434.986	405.272		326	495	308	280	445	548
AN0572.2	151.342	-0.229957	0.272768	-0.843049	0.399201	0.7825			135.841	215.942	137.427	127.583	154.445	136.816		109	264	121	107	158	185
AN0573.2	403.177	0.135247	0.181267	0.746121	0.455594	0.815255			361.412	386.897	405.467	392.288	384.157	488.841		290	473	357	329	393	661
AN0574.2	229.581	-0.00482774	0.244673	-0.0197314	0.984258	0.993871			234.295	280.561	173.772	253.974	221.892	212.99		188	343	153	213	227	288
AN0575.2	2257.3	0.0132975	0.194099	0.0685089	0.945381	0.985456			1919.22	2436.71	2385.1	2047.29	2090.87	2664.59		1540	2979	2100	1717	2139	3603
AN0576.2	641.194	-0.084563	0.164105	-0.515297	0.606345	0.886296			590.722	638.829	750.739	593.797	639.283	633.792		474	781	661	498	654	857
AN0577.2	213.558	0.268163	0.209763	1.27841	0.201105	0.603242			171.982	208.581	201.03	209.856	217.004	272.893		138	255	177	176	222	369
AN0578.2	70.761	0.285191	0.338445	0.842652	0.399423	0.782577			83.4987	62.1652	45.4305	97.7738	71.3573	64.3406		67	76	40	82	73	87
AN0579.2	1437.55	-0.228603	0.209638	-1.09047	0.275507	0.68796			1951.63	1378.27	1324.3	1404.6	1289.32	1277.2		1566	1685	1166	1178	1319	1727
AN0580.2	199.93	0.273753	0.233726	1.17126	0.241496	0.652971			203.139	200.401	139.699	206.279	205.275	244.79		163	245	123	173	210	331
AN0581.2	512.715	0.491707	0.395254	1.24403	0.213489	0.619601			466.097	444.154	369.123	399.442	396.864	1000.61		374	543	325	335	406	1353
AN0582.2	597.207	0.0209808	0.180415	0.116292	0.907421	0.972195			646.803	524.314	607.633	627.183	652.968	524.339		519	641	535	526	668	709
AN0583.2	615.92	-0.612692	0.373511	-1.64036	0.100931	0.436465			864.897	580.754	788.22	531.794	675.451	254.404		694	710	694	446	691	344
AN0584.2	7.29307	-0.161874	0.762214	-0.212374	0.831815	0.95063			12.4625	4.08982	6.81458	8.34655	3.90999	8.13502		10	5	6	7	4	11
AN0585.2	140.407	0.258391	0.392877	0.657691	0.510737	0.84269			195.661	94.0658	94.2683	200.317	109.48	148.649		157	115	83	168	112	201
AN0586.2	6.65538	0.0957154	0.712662	0.134307	0.89316	0.966833			7.4775	4.08982	7.95034	7.15418	5.86499	7.39547		6	5	7	6	6	10
AN0587.2	134.123	-0.473858	0.408749	-1.15929	0.246339	0.657353			100.946	189.767	177.179	64.3877	162.265	110.193		81	232	156	54	166	149
AN0588.2	33.5677	-0.469763	0.453516	-1.03582	0.300285	0.708259			27.4175	35.1724	54.5166	19.0778	40.0774	25.1446		22	43	48	16	41	34
AN0589.2	457.775	-0.521	0.340661	-1.52938	0.126171	0.485823			672.975	399.166	546.302	400.634	494.614	232.957		540	488	481	336	506	315
AN0590.2	216.619	0.00100143	0.183196	0.00546646	0.995638	0.998674			240.526	218.396	190.808	214.626	223.847	211.511		193	267	168	180	229	286
AN0591.2	292.655	0.377944	0.282077	1.33986	0.180291	0.57588			193.169	340.273	229.424	275.436	335.282	382.346		155	416	202	231	343	517
AN0592.2	14.6146	-0.199514	0.550195	-0.362624	0.716885	0.917769			12.4625	23.7209	10.2219	15.5007	11.73	14.0514		10	29	9	13	12	19
AN0593.2	309.128	0.891264	0.398051	2.23907	0.0251513	0.197631			346.457	141.508	162.414	531.794	326.484	346.108		278	173	143	446	334	468
AN0594.2	430.835	0.0070935	0.176843	0.0401119	0.968004	0.99058			363.905	449.88	474.749	447.137	411.527	437.812		292	550	418	375	421	592
AN0595.2	2916.98	-0.396011	0.276122	-1.43419	0.151518	0.530463			2703.11	4007.2	3232.38	3381.54	2007.78	2169.83		2169	4899	2846	2836	2054	2934
AN0596.2	779.591	-0.0262032	0.133026	-0.196978	0.843845	0.954478			776.413	781.155	802.984	777.421	722.371	817.2		623	955	707	652	739	1105
AN0597.2	538.946	-0.203216	0.194982	-1.04223	0.297306	0.706534			599.446	547.217	582.646	589.028	503.411	411.928		481	669	513	494	515	557
AN0598.2	122.555	0.376408	0.223092	1.68723	0.0915593	0.41456			103.439	107.153	109.033	157.392	116.322	141.993		83	131	96	132	119	192
AN0599.2	88.7065	-0.31473	0.242476	-1.29799	0.194292	0.593409			84.7449	108.789	101.083	72.7342	87.9748	76.9129		68	133	89	61	90	104
AN0600.2	699.573	-0.485395	0.267816	-1.81242	0.0699211	0.358406			841.218	678.091	930.19	428.059	755.606	564.275		675	829	819	359	773	763
AN0601.2	364.934	-0.545788	0.271518	-2.01014	0.0444169	0.275973			444.911	359.904	496.328	207.471	324.529	356.462		357	440	437	174	332	482
AN0602.2	184.814	-0.29321	0.212427	-1.38029	0.167498	0.558718			171.982	201.219	237.374	155.007	179.86	163.44		138	246	209	130	184	221
AN0603.2	23.3499	-0.329663	0.40234	-0.819366	0.412578	0.791568			31.1562	21.267	26.1226	19.0778	19.55	22.926		25	26	23	16	20	31
AN0604.2	199.066	-0.183781	0.244776	-0.750816	0.452764	0.814544			194.415	178.316	263.497	157.392	203.32	197.459		156	218	232	132	208	267
AN0605.2	306.758	-0.0438638	0.172469	-0.254328	0.799242	0.940305			274.175	327.185	331.643	320.746	299.114	287.684		220	400	292	269	306	389
AN0606.2	0.272654	-1.7219	4.06244	-0.423858	0.671669	NA			0	1.63593	0	0	0	0		0	2	0	0	0	0
AN0607.2	205.268	0.184524	0.459593	0.401495	0.688056	0.909703			118.394	166.864	291.891	140.699	166.175	347.587		95	204	257	118	170	470
AN0608.2	236.849	-0.140485	0.343178	-0.409364	0.682272	0.90687			140.826	267.474	336.186	228.934	253.172	194.501		113	327	296	192	259	263
AN0609.2	1319.2	-0.442739	0.419921	-1.05434	0.291729	0.704276			833.741	1572.13	2153.41	1333.06	1386.09	636.75		669	1922	1896	1118	1418	861
AN0610.2	438.228	3.27689	1.08305	3.02562	0.00248123	0.0415644			74.775	71.1628	99.9472	1974.55	145.647	263.279		60	87	88	1656	149	356
AN0611.2	0	NA	NA	NA	NA	NA			0	0	0	0	0	0		0	0	0	0	0	0
AN0612.2	1.06578	-0.476936	1.93997	-0.245847	0.8058	NA			1.24625	2.45389	0	0	1.955	0.739547		1	3	0	0	2	1
AN0613.2	0	NA	NA	NA	NA	NA			0	0	0	0	0	0		0	0	0	0	0	0
AN0614.2	0.397002	-2.15507	3.62641	-0.594269	0.552332	NA			1.24625	0	1.13576	0	0	0		1	0	1	0	0	0
AN0615.2	6.40693	0.203805	0.764635	0.266539	0.789824	0.938607			3.73875	8.17963	5.67882	9.53891	3.90999	7.39547		3	10	5	8	4	10
AN0616.2	0	NA	NA	NA	NA	NA			0	0	0	0	0	0		0	0	0	0	0	0
AN0617.2	225.231	-1.31794	0.290986	-4.52921	5.92e-06	0.000389569			335.241	318.188	312.335	79.8884	162.265	143.472		269	389	275	67	166	194
AN0618.2	0.136327	-1.10368	4.08047	-0.270477	0.786793	NA			0	0.817963	0	0	0	0		0	1	0	0	0	0
AN0619.2	1.4283	-1.66827	1.63217	-1.02212	0.306725	NA			2.4925	1.63593	2.27153	1.19236	0.977498	0		2	2	2	1	1	0
AN0620.2	380.969	-0.995553	0.306594	-3.24714	0.00116572	0.0237197			434.941	581.572	505.415	199.125	366.562	198.199		349	711	445	167	375	268
AN0621.2	0	NA	NA	NA	NA	NA			0	0	0	0	0	0		0	0	0	0	0	0
AN0622.2	0.335055	-0.141894	3.83332	-0.037016	0.970472	NA			0	0.817963	0	1.19236	0	0		0	1	0	1	0	0
AN0623.2	325.777	-0.139508	0.189951	-0.734442	0.462679	0.818758			377.614	292.831	354.358	335.054	313.777	281.028		303	358	312	281	321	380
AN0624.2	439.492	0.119271	0.163152	0.731045	0.464751	0.820825			474.821	399.984	389.567	472.176	463.334	437.073		381	489	343	396	474	591
AN0625.2	307.904	-0.0740456	0.270154	-0.274087	0.784018	0.936744			377.614	248.661	321.421	300.476	368.517	230.739		303	304	283	252	377	312
AN0626.2	338.452	-0.309486	0.261092	-1.18536	0.235877	0.645834			431.202	395.076	298.706	250.396	270.767	384.565		346	483	263	210	277	520
AN0627.2	314.706	-1.05123	0.298917	-3.5168	0.00043678	0.0118565			367.644	588.933	316.878	195.548	178.882	240.353		295	720	279	164	183	325
AN0628.2	61.5958	-0.491802	0.399422	-1.23128	0.218216	0.62344			99.6999	72.7987	43.159	66.7724	42.0324	45.1124		80	89	38	56	43	61
AN0629.2	113.36	-0.244941	0.211705	-1.15699	0.247276	0.65799			119.64	130.874	118.119	96.5815	114.367	100.578		96	160	104	81	117	136
AN0630.2	1503.84	-0.057528	0.123865	-0.46444	0.642332	0.89431			1535.38	1591.76	1474.22	1404.6	1548.36	1468.74		1232	1946	1298	1178	1584	1986
AN0631.2	241.596	0.192715	0.21582	0.892946	0.371886	0.762777			250.496	194.675	231.696	255.166	297.159	220.385		201	238	204	214	304	298
AN0632.2	296.611	0.0219696	0.159432	0.137799	0.890399	0.966414			294.115	301.828	287.348	299.283	277.609	319.484		236	369	253	251	284	432
AN0633.2	443.256	0.285578	0.22327	1.27907	0.200872	0.603242			393.815	395.894	407.739	622.414	417.392	422.282		316	484	359	522	427	571
AN0634.2	538.324	0.0281339	0.140605	0.200092	0.841409	0.95338			524.671	555.397	517.908	579.489	522.961	529.516		421	679	456	486	535	716
AN0635.2	3.00962	-0.349755	1.33434	-0.262118	0.793231	NA			2.4925	7.36167	0	4.76946	1.955	1.47909		2	9	0	4	2	2
AN0636.2	360.027	-0.1015	0.154489	-0.657006	0.511177	0.84291			381.352	353.36	383.888	361.286	321.597	358.681		306	432	338	303	329	485
AN0637.2	458.377	-0.362536	0.278793	-1.30038	0.193472	0.592713			532.148	442.518	572.425	349.363	548.376	305.433		427	541	504	293	561	413
AN0638.2	11.8619	-0.366736	0.583581	-0.628423	0.529727	0.854039			19.94	11.4515	9.0861	8.34655	9.77498	12.5723		16	14	8	7	10	17
AN0639.2	1.82421	-1.5132	1.35624	-1.11573	0.264537	NA			2.4925	3.27185	2.27153	1.19236	0.977498	0.739547		2	4	2	1	1	1
AN0640.2	576.953	-0.0137938	0.224275	-0.0615042	0.950958	0.98715			518.44	565.213	654.2	667.724	610.936	445.208		416	691	576	560	625	602
AN0641.2	14008.6	-0.123754	0.204106	-0.60632	0.544302	0.863597			17139.7	12175.4	14512.8	13229.3	15331.1	11663.4		13753	14885	12778	11095	15684	15771
AN0642.2	360.436	-0.0397803	0.196704	-0.202234	0.839734	0.953267			325.271	370.537	400.924	344.593	310.844	410.449		261	453	353	289	318	555
AN0643.2	0	NA	NA	NA	NA	NA			0	0	0	0	0	0		0	0	0	0	0	0
AN0644.2	710.039	0.0555582	0.255073	0.217812	0.827575	0.949081			758.966	540.674	790.491	603.336	910.05	656.718		609	661	696	506	931	888
AN0645.2	12.4335	-0.0172617	0.524696	-0.0328985	0.973756	0.990896			14.955	12.2694	10.2219	13.116	13.685	10.3537		12	15	9	11	14	14
AN0646.2	1360.23	-0.429486	0.1247	-3.44415	0.000572857	0.014192			1473.07	1590.12	1619.6	1156.59	1202.32	1119.67		1182	1944	1426	970	1230	1514
AN0647.2	712.723	-0.12261	0.33518	-0.365803	0.714512	0.917769			848.696	637.193	742.789	691.571	955.993	400.095		681	779	654	580	978	541
AN0648.2	112.499	0.0687252	0.285909	0.240374	0.81004	0.944322			119.64	100.609	109.033	112.082	148.58	85.048		96	123	96	94	152	115
AN0649.2	13.983	-0.167142	0.628407	-0.265978	0.790256	0.938607			18.6937	17.9952	7.95034	10.7313	7.81998	20.7073		15	22	7	9	8	28
AN0650.2	768.98	0.0842647	0.165205	0.510061	0.610008	0.886787			682.945	824.507	730.296	809.615	854.333	712.184		548	1008	643	679	874	963
AN0651.2	746.727	-0.292101	0.173783	-1.68084	0.0927935	0.417874			755.227	871.949	837.057	776.229	627.554	612.345		606	1066	737	651	642	828
AN0652.2	2.32834	-1.484	1.44059	-1.03013	0.302948	NA			6.23125	4.08982	0	1.19236	0.977498	1.47909		5	5	0	1	1	2
AN0653.2	305.825	0.205862	0.188853	1.09006	0.275686	0.68796			285.391	243.753	323.692	326.708	347.012	308.391		229	298	285	274	355	417
AN0654.2	425.576	-0.114567	0.210498	-0.544267	0.586258	0.878915			391.322	504.683	431.59	333.862	437.919	454.082		314	617	380	280	448	614
AN0655.2	457.022	0.643527	0.235081	2.73747	0.0061913	0.0791247			287.884	401.62	380.481	518.678	476.041	677.425		231	491	335	435	487	916
AN0656.2	160.453	-0.871213	0.502065	-1.73526	0.0826947	0.392025			113.409	386.079	122.662	93.0044	105.57	141.993		91	472	108	78	108	192
AN0657.2	289.487	0.0805642	0.232613	0.346344	0.729084	0.920215			302.839	242.935	298.706	283.783	364.607	244.051		243	297	263	238	373	330
AN0658.2	147.573	0.0640664	0.214725	0.298365	0.765425	0.931301			129.61	164.411	138.563	133.545	160.31	159.003		104	201	122	112	164	215
AN0659.2	778.783	-0.529427	0.280429	-1.88792	0.0590368	0.322428			928.456	755.798	1075.57	671.301	801.548	440.031		745	924	947	563	820	595
AN0660.2	550.999	-0.576126	1.04752	-0.54999	0.582326	0.877407			350.196	1081.35	547.438	113.275	152.49	1061.25		281	1322	482	95	156	1435
AN0661.2	275.459	-0.297358	0.19436	-1.52994	0.126032	0.485762			277.914	357.45	274.855	238.473	260.014	244.051		223	437	242	200	266	330
AN0662.2	233.854	-0.453458	0.227883	-1.98987	0.0466055	0.283319			250.496	305.1	255.547	156.2	231.667	204.115		201	373	225	131	237	276
AN0663.2	55.2931	-0.293383	0.298936	-0.981425	0.326383	0.729766			54.835	67.8909	60.1954	38.1556	56.6949	53.987		44	83	53	32	58	73
AN0664.2	468.298	-0.691993	0.304541	-2.27225	0.0230712	0.186956			378.86	720.625	636.027	276.628	402.729	394.918		304	881	560	232	412	534
AN0665.2	1501.53	0.0418909	0.213934	0.195812	0.844757	0.954938			1515.44	1756.98	1165.29	1608.5	1620.69	1342.28		1216	2148	1026	1349	1658	1815
AN0666.2	66.6679	0.318597	0.306472	1.03956	0.298544	0.70759			74.775	53.9856	49.9736	75.1189	59.6274	86.527		60	66	44	63	61	117
AN0667.2	1323.87	-0.277844	0.167161	-1.66213	0.0964863	0.427586			1301.08	1647.38	1402.67	1296.1	1104.57	1191.41		1044	2014	1235	1087	1130	1611
AN0668.2	717.272	0.015591	0.168099	0.0927484	0.926103	0.979494			780.152	694.451	665.557	797.692	637.328	728.454		626	849	586	669	652	985
AN0669.2	18.5188	-0.352649	0.48449	-0.727877	0.466689	0.821801			17.4475	20.4491	23.851	23.8473	13.685	11.8328		14	25	21	20	14	16
AN0670.2	656.242	0.187843	0.163047	1.15208	0.249288	0.660565			621.878	624.924	592.868	796.499	627.554	673.728		499	764	522	668	642	911
AN0671.2	475.179	0.0593277	0.140157	0.423296	0.67208	0.903795			443.665	483.416	469.07	465.022	490.704	499.195		356	591	413	390	502	675
AN0672.2	572.548	-0.257042	0.201575	-1.27517	0.202251	0.603815			639.326	597.113	632.62	643.877	462.356	459.998		513	730	557	540	473	622
AN0673.2	2187.98	-0.44172	0.167644	-2.63487	0.00841702	0.0961528			2425.2	2896.41	2237.45	1992.44	1837.7	1738.68		1946	3541	1970	1671	1880	2351
AN0674.2	395.218	-0.0855876	0.1994	-0.429225	0.667759	0.903056			381.352	463.785	373.666	442.367	374.382	335.755		306	567	329	371	383	454
AN0675.2	524.048	-0.0562498	0.215577	-0.260927	0.794149	0.939798			538.38	573.392	490.65	579.489	395.887	566.493		432	701	432	486	405	766
AN0676.2	679.97	-0.0521952	0.166438	-0.313602	0.753824	0.927757			771.428	627.378	679.186	624.799	732.146	644.885		619	767	598	524	749	872
AN0677.2	863.258	1.0112	0.370606	2.72851	0.00636207	0.0805046			467.343	758.252	490.65	1756.35	750.718	956.235		375	927	432	1473	768	1293
AN0678.2	296.276	-0.0462296	0.158402	-0.29185	0.770402	0.932721			316.547	295.285	291.891	293.322	273.699	306.912		254	361	257	246	280	415
AN0679.2	577.769	-0.0615945	0.236693	-0.260229	0.794687	0.939798			651.788	611.018	508.822	444.752	545.444	704.789		523	747	448	373	558	953
AN0680.2	199.845	0.0157239	0.198746	0.0791154	0.936941	0.982192			198.154	179.134	220.338	186.009	190.612	224.822		159	219	194	156	195	304
AN0681.2	121.399	-1.1209	0.326849	-3.42941	0.0006049	0.0147198			223.079	148.051	127.205	95.3891	76.2448	58.4242		179	181	112	80	78	79
AN0682.2	212.317	-0.58636	0.266009	-2.20429	0.0275042	0.208308			244.265	283.015	238.51	124.006	165.197	218.906		196	346	210	104	169	296
AN0683.2	0.123258	0.819877	4.08047	0.200927	0.840756	NA			0	0	0	0	0	0.739547		0	0	0	0	0	1
AN0684.2	1700.52	-0.132218	0.175303	-0.754227	0.450713	0.81454			1512.95	1761.07	2061.41	1548.88	1606.03	1712.79		1214	2153	1815	1299	1643	2316
AN0685.2	157.783	-0.213124	0.26004	-0.819582	0.412455	0.791568			213.109	137.418	157.871	166.931	145.647	125.723		171	168	139	140	149	170
AN0686.2	1619.64	0.150988	0.138792	1.08787	0.276651	0.68965			1480.54	1549.22	1575.3	1567.96	1868.98	1675.81		1188	1894	1387	1315	1912	2266
AN0687.2	3523.35	0.133773	0.217098	0.616188	0.537771	0.860906			3403.51	2929.13	3749.15	2887.91	4344	3826.42		2731	3581	3301	2422	4444	5174
AN0688.2	9360.99	0.0433017	0.357264	0.121204	0.90353	0.971174			7340.41	12653.1	7666.4	14048.4	7681.18	6776.47		5890	15469	6750	11782	7858	9163
AN0689.2	687.315	0.121428	0.172681	0.703193	0.481935	0.830561			628.11	741.075	604.226	796.499	661.766	692.216		504	906	532	668	677	936
AN0690.2	246.191	-0.00732568	0.216256	-0.0338751	0.972977	0.990589			260.466	215.942	265.769	200.317	258.059	276.591		209	264	234	168	264	374
AN0691.2	7.68841	0.84859	0.733206	1.15737	0.247122	0.65799			2.4925	8.99759	4.54305	11.9236	7.81998	10.3537		2	11	4	10	8	14
AN0692.2	589.69	-0.10926	0.165494	-0.660208	0.509121	0.84221			665.497	558.669	613.312	512.717	620.711	567.233		534	683	540	430	635	767
AN0693.2	142.885	0.333398	0.366998	0.908447	0.363642	0.75685			77.2675	161.957	139.699	110.89	203.32	164.18		62	198	123	93	208	222
AN0694.2	35.0347	0.851895	0.473928	1.79752	0.072253	0.365483			16.2012	33.5365	24.9868	25.0396	55.7174	54.7265		13	41	22	21	57	74
AN0695.2	2020.94	-0.109801	0.320506	-0.342585	0.731911	0.920969			2227.05	1770.89	2295.38	1793.32	2799.55	1239.48		1787	2165	2021	1504	2864	1676
AN0696.2	279.981	0.322985	0.16718	1.93196	0.0533645	0.302883			225.571	261.748	257.818	319.554	321.597	293.6		181	320	227	268	329	397
AN0697.2	924.462	0.147654	0.160533	0.919772	0.357692	0.752244			816.293	936.568	879.081	900.235	920.803	1093.79		655	1145	774	755	942	1479
AN0698.2	1309.95	-0.137992	0.227049	-0.607763	0.543344	0.863597			1222.57	1172.96	1721.82	1347.37	1338.19	1056.81		981	1434	1516	1130	1369	1429
AN0699.2	281.865	0.000231809	0.157763	0.00146935	0.998828	0.999348			292.869	282.197	270.312	295.706	266.857	283.247		235	345	238	248	273	383
AN0700.2	408.172	0.451816	0.262953	1.71824	0.0857525	0.399426			321.532	360.722	352.087	517.486	322.574	574.628		258	441	310	434	330	777
AN0701.2	451.402	-0.183158	0.26842	-0.682358	0.495013	0.83737			327.764	619.198	491.785	447.137	404.684	417.844		263	757	433	375	414	565
AN0702.2	14.7907	1.21292	0.744812	1.6285	0.10342	0.442114			4.985	18.8132	2.27153	22.6549	18.5725	21.4469		4	23	2	19	19	29
AN0703.2	659.457	-0.146553	0.141827	-1.03332	0.301452	0.709021			658.02	731.259	689.408	617.645	593.341	667.072		528	894	607	518	607	902
AN0704.2	508.375	0.180113	0.173671	1.0371	0.299691	0.708259			477.313	416.343	537.216	529.41	576.724	513.246		383	509	473	444	590	694
AN0705.2	2488.82	-0.356447	0.192987	-1.847	0.0647471	0.342529			2327.99	3400.27	2654.28	2248.8	2149.52	2152.08		1868	4157	2337	1886	2199	2910
AN0706.2	1773.91	-0.088572	0.141024	-0.628065	0.529962	0.854039			1687.42	2006.46	1789.96	1752.78	1630.47	1776.39		1354	2453	1576	1470	1668	2402
AN0707.2	823.547	0.0997915	0.179526	0.555862	0.578305	0.877071			820.032	709.174	856.365	834.655	969.678	751.38		658	867	754	700	992	1016
AN0708.2	191.586	-0.863787	0.342612	-2.52118	0.0116962	0.120251			200.646	225.758	314.606	194.355	92.8623	121.286		161	276	277	163	95	164
AN0709.2	435.127	-0.060545	0.173562	-0.348838	0.727211	0.920215			424.971	471.147	437.269	397.057	392.954	487.362		341	576	385	333	402	659
AN0710.2	0.86066	0.187398	2.45913	0.076205	0.939256	NA			2.4925	0	0	1.19236	0	1.47909		2	0	0	1	0	2
AN0711.2	89.8922	0.466154	0.257256	1.81203	0.0699818	0.358406			69.79	87.5221	68.1458	120.429	89.9298	103.537		56	107	60	101	92	140
AN0712.2	28.7258	0.434337	0.579951	0.74892	0.453906	0.815079			37.3875	24.5389	11.3576	47.6946	16.6175	34.7587		30	30	10	40	17	47
AN0713.2	38.6773	1.12239	0.413383	2.71514	0.00662469	0.082557			21.1862	17.1772	35.2087	41.7327	66.4698	50.2892		17	21	31	35	68	68
AN0714.2	232.36	-0.132928	0.193932	-0.685437	0.493068	0.837284			257.974	243.753	227.153	213.433	255.127	196.72		207	298	200	179	261	266
AN0715.2	890.665	0.0651958	0.159687	0.408272	0.683074	0.90693			805.077	818.781	988.114	877.58	967.723	886.717		646	1001	870	736	990	1199
AN0716.2	713.334	0.0337111	0.160936	0.209469	0.834082	0.951634			641.818	732.077	739.382	802.461	697.933	666.332		515	895	651	673	714	901
AN0717.2	623.707	-0.0225544	0.281973	-0.0799876	0.936247	0.982192			477.313	886.672	520.179	642.684	639.283	576.107		383	1084	458	539	654	779
AN0718.2	50.6024	0.742336	0.415593	1.78621	0.0740656	0.369959			37.3875	40.0802	36.3444	64.3877	35.1899	90.2248		30	49	32	54	36	122
AN0719.2	332.264	0.0303069	0.169433	0.178872	0.858038	0.95789			355.181	316.552	314.606	367.248	304.979	335.015		285	387	277	308	312	453
AN0720.2	809.045	-0.251	0.206246	-1.217	0.223605	0.629586			984.537	798.332	855.23	680.84	896.365	638.969		790	976	753	571	917	864
AN0721.2	203.021	0.253406	0.196069	1.29243	0.196208	0.596144			184.445	181.588	190.808	197.932	208.207	255.144		148	222	168	166	213	345
AN0722.2	733.345	0.191068	0.18618	1.02626	0.304771	0.712143			732.795	722.261	599.683	806.038	669.586	869.708		588	883	528	676	685	1176
AN0723.2	270.91	0.652015	0.362579	1.79827	0.0721342	0.365335			257.974	186.496	188.537	182.432	453.559	356.462		207	228	166	153	464	482
AN0724.2	436.324	0.248037	0.180871	1.37135	0.170267	0.562879			348.95	398.348	449.762	426.866	498.524	495.497		280	487	396	358	510	670
AN0725.2	489.548	-0.374006	0.193644	-1.93141	0.0534326	0.302883			517.193	596.295	545.166	346.978	470.176	461.478		415	729	480	291	481	624
AN0726.2	949.861	-0.463224	0.19245	-2.40698	0.0160849	0.148304			1200.14	1162.33	939.276	897.85	813.278	686.3		963	1421	827	753	832	928
AN0727.2	446.791	0.033272	0.204625	0.1626	0.870833	0.961076			505.977	399.984	419.097	454.291	519.051	382.346		406	489	369	381	531	517
AN0728.2	244.553	-0.399704	0.437509	-0.91359	0.360932	0.754401			340.226	210.217	283.941	220.587	317.687	94.6621		273	257	250	185	325	128
AN0729.2	415.266	-0.0770413	0.250489	-0.307564	0.758414	0.92979			387.584	513.681	375.938	512.717	354.832	346.848		311	628	331	430	363	469
AN0730.2	355.232	0.0703654	0.186754	0.376781	0.706336	0.915972			380.106	372.991	286.212	362.479	375.359	354.243		305	456	252	304	384	479
AN0731.2	265.018	0.156409	0.163982	0.953814	0.340178	0.740397			235.541	242.935	273.719	279.013	275.654	283.247		189	297	241	234	282	383
AN0732.2	951.14	0.280225	0.270505	1.03593	0.300233	0.708259			697.9	979.92	899.524	938.39	807.413	1383.69		560	1198	792	787	826	1871
AN0733.2	19283.7	0.228723	0.1778	1.2864	0.198303	0.599589			17268	16706.1	19301.2	18580.6	24604.6	19241.5		13856	20424	16994	15583	25171	26018
AN0734.2	16025.7	0.0637155	0.12894	0.49415	0.621201	0.888741			16004.3	15430.9	15580.4	15938.3	17951.7	15248.7		12842	18865	13718	13367	18365	20619
AN0735.2	6.85483	-0.43397	0.744504	-0.582898	0.559962	0.868852			7.4775	10.6335	5.67882	3.57709	4.88749	8.87457		6	13	5	3	5	12
AN0736.2	1.29117	0.337877	2.27298	0.14865	0.88183	NA			0	0	3.40729	2.38473	1.955	0		0	0	3	2	2	0
AN0737.2	14.5014	0.393559	0.612592	0.642448	0.520582	0.848551			14.955	13.9054	9.0861	11.9236	9.77498	27.3633		12	17	8	10	10	37
AN0738.2	9.78912	0.381597	0.628689	0.606973	0.543869	0.863597			9.96999	9.81556	5.67882	13.116	6.84248	13.3119		8	12	5	11	7	18
AN0739.2	56.0801	-0.0882182	0.338075	-0.260943	0.794137	0.939798			58.5737	61.3472	53.3809	64.3877	35.1899	63.6011		47	75	47	54	36	86
AN0740.2	307.038	-0.659408	0.295924	-2.22831	0.0258601	0.199718			326.517	493.232	307.792	189.586	306.934	218.166		262	603	271	159	314	295
AN0741.2	5.45812	-1.13523	0.908183	-1.25001	0.211297	0.617158			11.2162	2.45389	9.0861	2.38473	3.90999	3.69774		9	3	8	2	4	5
AN0742.2	178.547	0.774604	0.256551	3.0193	0.00253358	0.0420785			114.655	142.326	138.563	175.278	220.914	279.549		92	174	122	147	226	378
AN0743.2	187.976	0.419559	0.233735	1.79502	0.0726505	0.366355			184.445	134.964	164.686	176.47	236.554	230.739		148	165	145	148	242	312
AN0744.2	87.7495	-1.19788	0.354924	-3.37503	0.000738089	0.0168616			179.46	87.5221	99.9472	57.2335	52.7849	49.5497		144	107	88	48	54	67
AN0745.2	1110.92	-0.015934	0.400622	-0.0397733	0.968274	0.99058			1373.37	696.905	1281.14	1038.55	1634.38	641.188		1102	852	1128	871	1672	867
AN0746.2	24.0721	-0.811847	0.476572	-1.70351	0.0884723	0.40721			28.6637	43.352	19.308	21.4626	17.595	14.0514		23	53	17	18	18	19
AN0747.2	4677.77	0.133918	0.182929	0.732077	0.464121	0.820598			4930.16	4458.72	3994.48	4173.27	5594.22	4915.77		3956	5451	3517	3500	5723	6647
AN0748.2	1.10268	-1.1047	1.80634	-0.611568	0.540824	NA			2.4925	0.817963	1.13576	1.19236	0.977498	0		2	1	1	1	1	0
AN0749.2	6.06025	-0.554957	0.782496	-0.709214	0.478192	0.828589			3.73875	9.81556	7.95034	3.57709	6.84248	4.43728		3	12	7	3	7	6
AN0750.2	725.751	-0.023059	0.263844	-0.0873961	0.930357	0.980345			719.086	736.985	739.382	484.1	913.96	760.994		577	901	651	406	935	1029
AN0751.2	284.579	0.850897	0.510353	1.66727	0.0954609	0.424873			174.475	210.217	224.881	170.508	224.824	702.57		140	257	198	143	230	950
AN0752.2	726.414	-0.0355163	0.239344	-0.14839	0.882035	0.963295			808.816	597.113	800.713	659.377	893.433	599.033		649	730	705	553	914	810
AN0753.2	3849.95	-0.11051	0.196061	-0.563654	0.57299	0.875017			3526.89	4299.21	4164.84	3488.86	4436.86	3183.01		2830	5256	3667	2926	4539	4304
AN0754.2	529.368	-0.133756	0.197781	-0.676286	0.498859	0.838044			580.752	530.858	549.709	492.446	603.116	419.323		466	649	484	413	617	567
AN0755.2	305.244	0.285304	0.180364	1.58182	0.11369	0.45831			282.899	285.469	257.818	314.784	308.889	381.606		227	349	227	264	316	516
AN0756.2	31.5991	0.0585262	0.338631	0.172832	0.862784	0.959621			31.1562	30.2646	31.8014	28.6167	32.2574	35.4983		25	37	28	24	33	48
AN0757.2	2069.7	-0.00463022	0.343043	-0.0134975	0.989231	0.995806			2127.35	1544.31	2547.52	1889.9	2976.48	1332.66		1707	1888	2243	1585	3045	1802
AN0758.2	5.62069	-0.296505	1.09242	-0.27142	0.786068	0.937666			7.4775	8.99759	2.27153	0	6.84248	8.13502		6	11	2	0	7	11
AN0759.2	4.56806	-0.0310716	0.881813	-0.035236	0.971892	0.990589			7.4775	4.08982	2.27153	5.96182	3.90999	3.69774		6	5	2	5	4	5
AN0760.2	0.761642	1.63636	2.41875	0.676531	0.498703	NA			0	0	1.13576	0	1.955	1.47909		0	0	1	0	2	2
AN0761.2	13.4203	0.405989	0.635449	0.638901	0.522887	0.850118			16.2012	7.36167	11.3576	20.2702	6.84248	18.4887		13	9	10	17	7	25
AN0762.2	893.875	0.166727	0.171635	0.971401	0.331349	0.733718			836.233	904.667	784.812	1062.4	818.166	956.974		671	1106	691	891	837	1294
AN0763.2	725.159	0.278375	0.190216	1.46347	0.143339	0.518585			528.41	682.999	754.147	806.038	767.336	812.023		424	835	664	676	785	1098
AN0764.2	80.164	1.12455	0.385983	2.91346	0.00357451	0.0541443			81.0062	35.9904	35.2087	115.659	97.7498	115.369		65	44	31	97	100	156
AN0765.2	19.5024	-0.806391	0.551759	-1.46149	0.14388	0.518986			21.1862	36.8083	15.9007	20.2702	8.79748	14.0514		17	45	14	17	9	19
AN0766.2	609.686	0.12433	0.211365	0.588225	0.556381	0.868721			473.575	660.914	614.448	715.418	547.399	646.364		380	808	541	600	560	874
AN0767.2	1333.22	0.0379134	0.168146	0.22548	0.821606	0.948184			1500.48	1206.5	1240.25	1479.72	1322.55	1249.84		1204	1475	1092	1241	1353	1690
AN0768.2	136.58	0.130688	0.371503	0.351782	0.725002	0.920215			124.625	152.959	112.441	221.78	99.7048	107.974		100	187	99	186	102	146
AN0769.2	902.153	0.15955	0.207117	0.770336	0.441101	0.809766			717.84	1020.82	817.749	850.156	932.533	1073.82		576	1248	720	713	954	1452
AN0770.2	860.095	-0.222253	0.25639	-0.866854	0.386022	0.771183			933.441	1104.25	739.382	1012.32	668.608	702.57		749	1350	651	849	684	950
AN0771.2	3494.87	-0.250818	0.233553	-1.07392	0.282857	0.697184			3116.87	3586.77	4690.7	3143.07	2673.46	3758.38		2501	4385	4130	2636	2735	5082
AN0772.2	145.409	-0.182528	0.216792	-0.841948	0.399817	0.782739			175.721	150.505	138.563	118.044	144.67	144.951		141	184	122	99	148	196
AN0773.2	555.951	-0.841595	0.224545	-3.748	0.000178249	0.00593479			699.146	690.361	750.739	386.326	498.524	310.61		561	844	661	324	510	420
AN0774.2	52.1718	0.217363	0.282969	0.768153	0.442396	0.810476			47.3575	54.8035	42.0232	59.6182	53.7624	55.4661		38	67	37	50	55	75
AN0775.2	48.8282	-0.525633	0.3281	-1.60205	0.109144	0.451624			57.3275	64.6191	49.9736	46.5022	44.9649	29.5819		46	79	44	39	46	40
AN0776.2	16967.6	0.246163	0.259926	0.947048	0.343614	0.742962			16780.7	13053.1	16737.7	14141.4	24509.8	16582.9		13465	15958	14737	11860	25074	22423
AN0777.2	1021.83	-0.494913	0.312255	-1.58497	0.112974	0.457095			1338.47	955.381	1292.5	726.15	1215.03	603.471		1074	1168	1138	609	1243	816
AN0778.2	54.4653	-0.067754	0.40357	-0.167887	0.866672	0.96043			66.0512	39.2622	62.467	38.1556	77.2223	43.6333		53	48	55	32	79	59
AN0779.2	725.747	0.143758	0.24004	0.598892	0.549245	0.865685			694.161	539.038	835.922	803.653	855.31	626.397		557	659	736	674	875	847
AN0780.2	251.397	-0.35128	0.17671	-1.98788	0.0468247	0.283812			289.13	296.921	258.954	214.626	242.419	206.334		232	363	228	180	248	279
AN0781.2	813.36	-0.0829486	0.265552	-0.312363	0.754764	0.927994			777.66	747.618	984.707	741.65	1036.15	592.377		624	914	867	622	1060	801
AN0782.2	303.133	-0.17504	0.251016	-0.697324	0.4856	0.833311			322.779	297.739	345.272	262.32	220.914	369.774		259	364	304	220	226	500
AN0783.2	85.8694	0.389917	0.411186	0.948273	0.342991	0.74232			52.3425	116.151	53.3809	120.429	72.3348	100.578		42	142	47	101	74	136
AN0784.2	70.847	0.0648796	0.31159	0.208221	0.835056	0.951952			82.2525	61.3472	64.7385	79.8884	51.8074	85.048		66	75	57	67	53	115
AN0785.2	19.9777	-0.540786	0.757674	-0.713744	0.475385	0.826998			14.955	22.903	32.9371	13.116	32.2574	3.69774		12	28	29	11	33	5
AN0786.2	18.9068	-0.894147	0.656368	-1.36227	0.173114	0.56705			8.72374	29.4467	35.2087	13.116	19.55	7.39547		7	36	31	11	20	10
AN0787.2	458.798	0.52044	0.417037	1.24795	0.21205	0.61826			514.701	309.19	306.656	887.119	364.607	370.513		413	378	270	744	373	501
AN0788.2	167.541	1.66	0.581317	2.85559	0.00429575	0.061129			77.2675	86.7041	77.2319	525.833	103.615	134.598		62	106	68	441	106	182
AN0789.2	1548.52	-0.288978	0.151846	-1.9031	0.0570271	0.315911			1719.82	1819.15	1569.62	1325.91	1545.42	1311.22		1380	2224	1382	1112	1581	1773
AN0790.2	1555.5	0.546316	0.16122	3.38863	0.000702439	0.0162291			1279.9	1271.93	1240.25	2133.14	1749.72	1658.07		1027	1555	1092	1789	1790	2242
AN0791.2	1600.14	-0.636415	0.240742	-2.64356	0.00820399	0.0945068			2588.46	1590.12	1665.03	1185.21	1254.13	1317.87		2077	1944	1466	994	1283	1782
AN0792.2	12.9654	0.239827	0.625899	0.383172	0.701592	0.915559			13.7087	14.7233	6.81458	22.6549	8.79748	11.0932		11	18	6	19	9	15
AN0793.2	11.7504	0.0820648	0.666613	0.123107	0.902022	0.971091			18.6937	8.17963	7.95034	5.96182	12.7075	17.0096		15	10	7	5	13	23
AN0794.2	247.427	0.12542	0.169727	0.73895	0.459937	0.817236			241.772	217.578	251.004	262.32	267.834	244.051		194	266	221	220	274	330
AN0795.2	328.233	0.280219	0.183049	1.53084	0.125808	0.485579			346.457	262.566	281.669	351.747	367.539	359.42		278	321	248	295	376	486
AN0796.2	251.376	-0.183263	0.334751	-0.547461	0.584062	0.877748			333.995	207.763	260.09	252.781	304.979	148.649		268	254	229	212	312	201
AN0797.2	973.712	-0.180969	0.196232	-0.922219	0.356414	0.752244			975.813	1105.89	1021.05	919.313	1076.22	743.985		783	1352	899	771	1101	1006
AN0798.2	97.8805	-1.40157	0.243708	-5.75103	8.87e-09	1.55e-06			143.319	152.959	129.477	59.6182	44.9649	56.9452		115	187	114	50	46	77
AN0799.2	4.56784	-0.945221	0.933533	-1.01252	0.311289	0.71494			4.985	6.5437	6.81458	1.19236	1.955	5.91638		4	8	6	1	2	8
AN0800.2	10.19	-0.304634	0.732089	-0.416116	0.677325	0.906148			13.7087	10.6335	9.0861	17.8855	3.90999	5.91638		11	13	8	15	4	8
AN0801.2	26.2384	-0.0593122	0.585529	-0.101297	0.919315	0.976957			28.6637	31.9006	19.308	44.1175	9.77498	23.6655		23	39	17	37	10	32
AN0802.2	577.832	0.146319	0.187284	0.781271	0.434643	0.806462			483.545	566.03	596.276	521.063	680.338	619.741		388	692	525	437	696	838
AN0803.2	797.787	-0.095618	0.129253	-0.739773	0.459438	0.817054			810.062	789.334	873.402	780.998	777.111	755.817		650	965	769	655	795	1022
AN0804.2	300.842	-0.47385	0.190036	-2.49348	0.0126498	0.127039			386.337	336.183	328.236	214.626	275.654	264.018		310	411	289	180	282	357
AN0805.2	121.674	-0.698411	0.251877	-2.77283	0.00555717	0.0733671			173.229	143.144	136.292	72.7342	108.502	96.1412		139	175	120	61	111	130
AN0806.2	379.241	-0.470887	0.211542	-2.22597	0.026016	0.200143			413.755	536.584	370.259	337.439	294.227	323.182		332	656	326	283	301	437
AN0807.2	346.232	0.129064	0.172731	0.747197	0.454944	0.815255			305.331	352.542	332.779	405.404	341.147	340.192		245	431	293	340	349	460
AN0808.2	443.818	-0.0794603	0.259522	-0.30618	0.759468	0.930213			507.223	364.812	496.328	419.712	540.556	334.275		407	446	437	352	553	452
AN0809.2	1603.51	-0.193027	0.161962	-1.1918	0.233339	0.641662			1510.45	1713.63	1908.08	1374.8	1588.43	1525.69		1212	2095	1680	1153	1625	2063
AN0810.2	1686.24	-0.112944	0.223407	-0.505553	0.613171	0.886787			1507.96	2072.72	1674.11	1966.21	1365.56	1530.86		1210	2534	1474	1649	1397	2070
AN0811.2	95.3234	0.443517	0.84705	0.523601	0.600556	0.883352			51.0962	144.779	46.5663	32.1938	27.3699	269.935		41	177	41	27	28	365
AN0812.2	269.732	-0.245287	0.186853	-1.31273	0.189275	0.587912			270.436	284.651	323.692	215.818	259.037	264.758		217	348	285	181	265	358
AN0813.2	680.576	0.163768	0.155859	1.05075	0.293375	0.705437			619.386	687.907	616.719	785.768	721.393	652.281		497	841	543	659	738	882
AN0814.2	1605.07	0.0917795	0.158514	0.579001	0.562589	0.870461			1453.13	1578.67	1628.68	1886.32	1551.29	1532.34		1166	1930	1434	1582	1587	2072
AN0815.2	454.825	-2.09958	0.28469	-7.37498	1.64e-13	1.13e-10			503.485	974.194	734.839	157.392	183.77	175.273		404	1191	647	132	188	237
AN0816.2	675.509	0.195748	0.128593	1.52224	0.12795	0.488671			625.617	605.293	658.743	727.342	719.438	716.621		502	740	580	610	736	969
AN0817.2	477.828	-0.058647	0.189524	-0.309444	0.756984	0.929005			423.725	538.22	499.736	504.37	404.684	496.236		340	658	440	423	414	671
AN0818.2	600.497	-0.274362	0.246406	-1.11345	0.265513	0.676498			730.302	553.761	688.272	525.833	683.271	421.542		586	677	606	441	699	570
AN0819.2	1554	-0.622158	0.143491	-4.33588	1.45e-05	0.000817874			1810.8	2099.71	1739.99	1247.21	1226.76	1199.55		1453	2567	1532	1046	1255	1622
AN0820.2	95.8514	0.695982	0.306825	2.26834	0.0233086	0.188323			52.3425	94.8837	71.5531	107.313	108.502	140.514		42	116	63	90	111	190
AN0821.2	410.135	0.176133	0.195456	0.901139	0.367514	0.758423			386.337	385.261	383.888	381.556	525.894	397.877		310	471	338	320	538	538
AN0822.2	669.482	0.112065	0.149886	0.747665	0.454663	0.815255			577.013	661.732	690.544	721.38	699.888	666.332		463	809	608	605	716	901
AN0823.2	685.242	-0.218241	0.154981	-1.40818	0.159078	0.545826			731.548	710.81	768.912	589.028	710.641	600.513		587	869	677	494	727	812
AN0824.2	778.031	0.399315	0.19846	2.01207	0.0442124	0.27553			634.341	804.058	573.56	902.62	799.593	954.016		509	983	505	757	818	1290
AN0825.2	242.425	-0.0627167	0.323582	-0.19382	0.846317	0.955371			174.475	251.933	315.742	318.361	184.747	209.292		140	308	278	267	189	283
AN0826.2	17.1025	0.547474	0.517156	1.05862	0.289771	0.702959			13.7087	13.0874	14.7649	28.6167	11.73	20.7073		11	16	13	24	12	28
AN0827.2	558.328	0.129253	0.296668	0.435682	0.663067	0.90189			498.5	565.213	534.944	845.386	452.581	453.343		400	691	471	709	463	613
AN0828.2	537.698	0.167367	0.249942	0.669622	0.503099	0.839751			424.971	626.56	467.934	482.907	521.984	701.831		341	766	412	405	534	949
AN0829.2	46.3603	0.149435	0.349624	0.427417	0.669076	0.903136			43.6187	45.8059	43.159	35.7709	43.9874	65.8197		35	56	38	30	45	89
AN0830.2	192.248	-0.151053	0.302013	-0.500154	0.616967	0.886787			231.802	218.396	155.6	244.435	164.22	139.035		186	267	137	205	168	188
AN0831.2	692.974	0.199239	0.152448	1.30693	0.191235	0.59037			639.326	627.378	670.1	716.611	681.316	823.116		513	767	590	601	697	1113
AN0832.2	842.277	-0.288602	0.197567	-1.46078	0.144077	0.519069			828.756	1003.64	947.226	633.145	749.741	891.155		665	1227	834	531	767	1205
AN0833.2	682.911	0.521765	0.243324	2.14432	0.0320073	0.22894			572.028	552.943	557.66	876.388	568.904	969.547		459	676	491	735	582	1311
AN0834.2	2094.32	-0.120573	0.265024	-0.45495	0.649145	0.895542			1759.7	2865.32	1918.3	2419.31	1945.22	1658.07		1412	3503	1689	2029	1990	2242
AN0835.2	29.5849	0.206956	0.521215	0.397065	0.69132	0.910308			27.4175	19.6311	35.2087	51.2717	16.6175	27.3633		22	24	31	43	17	37
AN0836.2	891.455	-0.0274303	0.221174	-0.124022	0.901298	0.971039			768.936	953.745	977.892	698.725	902.23	1047.2		617	1166	861	586	923	1416
AN0837.2	380.315	-0.0172632	0.174499	-0.0989303	0.921194	0.977276			382.599	408.164	355.494	429.251	352.877	353.504		307	499	313	360	361	478
AN0838.2	996.055	-0.157229	0.270315	-0.581652	0.560801	0.869408			1190.17	867.859	1092.6	992.047	1173.97	659.676		955	1061	962	832	1201	892
AN0839.2	1.895	0.696957	1.37249	0.507804	0.611591	NA			1.24625	0.817963	2.27153	2.38473	3.90999	0.739547		1	1	2	2	4	1
AN0840.2	1127.36	0.105861	0.22414	0.472299	0.636714	0.89431			934.687	1351.28	969.942	1331.87	1163.22	1013.18		750	1652	854	1117	1190	1370
AN0841.2	17.3091	-0.134648	0.524583	-0.256676	0.797429	0.940305			16.2012	17.1772	20.4437	26.232	12.7075	11.0932		13	21	18	22	13	15
AN0842.2	1360.07	-0.385652	0.175077	-2.20276	0.0276119	0.208739			1314.79	1507.51	1800.18	1150.63	1173	1214.34		1055	1843	1585	965	1200	1642
AN0843.2	16957.2	0.211344	0.261826	0.807192	0.419556	0.798438			16420.6	12743	17989.4	14100.9	23841.2	16648		13176	15579	15839	11826	24390	22511
AN0844.2	583.042	-0.303926	0.424786	-0.715479	0.474313	0.826181			756.473	460.513	715.531	529.41	790.796	245.53		607	563	630	444	809	332
AN0845.2	310.649	-0.440107	0.283789	-1.55082	0.120944	0.475772			331.502	252.751	489.514	262.32	251.217	276.591		266	309	431	220	257	374
AN0846.2	119.29	0.171461	0.219508	0.781118	0.434733	0.806462			109.67	110.425	116.984	108.505	143.692	126.463		88	135	103	91	147	171
AN0847.2	1828.93	-0.269982	0.356456	-0.757406	0.448807	0.81454			1509.21	2761.44	1726.36	2425.27	1308.87	1242.44		1211	3376	1520	2034	1339	1680
AN0848.2	631.193	-0.133152	0.15246	-0.873354	0.38247	0.769337			690.422	662.55	629.213	568.758	569.881	666.332		554	810	554	477	583	901
AN0849.2	576.138	-0.0163714	0.174932	-0.0935873	0.925437	0.979357			525.917	552.943	659.878	577.104	521.984	619.001		422	676	581	484	534	837
AN0850.2	811.388	0.223993	0.165982	1.34951	0.177174	0.572943			671.728	810.601	763.233	809.615	840.648	972.505		539	991	672	679	860	1315
AN0851.2	78.9149	-0.425147	0.251602	-1.68976	0.0910744	0.414381			99.6999	88.34	82.9107	71.5418	73.3123	57.6847		80	108	73	60	75	78
AN0852.2	59.2536	-0.601828	0.334861	-1.79724	0.0722968	0.365483			93.4687	63.8011	56.7882	53.6564	50.8299	36.9774		75	78	50	45	52	50
AN0853.2	76.3466	-0.275097	0.235554	-1.16787	0.242858	0.654017			83.4987	83.4322	84.0465	70.3495	63.5373	73.2152		67	102	74	59	65	99
AN0854.2	691.465	-0.24002	0.229956	-1.04377	0.296594	0.706142			600.692	790.152	856.365	538.949	603.116	759.515		482	966	754	452	617	1027
AN0855.2	262.352	-0.106956	0.17315	-0.617709	0.536767	0.860103			266.697	275.654	272.583	281.398	249.262	228.52		214	337	240	236	255	309
AN0856.2	1891.79	-1.27465	0.359405	-3.54656	0.000390294	0.0108452			1592.71	3271.03	3167.64	758.344	1464.29	1096.75		1278	3999	2789	636	1498	1483
AN0857.2	752.269	-1.31932	0.420685	-3.13612	0.00171199	0.0317142			497.253	1407.71	1317.49	294.514	536.646	459.998		399	1721	1160	247	549	622
AN0858.2	1266.87	0.0042596	0.320299	0.0132988	0.989389	0.995806			896.053	1700.55	1198.23	887.119	1374.36	1544.91		719	2079	1055	744	1406	2089
AN0859.2	228.299	0.138306	0.328075	0.421569	0.67334	0.903813			198.154	203.673	251.004	141.891	314.754	260.321		159	249	221	119	322	352
AN0860.2	2972.84	0.52647	0.417012	1.26248	0.206776	0.609799			2777.89	1805.24	2726.97	1538.15	4713.49	4275.32		2229	2207	2401	1290	4822	5781
AN0861.2	604.318	0.0610522	0.160329	0.380794	0.703356	0.915685			618.14	538.22	620.127	555.642	639.283	654.499		496	658	546	466	654	885
AN0862.2	389.176	0.00919827	0.182573	0.0503814	0.959818	0.988613			429.956	378.717	356.63	342.208	394.909	432.635		345	463	314	287	404	585
AN0863.2	370.07	0.242964	0.264956	0.916997	0.359144	0.752793			335.241	381.171	300.977	364.863	307.912	530.256		269	466	265	306	315	717
AN0864.2	200.244	0.0864133	0.245153	0.352487	0.724473	0.920215			183.199	209.399	189.672	239.665	152.49	227.041		147	256	167	201	156	307
AN0865.2	155.444	0.0963238	0.205622	0.46845	0.639463	0.89431			140.826	155.413	154.464	168.123	137.827	176.012		113	190	136	141	141	238
AN0866.2	744.251	-0.150664	0.173372	-0.869021	0.384836	0.771183			706.623	851.5	789.355	800.076	638.306	679.644		567	1041	695	671	653	919
AN0867.2	44.0027	1.95763	0.947102	2.06696	0.0387376	0.255098			28.6637	18.8132	6.81458	9.53891	26.3924	173.794		23	23	6	8	27	235
AN0868.2	542.02	-0.244279	0.228588	-1.06864	0.285231	0.69947			534.641	719.808	508.822	457.868	443.784	587.201		429	880	448	384	454	794
AN0869.2	235.69	0.0114112	0.206301	0.0553132	0.955889	0.987464			256.727	217.578	229.424	280.206	220.914	209.292		206	266	202	235	226	283
AN0870.2	7185.49	0.0546785	0.220032	0.248503	0.803746	0.942785			6394.5	6363.75	8389.88	6697.51	8935.31	6332.01		5131	7780	7387	5617	9141	8562
AN0871.2	624.302	0.0153855	0.167118	0.0920633	0.926648	0.979706			656.773	631.468	573.56	713.034	587.476	583.503		527	772	505	598	601	789
AN0872.2	623.689	-0.0856809	0.177829	-0.481816	0.629937	0.890858			641.818	546.399	739.382	617.645	584.544	612.345		515	668	651	518	598	828
AN0873.2	91.1048	-0.278153	0.257988	-1.07816	0.280961	0.695194			122.132	95.7017	81.7749	88.2349	81.1323	77.6525		98	117	72	74	83	105
AN0874.2	916.465	0.0345259	0.149401	0.231095	0.817241	0.946312			886.083	847.41	983.571	969.392	849.445	962.891		711	1036	866	813	869	1302
AN0875.2	48.2912	0.369296	0.468629	0.788035	0.430676	0.803428			36.1412	44.988	45.4305	59.6182	24.4374	79.1316		29	55	40	50	25	107
AN0876.2	370.662	-0.114827	0.18872	-0.608451	0.542889	0.863352			392.569	387.715	374.802	423.289	312.799	332.796		315	474	330	355	320	450
AN0877.2	1068.81	-0.0798752	0.186014	-0.429403	0.66763	0.903056			1018.19	1134.51	1141.44	1206.67	864.108	1047.94		817	1387	1005	1012	884	1417
AN0878.2	20.006	0.11392	0.428293	0.265987	0.790249	0.938607			21.1862	17.1772	19.308	25.0396	16.6175	20.7073		17	21	17	21	17	28
AN0879.2	1319.13	-0.264439	0.174679	-1.51385	0.130063	0.49134			1504.22	1505.87	1307.26	1337.83	1237.51	1022.05		1207	1841	1151	1122	1266	1382
AN0880.2	157.579	0.301537	0.319412	0.944038	0.34515	0.744131			128.364	197.947	96.5399	152.623	171.062	198.938		103	242	85	128	175	269
AN0881.2	179.119	0.255657	0.187174	1.36588	0.171976	0.565015			145.811	166.864	177.179	187.201	193.545	204.115		117	204	156	157	198	276
AN0882.2	143.047	0.0724727	0.217061	0.333881	0.738469	0.921711			138.334	157.867	121.527	155.007	130.985	154.565		111	193	107	130	134	209
AN0883.2	374.965	-0.388057	0.198915	-1.95087	0.0510728	0.29774			408.77	460.513	406.603	310.015	278.587	385.304		328	563	358	260	285	521
AN0884.2	442.639	-0.0732537	0.209493	-0.349672	0.726585	0.920215			444.911	534.13	381.616	466.214	373.404	455.561		357	653	336	391	382	616
AN0885.2	1245.04	0.00802496	0.266837	0.0300744	0.976008	0.991454			1055.57	1504.23	1165.29	962.238	1154.42	1628.48		847	1839	1026	807	1181	2202
AN0886.2	111.817	-0.774644	0.348687	-2.2216	0.0263103	0.201492			128.364	203.673	90.861	82.2731	76.2448	89.4852		103	249	80	69	78	121
AN0887.2	90.1539	-0.286873	0.345274	-0.830856	0.406055	0.786947			71.0362	137.418	88.5895	64.3877	81.1323	98.3598		57	168	78	54	83	133
AN0888.2	388.609	0.050419	0.174297	0.28927	0.772374	0.932721			387.584	354.178	403.196	426.866	414.459	345.369		311	433	355	358	424	467
AN0889.2	857.934	-0.466615	0.222565	-2.09653	0.0360349	0.244312			1121.62	794.242	1071.02	702.302	841.625	616.783		900	971	943	589	861	834
AN0890.2	181.645	0.104264	0.26295	0.396517	0.691724	0.910308			216.847	161.957	147.649	174.085	159.332	229.999		174	198	130	146	163	311
AN0891.2	458.422	0.0639297	0.245033	0.260903	0.794167	0.939798			397.554	453.152	495.193	370.825	431.076	602.731		319	554	436	311	441	815
AN0892.2	660.319	0.0684483	0.243002	0.281678	0.778191	0.934533			677.96	593.023	662.15	791.73	755.606	481.445		544	725	583	664	773	651
AN0893.2	1942.26	0.0179179	0.202636	0.0884243	0.929539	0.980229			1692.41	2378.64	1718.41	1786.16	2102.6	1975.33		1358	2908	1513	1498	2151	2671
AN0894.2	510.343	-0.0708358	0.295984	-0.239323	0.810855	0.944322			512.208	458.059	598.547	398.25	706.731	388.262		411	560	527	334	723	525
AN0895.2	442.843	0.0894343	0.241063	0.371	0.710637	0.917093			333.995	516.953	436.133	394.672	439.874	535.432		268	632	384	331	450	724
AN0896.2	919.662	0.163822	0.371903	0.440496	0.659578	0.90189			945.903	1007.73	649.656	577.104	859.22	1478.36		759	1232	572	484	879	1999
AN0897.2	839.562	0.23937	0.166818	1.43491	0.151311	0.530267			844.957	799.15	666.693	874.003	871.928	980.64		678	977	587	733	892	1326
AN0898.2	98.952	0.387705	0.232737	1.66585	0.0957423	0.425665			94.7149	86.7041	76.0961	114.467	99.7048	122.025		76	106	67	96	102	165
AN0899.2	9.16566	0.351506	0.691631	0.508227	0.611294	0.886787			3.73875	9.81556	10.2219	15.5007	6.84248	8.87457		3	12	9	13	7	12
AN0900.2	8.93387	-0.153967	0.627556	-0.245344	0.80619	0.943324			8.72374	8.99759	10.2219	11.9236	7.81998	5.91638		7	11	9	10	8	8
AN0901.2	245.71	0.484676	0.356703	1.35877	0.174221	0.567286			287.884	158.685	169.229	183.624	323.552	351.285		231	194	149	154	331	475
AN0902.2	146.499	0.0732044	0.254401	0.287752	0.773536	0.932764			169.49	134.964	124.934	144.276	124.142	181.189		136	165	110	121	127	245
AN0903.2	270.41	0.980292	0.359867	2.72404	0.00644896	0.0812292			123.379	248.661	172.636	284.975	504.389	288.423		99	304	152	239	516	390
AN0904.2	617.61	0.371256	0.219553	1.69096	0.0908441	0.413728			609.416	501.411	505.415	789.345	540.556	759.515		489	613	445	662	553	1027
AN0905.2	485.034	-0.330958	0.182153	-1.81693	0.0692285	0.356323			558.32	453.152	611.041	414.943	440.851	431.896		448	554	538	348	451	584
AN0906.2	2169.75	-0.367069	0.20741	-1.76977	0.0767649	0.377626			2217.08	2269.03	2846.22	1893.47	2218.92	1573.76		1779	2774	2506	1588	2270	2128
AN0907.2	10893.7	0.156218	0.246095	0.634787	0.525568	0.851363			11267.3	8630.33	11016.9	8776.99	14622.4	11048.1		9041	10551	9700	7361	14959	14939
AN0908.2	134.346	-0.0920402	0.267531	-0.344036	0.730819	0.92061			173.229	139.872	103.354	126.391	118.277	144.951		139	171	91	106	121	196
AN0909.2	412.801	0.0451954	0.236512	0.191091	0.848454	0.956136			367.644	478.508	371.395	510.332	336.259	412.667		295	585	327	428	344	558
AN0910.2	1106.39	-0.150327	0.166105	-0.90501	0.36546	0.757484			1144.06	1111.61	1236.85	941.968	1206.23	997.649		918	1359	1089	790	1234	1349
AN0911.2	252.394	0.223502	0.17951	1.24507	0.213107	0.619073			230.556	258.476	208.98	257.551	287.384	271.414		185	316	184	216	294	367
AN0912.2	982.633	-0.923705	0.25942	-3.56065	0.000369932	0.010413			1070.53	1640.02	1148.26	846.578	591.386	599.033		859	2005	1011	710	605	810
AN0913.2	400.714	-0.109379	0.224773	-0.486622	0.626526	0.890853			393.815	455.605	396.381	478.138	370.472	309.87		316	557	349	401	379	419
AN0914.2	338.703	0.111952	0.183153	0.611247	0.541036	0.862742			331.502	293.649	353.222	307.63	364.607	381.606		266	359	311	258	373	516
AN0915.2	0	NA	NA	NA	NA	NA			0	0	0	0	0	0		0	0	0	0	0	0
AN0916.2	3.21902	-0.394862	1.17936	-0.334809	0.737769	NA			2.4925	7.36167	1.13576	1.19236	1.955	5.17683		2	9	1	1	2	7
AN0917.2	946.281	0.127987	0.170882	0.748979	0.45387	0.815079			813.801	915.301	984.707	889.504	962.835	1111.54		653	1119	867	746	985	1503
AN0918.2	418.247	-0.230492	0.241248	-0.955418	0.339366	0.739335			489.776	418.797	445.219	451.906	424.234	279.549		393	512	392	379	434	378
AN0919.2	548.391	0.0132195	0.231087	0.0572057	0.954381	0.987272			535.887	669.912	431.59	484.1	548.376	620.48		430	819	380	406	561	839
AN0920.2	200.023	-0.26501	0.222891	-1.18897	0.234453	0.643436			228.064	178.316	248.732	202.702	178.882	163.44		183	218	219	170	183	221
AN0921.2	6.20468	-0.275513	0.761314	-0.361891	0.717433	0.917769			8.72374	7.36167	4.54305	3.57709	4.88749	8.13502		7	9	4	3	5	11
AN0922.2	1537.74	-0.253633	0.192611	-1.31681	0.187901	0.58519			1530.39	1942.66	1542.37	1581.07	1422.26	1207.68		1228	2375	1358	1326	1455	1633
AN0923.2	965.064	0.121389	0.184669	0.657332	0.510967	0.842783			791.368	978.284	1004.01	938.39	933.51	1144.82		635	1196	884	787	955	1548
AN0924.2	889.054	0.124506	0.141615	0.87919	0.379298	0.766747			825.017	802.422	924.511	975.354	921.78	885.238		662	981	814	818	943	1197
AN0925.2	347.915	-0.0920312	0.167786	-0.548505	0.583345	0.877598			330.256	340.273	406.603	339.824	336.259	334.275		265	416	358	285	344	452
AN0926.2	985.056	-0.429454	0.238345	-1.80182	0.0715744	0.363171			1182.69	1022.45	1185.74	934.813	980.43	604.21		949	1250	1044	784	1003	817
AN0927.2	1028.95	0.190753	0.276168	0.690714	0.489745	0.83537			1268.68	826.143	788.22	1364.06	1030.28	896.331		1018	1010	694	1144	1054	1212
AN0928.2	285.334	-0.191529	0.365285	-0.524327	0.600051	0.883352			210.616	453.152	248.732	205.087	245.352	349.066		169	554	219	172	251	472
AN0929.2	725.506	-0.34359	0.247644	-1.38743	0.165309	0.556473			649.296	1019.18	765.504	525.833	740.943	652.281		521	1246	674	441	758	882
AN0930.2	611.982	0.41179	0.132756	3.10185	0.00192315	0.0346884			512.208	524.314	539.487	695.148	671.541	729.194		411	641	475	583	687	986
AN0931.2	571.361	0.0662951	0.188884	0.350982	0.725602	0.920215			477.313	590.569	606.497	521.063	658.833	573.889		383	722	534	437	674	776
AN0932.2	1688.52	0.00602126	0.202177	0.0297822	0.976241	0.991454			1608.91	1828.97	1615.06	2055.64	1631.44	1391.09		1291	2236	1422	1724	1669	1881
AN0933.2	4067.02	-0.929433	0.310497	-2.99337	0.00275914	0.0447611			4457.83	5009.21	6535.18	1808.82	2814.22	3776.87		3577	6124	5754	1517	2879	5107
AN0934.2	68.3636	0.134137	0.280821	0.47766	0.632893	0.892124			61.0662	58.0754	76.0961	85.8502	65.4923	63.6011		49	71	67	72	67	86
AN0935.2	34.138	0.266018	0.344858	0.771385	0.440479	0.809233			23.6787	32.7185	36.3444	35.7709	40.0774	36.2378		19	40	32	30	41	49
AN0936.2	478.186	0.290989	0.2035	1.42992	0.152739	0.532708			439.926	359.086	492.921	457.868	575.746	543.567		353	439	434	384	589	735
AN0937.2	336.479	-0.419076	0.323945	-1.29367	0.19578	0.595743			270.436	535.766	348.679	242.05	255.127	366.816		217	655	307	203	261	496
AN0938.2	225.462	0.157918	0.194187	0.813227	0.416088	0.794641			214.355	209.399	214.659	265.897	247.307	201.157		172	256	189	223	253	272
AN0939.2	120.6	0.210635	0.21704	0.970488	0.331803	0.734183			115.901	113.697	105.626	143.084	111.435	133.858		93	139	93	120	114	181
AN0940.2	74.2143	-0.103861	0.261556	-0.397089	0.691302	0.910308			79.76	74.4346	76.0961	85.8502	59.6274	69.5175		64	91	67	72	61	94
AN0941.2	53.8378	0.319685	0.313117	1.02098	0.307265	0.713353			44.865	54.8035	43.159	75.1189	48.8749	56.2056		36	67	38	63	50	76
AN0942.2	214.039	0.266054	0.334252	0.795969	0.42605	0.80006			191.922	246.207	144.242	288.552	151.512	261.8		154	301	127	242	155	354
AN0943.2	2783.14	0.208563	0.219491	0.950211	0.342005	0.741029			2551.07	2273.12	2923.45	2530.2	3716.45	2704.52		2047	2779	2574	2122	3802	3657
AN0944.2	424.635	-0.241343	0.312363	-0.772637	0.439737	0.808934			555.827	368.083	456.577	338.631	545.444	283.247		446	450	402	284	558	383
AN0945.2	1031.82	-0.00829809	0.165378	-0.0501766	0.959982	0.988613			1124.12	896.488	1084.65	1029.01	1099.68	956.974		902	1096	955	863	1125	1294
AN0946.2	1215.84	-0.530555	0.402354	-1.31863	0.187294	0.584407			1703.62	1148.42	1458.32	1048.09	1466.25	470.352		1367	1404	1284	879	1500	636
AN0947.2	939.606	-0.0619225	0.305359	-0.202786	0.839302	0.953263			935.933	1096.89	847.279	734.496	688.158	1334.88		751	1341	746	616	704	1805
AN0948.2	632.798	-0.283884	0.27352	-1.03789	0.299321	0.708259			491.022	925.934	666.693	573.527	510.254	629.355		394	1132	587	481	522	851
AN0949.2	43.1365	0.37069	0.462144	0.80211	0.42249	0.798523			56.0812	40.0802	17.0364	40.5404	48.8749	56.2056		45	49	15	34	50	76
AN0950.2	2.38271	0.301672	1.47156	0.205002	0.83757	NA			0	0.817963	5.67882	2.38473	0.977498	4.43728		0	1	5	2	1	6
AN0951.2	1800.64	-0.0765207	0.165905	-0.461232	0.644632	0.89431			1678.7	1711.18	2155.68	1700.31	1828.9	1729.06		1347	2092	1898	1426	1871	2338
AN0952.2	1081.21	-0.0673648	0.198275	-0.339755	0.734041	0.920969			982.044	1358.64	976.756	1107.71	1067.43	994.691		788	1661	860	929	1092	1345
AN0953.2	546.109	-0.173804	0.168261	-1.03294	0.301632	0.70924			629.356	613.472	494.057	499.601	521.006	519.162		505	750	435	419	533	702
AN0954.2	271.567	-0.151515	0.233147	-0.649866	0.515779	0.846087			285.391	338.637	232.831	274.244	215.049	283.247		229	414	205	230	220	383
AN0955.2	22664.8	0.294847	0.186141	1.584	0.113195	0.457182			21162.6	18861.4	21048	20244	28541	26131.9		16981	23059	18532	16978	29198	35335
AN0956.2	346.153	-0.581809	0.371077	-1.56789	0.116906	0.466079			478.56	305.1	461.12	289.744	387.089	155.305		384	373	406	243	396	210
AN0957.2	173.434	-0.0542144	0.191433	-0.283204	0.777021	0.934083			199.4	161.957	169.229	176.47	167.152	166.398		160	198	149	148	171	225
AN0958.2	21.414	0.286734	0.617568	0.464295	0.642437	0.89431			13.7087	23.7209	20.4437	8.34655	40.0774	22.1864		11	29	18	7	41	30
AN0959.2	19.8699	0.182021	0.444653	0.409356	0.682279	0.90687			17.4475	20.4491	18.1722	14.3084	24.4374	24.4051		14	25	16	12	25	33
AN0960.2	146.172	-0.0692198	0.218433	-0.316893	0.751325	0.927094			176.967	134.146	138.563	138.314	154.445	134.598		142	164	122	116	158	182
AN0961.2	269.893	-0.164559	0.265118	-0.620703	0.534795	0.858139			320.286	216.76	319.149	250.396	307.912	204.855		257	265	281	210	315	277
AN0962.2	80.5585	-0.280807	0.379515	-0.739908	0.459356	0.817054			113.409	53.1676	98.8114	78.696	86.0198	53.2474		91	65	87	66	88	72
AN0963.2	169.517	-0.885639	0.229416	-3.86041	0.000113195	0.00418672			190.676	263.384	204.437	133.545	113.39	111.672		153	322	180	112	116	151
AN0964.2	6.48479	0.380384	1.03405	0.367857	0.71298	0.917769			9.96999	2.45389	4.54305	14.3084	0.977498	6.65593		8	3	4	12	1	9
AN0965.2	89.4337	-0.0297255	0.246073	-0.120799	0.90385	0.971174			89.7299	97.3376	84.0465	90.6197	74.2898	100.578		72	119	74	76	76	136
AN0966.2	151.695	-0.100371	0.192956	-0.520176	0.602941	0.884324			159.52	156.231	155.6	147.853	131.962	159.003		128	191	137	124	135	215
AN0967.2	311.404	0.190676	0.280976	0.678622	0.497378	0.838			316.547	320.642	236.239	245.627	313.777	435.593		254	392	208	206	321	589
AN0968.2	201.485	0.0359058	0.308237	0.116487	0.907266	0.972183			215.601	205.309	177.179	145.468	176.927	288.423		173	251	156	122	181	390
AN0969.2	94.8688	-0.418585	0.523936	-0.798925	0.424334	0.79921			66.0512	194.675	64.7385	57.2335	67.4473	119.067		53	238	57	48	69	161
AN0970.2	50.2303	-0.302979	0.431985	-0.701364	0.483076	0.831469			73.5287	51.5317	40.8875	69.1571	32.2574	34.0192		59	63	36	58	33	46
AN0971.2	0.321985	1.7271	3.84371	0.449331	0.653193	NA			0	0	0	1.19236	0	0.739547		0	0	0	1	0	1
AN0972.2	0	NA	NA	NA	NA	NA			0	0	0	0	0	0		0	0	0	0	0	0
AN0973.2	3.63116	-0.0137471	1.09919	-0.0125066	0.990021	0.996077			1.24625	4.90778	4.54305	7.15418	0.977498	2.95819		1	6	4	6	1	4
AN0974.2	0.524348	-0.959676	2.73173	-0.351307	0.725358	NA			0	0.817963	1.13576	1.19236	0	0		0	1	1	1	0	0
AN0975.2	0.162916	0.819877	4.08047	0.200927	0.840756	NA			0	0	0	0	0.977498	0		0	0	0	0	1	0
AN0976.2	194.189	0.146269	0.173409	0.843491	0.398954	0.782216			188.184	178.316	187.401	190.778	208.207	212.25		151	218	165	160	213	287
AN0977.2	1506.16	0.247181	0.212267	1.16448	0.244229	0.655395			1572.77	1225.31	1334.52	1944.75	1330.37	1629.22		1262	1498	1175	1631	1361	2203
AN0978.2	756.019	-0.159615	0.225359	-0.70827	0.478777	0.828589			786.383	744.346	862.044	727.342	870.95	545.046		631	910	759	610	891	737
AN0979.2	1216.16	-0.265772	0.188791	-1.40776	0.159202	0.545826			1082.99	1475.61	1424.25	1127.98	1008.78	1177.36		869	1804	1254	946	1032	1592
AN0980.2	185.783	-0.0968718	0.207701	-0.466401	0.640929	0.89431			211.862	169.318	196.487	164.546	169.107	203.376		170	207	173	138	173	275
AN0981.2	784.86	-0.478273	0.382279	-1.25111	0.210895	0.616612			839.972	809.783	1091.47	498.408	1063.52	406.012		674	990	961	418	1088	549
AN0982.2	390.185	-0.28651	0.297	-0.964681	0.334705	0.735056			300.346	487.506	498.6	261.128	422.279	371.253		241	596	439	219	432	502
AN0983.2	1230.42	-0.879011	0.319876	-2.74797	0.00599647	0.0782872			1117.89	1905.04	1759.3	609.298	1167.13	823.856		897	2329	1549	511	1194	1114
AN0984.2	621.672	0.00464612	0.220079	0.0211112	0.983157	0.993545			684.191	511.227	667.829	532.987	742.898	590.898		549	625	588	447	760	799
AN0985.2	132.994	-0.146726	0.22323	-0.657284	0.510998	0.842783			132.102	157.867	128.341	122.813	143.692	113.151		106	193	113	103	147	153
AN0986.2	812.414	-0.162046	0.138772	-1.16771	0.242922	0.654017			783.891	869.495	919.968	777.421	760.493	763.213		629	1063	810	652	778	1032
[truncated: 8,555 more rows]

## Sheet: KO_75_DE
Gene	baseMean	log2FoldChange	lfcSE	stat	pvalue	padj	Sig Different		Normlized Counts							Raw Counts
[truncated: 9,542 more rows]

[truncated: 9 more sheets: KO_60_DE, KO_50_DE, KO_40_DE, KO_30_DE, KO_25_DE, KO_20_DE, KO_15_DE, KO_10_DE, KO_05_DE]
