# Supplementary material for: Micafungin-Induced Cell Wall Damage Stimulates Morphological Changes Consistent with Microcycle Conidiation in Aspergillus nidulans
Source: J Fungi (Basel). 2021 Jun 29;7(7):525. doi: 10.3390/jof7070525 (PMC8306900; doi:10.3390/jof7070525)
Supplement: Supplementary file 1 [file jof-07-00525-s001.zip › Supplemental Figures_V3/Supplemental Table S4 WT RNA-Seq Data.xlsx]

## Sheet: Graph
Time_Point	Significant_DE
WT_05	0
WT_10	8
WT_15	14
WT_20	28
WT_25	41
WT_30	79
WT_40	119
WT_50	193
WT_60	325
WT_75	542
WT_90	779
WT_120	1614
adj pvalue= ⍺ 0.1%
Graph based on adj pvalue

## Sheet: WT_120_DE
Gene	baseMean	log2FoldChange	lfcSE	stat	pvalue	padj	Sign DE		Normlized Couts							Raw Counts
									WT_00_01	WT_00_02	WT_00_03	WT_120_01	WT_120_02	WT_120_03		WT_00_01	WT_00_02	WT_00_03	WT_120_01	WT_120_02	WT_120_03
AN0001.2	0	NA	NA	NA	NA	NA	1614		0	0	0	0	0	0		0	0	0	0	0	0
AN0002.2	0	NA	NA	NA	NA	NA			0	0	0	0	0	0		0	0	0	0	0	0
AN0003.2	0	NA	NA	NA	NA	NA			0	0	0	0	0	0		0	0	0	0	0	0
AN0004.2	2.17863	0.431922	1.23949	0.348467	0.727489	0.856303			1.3003	0.761484	3.65809	2.03418	3.45502	1.86272		1	1	3	2	4	2
AN0005.2	214.784	0.00608426	0.68329	0.00890436	0.992895	0.995992			274.363	267.281	101.207	119	75.1467	451.709		211	351	83	117	87	485
AN0006.2	130.784	0.478528	0.587449	0.814587	0.415309	0.641983			137.832	138.59	51.2132	95.6065	82.0567	279.408		106	182	42	94	95	300
AN0007.2	0.169515	0.774663	4.08047	0.189846	0.84943	NA			0	0	0	1.01709	0	0		0	0	0	1	0	0
AN0008.2	2.10232	0.503384	1.19513	0.421197	0.673611	0.824826			1.3003	1.52297	2.43872	2.03418	3.45502	1.86272		1	2	2	2	4	2
AN0009.2	109.775	-2.25797	0.499094	-4.52414	6.06e-06	0.00019249			179.441	114.223	251.189	31.5298	19.8664	62.401		138	150	206	31	23	67
AN0010.2	103.127	-2.30853	0.826487	-2.79318	0.00521931	0.0405216			133.931	70.0565	310.937	14.2393	9.50131	80.0968		103	92	255	14	11	86
AN0011.2	64.7789	-1.56772	0.833585	-1.8807	0.0600126	0.213936			67.6155	42.6431	180.466	19.3247	6.91004	71.7146		52	56	148	19	8	77
AN0012.2	0.499656	-0.999137	2.70817	-0.368934	0.712177	NA			0	0.761484	1.21936	1.01709	0	0		0	1	1	1	0	0
AN0013.2	0.203227	-1.14998	4.08032	-0.281836	0.778069	NA			0	0	1.21936	0	0	0		0	0	1	0	0	0
AN0014.2	0	NA	NA	NA	NA	NA			0	0	0	0	0	0		0	0	0	0	0	0
AN0015.2	1.39026	0.34668	1.83786	0.188632	0.850381	0.925297			2.6006	0	1.21936	0	1.72751	2.79408		2	0	1	0	2	3
AN0016.2	9.77286	3.03959	0.906693	3.3524	0.000801155	0.00987326			2.6006	1.52297	2.43872	15.2564	29.3677	7.45087		2	2	2	15	34	8
AN0017.2	28.0687	0.412991	0.42892	0.962862	0.335617	0.576156			31.2072	22.8445	18.2904	33.564	22.4576	40.0484		24	30	15	33	26	43
AN0018.2	2.73686	-0.545113	1.28311	-0.424836	0.670956	0.823386			2.6006	4.5689	2.43872	5.08545	1.72751	0		2	6	2	5	2	0
AN0019.2	17.0102	0.578228	0.472336	1.22419	0.220881	0.463419			18.2042	9.89929	13.413	19.3247	20.7301	20.4899		14	13	11	19	24	22
AN0020.2	543.436	2.74824	2.38011	1.15467	0.248225	0.493353			2.6006	419.578	0	597.032	195.209	2046.19		2	551	0	587	226	2197
AN0021.2	0.440388	0.713489	2.80104	0.254723	0.798937	NA			0	0.761484	0	1.01709	0.863755	0		0	1	0	1	1	0
AN0022.2	0	NA	NA	NA	NA	NA			0	0	0	0	0	0		0	0	0	0	0	0
AN0023.2	4.49882	2.07052	1.03301	2.00436	0.0450316	0.178179			1.3003	1.52297	2.43872	3.05127	11.2288	7.45087		1	2	2	3	13	8
AN0024.2	0.623927	2.67091	2.43734	1.09583	0.273153	NA			0	0	0	1.01709	0.863755	1.86272		0	0	0	1	1	2
AN0025.2	0	NA	NA	NA	NA	NA			0	0	0	0	0	0		0	0	0	0	0	0
AN0026.2	0	NA	NA	NA	NA	NA			0	0	0	0	0	0		0	0	0	0	0	0
AN0027.2	0.155226	0.774663	4.08047	0.189846	0.84943	NA			0	0	0	0	0	0.931359		0	0	0	0	0	1
AN0028.2	1.68393	-0.15742	1.32068	-0.119196	0.90512	0.954031			2.6006	1.52297	1.21936	2.03418	0.863755	1.86272		2	2	1	2	1	2
AN0029.2	0.287918	1.57145	4.04712	0.388287	0.697804	NA			0	0	0	0	1.72751	0		0	0	0	0	2	0
AN0030.2	53.692	0.965202	0.491807	1.96256	0.0496973	0.189998			32.5075	38.8357	37.8002	31.5298	108.833	72.646		25	51	31	31	126	78
AN0031.2	299.658	-1.01431	0.336872	-3.01095	0.00260432	0.024618			477.21	402.063	323.131	209.521	125.244	260.78		367	528	265	206	145	280
AN0032.2	1.99661	0.30314	1.34513	0.225362	0.821698	0.907694			3.9009	1.52297	0	2.03418	1.72751	2.79408		3	2	0	2	2	3
AN0033.2	26.423	-0.00374651	0.539325	-0.00694666	0.994457	0.996957			37.7087	19.0371	23.1679	12.2051	31.9589	34.4603		29	25	19	12	37	37
AN0034.2	386.021	1.11529	0.572773	1.94717	0.051514	0.194523			228.853	392.164	109.743	360.05	920.763	304.554		176	515	90	354	1066	327
AN0035.2	0.34363	-1.99681	3.70518	-0.538924	0.589939	NA			1.3003	0.761484	0	0	0	0		1	1	0	0	0	0
AN0036.2	9.55637	-0.856488	0.760157	-1.12672	0.259859	0.506642			11.7027	8.37632	17.0711	2.03418	6.04629	12.1077		9	11	14	2	7	13
AN0037.2	2369.44	0.0733501	0.145514	0.504075	0.614209	0.788018			2154.6	2370.5	2402.14	2415.59	2605.95	2267.86		1657	3113	1970	2375	3017	2435
AN0038.2	488.806	0.289388	0.233659	1.23851	0.215527	0.457205			338.078	491.919	488.964	513.631	602.901	497.345		260	646	401	505	698	534
AN0039.2	75.0581	0.385862	0.361352	1.06783	0.285597	0.531147			55.9129	51.0194	89.0134	71.1963	110.561	72.646		43	67	73	70	128	78
AN0040.2	544.091	-0.301057	0.193071	-1.55931	0.118923	0.323923			538.324	570.351	693.817	448.537	532.937	480.581		414	749	569	441	617	516
AN0041.2	83.7647	0.00379811	0.293142	0.0129565	0.989662	0.994486			100.123	67.7721	84.136	71.1963	100.196	79.1655		77	89	69	70	116	85
AN0042.2	287.274	0.168862	0.218171	0.773989	0.438937	0.66241			227.552	265.758	318.253	283.768	337.728	290.584		175	349	261	279	391	312
AN0043.2	149.55	-0.108057	0.360459	-0.299775	0.764349	0.878037			132.63	131.737	201.195	156.632	90.6943	184.409		102	173	165	154	105	198
AN0044.2	200.089	0.0221106	0.209239	0.105672	0.915843	0.959315			205.447	185.041	206.072	172.905	228.031	203.036		158	243	169	170	264	218
AN0045.2	264.036	2.31925	0.514836	4.50483	6.64e-06	0.000204806			84.5194	86.0477	93.8909	354.964	179.661	785.135		65	113	77	349	208	843
AN0046.2	2229.49	-0.652623	0.265726	-2.456	0.0140492	0.0822682			2388.65	2286.74	3500.79	2012.82	1405.33	1782.62		1837	3003	2871	1979	1627	1914
AN0047.2	2562.2	-0.388636	0.238615	-1.62872	0.103373	0.298129			3659.04	2518.99	2538.71	2120.63	2545.49	1990.31		2814	3308	2082	2085	2947	2137
AN0048.2	338.799	1.05217	0.356344	2.95267	0.00315042	0.0284364			219.751	295.456	145.104	430.229	598.582	343.671		169	388	119	423	693	369
AN0049.2	267.847	-0.184799	0.271674	-0.680223	0.496364	0.705622			304.27	211.692	340.202	212.572	249.625	288.721		234	278	279	209	289	310
AN0050.2	1171.64	0.64242	0.617429	1.04048	0.298119	0.542952			1521.35	760.722	463.358	1061.84	2652.59	569.991		1170	999	380	1044	3071	612
AN0051.2	1048.91	0.879871	0.674247	1.30497	0.191904	0.429884			1219.68	725.694	270.698	809.604	2681.96	585.825		938	953	222	796	3105	629
AN0052.2	2071.29	0.87433	0.204982	4.2654	2e-05	0.000506328			1713.79	1336.4	1337.64	2304.73	2774.38	2960.79		1318	1755	1097	2266	3212	3179
AN0053.2	448.41	0.385066	0.260992	1.4754	0.140106	0.356546			500.615	346.475	320.692	426.161	555.395	541.119		385	455	263	419	643	581
AN0054.2	10413	-0.516327	0.261874	-1.97166	0.0486482	0.187824			16075.6	9712.73	10982.8	7592.58	8376.7	9737.35		12363	12755	9007	7465	9698	10455
AN0055.2	1475.25	-0.472997	0.297991	-1.58729	0.112447	0.313338			2369.14	1191.72	1585.17	1129.99	1257.63	1317.87		1822	1565	1300	1111	1456	1415
AN0056.2	113.153	1.0002	0.761656	1.3132	0.189117	0.426754			32.5075	25.8904	168.272	135.273	67.3729	249.604		25	34	138	133	78	268
AN0057.2	812.43	-0.86307	0.372513	-2.31689	0.02051	0.106409			810.086	759.961	1575.42	736.373	441.379	551.364		623	998	1292	724	511	592
AN0058.2	41.8203	0.922852	0.367716	2.50969	0.0120839	0.0747341			27.3063	26.6519	32.9228	44.752	46.6428	72.646		21	35	27	44	54	78
AN0059.2	61.8026	-0.672475	0.27341	-2.45958	0.0139099	0.0817863			71.5164	72.341	84.136	44.752	44.0515	54.0188		55	95	69	44	51	58
AN0060.2	1371.18	-0.267849	0.131848	-2.03151	0.0422035	0.170905			1474.54	1484.89	1535.18	1235.76	1312.04	1184.69		1134	1950	1259	1215	1519	1272
AN0061.2	304.705	0.0704036	0.298035	0.236226	0.813257	0.903479			295.168	262.712	334.105	349.879	207.301	379.063		227	345	274	344	240	407
AN0062.2	208.271	-0.308387	0.304949	-1.01127	0.311885	0.555196			208.048	181.233	302.402	227.828	149.43	180.684		160	238	248	224	173	194
AN0063.2	856.933	-0.141255	0.143988	-0.981022	0.326582	0.569285			918.011	881.798	897.45	761.801	874.12	808.419		706	1158	736	749	1012	868
AN0064.2	540.336	-0.286545	0.173761	-1.64907	0.0991333	0.291437			538.324	583.297	659.675	499.391	450.016	511.316		414	766	541	491	521	549
AN0065.2	331.47	0.0243573	0.18987	0.128284	0.897924	0.949246			302.97	363.989	318.253	299.025	362.777	341.809		233	478	261	294	420	367
AN0066.2	424.858	0.082279	0.213372	0.385613	0.699783	0.839908			470.708	368.558	399.951	398.699	399.919	511.316		362	484	328	392	463	549
AN0067.2	3325.49	-0.0619225	0.244328	-0.25344	0.799928	0.896428			3349.57	2796.17	4045.84	2703.43	3140.61	3917.29		2576	3672	3318	2658	3636	4206
AN0068.2	437.022	-0.473902	0.218494	-2.16895	0.0300863	0.137588			552.627	422.624	549.932	415.99	319.589	361.367		425	555	451	409	370	388
AN0069.2	888.481	0.113713	0.205657	0.552925	0.580315	0.763984			1038.94	789.659	732.837	879.783	952.722	936.947		799	1037	601	865	1103	1006
AN0070.2	664.031	0.613003	0.202018	3.03439	0.00241021	0.023165			504.516	513.24	557.248	868.595	652.999	887.585		388	674	457	854	756	953
AN0071.2	1635.08	-0.0742017	0.14703	-0.50467	0.613791	0.787916			1586.36	1663.84	1781.49	1482.92	1704.19	1591.69		1220	2185	1461	1458	1973	1709
AN0072.2	273.891	-0.166886	0.403995	-0.413088	0.679542	0.82866			221.051	215.5	432.873	266.478	168.432	339.015		170	283	355	262	195	364
AN0073.2	563.307	0.202273	0.182434	1.10875	0.267539	0.512783			461.606	566.544	542.616	546.177	607.22	655.676		355	744	445	537	703	704
AN0074.2	346.814	-0.89234	0.75087	-1.18841	0.234673	0.479308			202.847	203.316	946.225	316.315	64.7816	347.397		156	267	776	311	75	373
AN0075.2	2412.85	-0.297693	0.239417	-1.24341	0.213716	0.455723			2253.42	2820.54	2908.18	2151.15	1713.69	2630.16		1733	3704	2385	2115	1984	2824
AN0076.2	1676.02	-0.0977491	0.187913	-0.520182	0.602937	0.780091			1799.61	1689.73	1709.55	1584.63	1894.21	1378.41		1384	2219	1402	1558	2193	1480
AN0077.2	520.289	-0.0965685	0.329456	-0.293115	0.769434	0.88108			618.942	616.04	378.002	433.28	681.503	393.965		476	809	310	426	789	423
AN0078.2	1169.27	0.0185344	0.20902	0.0886729	0.929342	0.9663			1235.28	1206.19	1043.77	1177.79	1381.14	971.407		950	1584	856	1158	1599	1043
AN0079.2	354.307	0.504021	0.182834	2.75672	0.0058385	0.0442491			276.964	331.245	269.479	391.58	431.878	424.699		213	435	221	385	500	456
AN0080.2	103.326	0.221705	0.284655	0.778855	0.436065	0.660509			93.6215	97.4699	95.1102	87.4698	101.923	144.361		72	128	78	86	118	155
AN0081.2	1615.11	-0.0300824	0.137584	-0.218648	0.826925	0.91101			1741.1	1627.29	1527.86	1551.06	1649.77	1593.55		1339	2137	1253	1525	1910	1711
AN0082.2	408.099	-0.0570479	0.16652	-0.342588	0.731908	0.85927			429.099	390.641	429.215	432.263	369.687	397.69		330	513	352	425	428	427
AN0083.2	1170.87	-0.123803	0.173435	-0.713828	0.475334	0.689797			1306.8	1042.47	1315.69	1086.25	1159.16	1114.84		1005	1369	1079	1068	1342	1197
AN0084.2	3446.71	-0.606413	0.225235	-2.69236	0.00709492	0.0513292			4042.63	3416.02	5023.77	3033.98	2374.46	2789.42		3109	4486	4120	2983	2749	2995
AN0085.2	1313.06	0.492643	0.264151	1.86501	0.0621807	0.218946			1053.24	1292.24	926.715	1523.6	1907.17	1175.37		810	1697	760	1498	2208	1262
AN0086.2	1961.37	-0.215083	0.162006	-1.32762	0.184302	0.421192			2289.83	1847.36	2186.32	1838.9	1873.48	1732.33		1761	2426	1793	1808	2169	1860
AN0087.2	332.214	-0.252607	0.202492	-1.24749	0.212217	0.453425			354.982	315.254	414.583	274.614	326.499	307.348		273	414	340	270	378	330
AN0088.2	829.987	0.858498	0.297134	2.88926	0.00386148	0.0328548			715.164	669.344	385.318	940.808	1040.82	1228.46		550	879	316	925	1205	1319
AN0089.2	1297.75	0.254785	0.21302	1.19606	0.231673	0.476302			1382.22	1162.79	1005.97	1256.11	1618.68	1360.71		1063	1527	825	1235	1874	1461
AN0090.2	378.797	0.317367	0.285709	1.11081	0.266652	0.512019			434.3	338.86	238.995	424.127	474.202	362.298		334	445	196	417	549	389
AN0091.2	490.792	-0.261914	0.271547	-0.964526	0.334782	0.575575			533.123	425.669	647.481	465.827	345.502	527.149		410	559	531	458	400	566
AN0092.2	510.245	-0.601393	0.650856	-0.924003	0.355485	0.593587			408.294	303.071	1134.01	512.613	126.972	576.511		314	398	930	504	147	619
AN0093.2	872.922	0.131191	0.231898	0.565726	0.57158	0.75817			884.203	921.395	693.817	864.527	1098.7	774.89		680	1210	569	850	1272	832
AN0094.2	310.235	-0.0186962	0.397532	-0.0470308	0.962489	0.979686			176.841	475.927	282.892	252.238	367.096	306.417		136	625	232	248	425	329
AN0095.2	345.014	-0.00390124	0.17905	-0.0217885	0.982617	0.991143			378.387	332.768	325.57	378.358	329.954	325.044		291	437	267	372	382	349
AN0096.2	165.12	0.390731	0.317378	1.23112	0.218278	0.460535			126.129	166.765	135.349	161.717	258.263	142.498		97	219	111	159	299	153
AN0097.2	463.892	-0.368039	0.265989	-1.38366	0.166461	0.396011			556.528	472.12	540.177	415.99	507.024	291.515		428	620	443	409	587	313
AN0098.2	918.33	0.749146	0.370727	2.02075	0.0433059	0.173889			711.263	903.12	440.19	1048.62	1580.67	826.115		547	1186	361	1031	1830	887
AN0099.2	3.18879	0.872548	1.04495	0.835017	0.403708	0.631629			2.6006	0.761484	3.65809	4.06836	4.31878	3.72543		2	1	3	4	5	4
AN0100.2	0.253828	-1.71843	4.06117	-0.423136	0.672196	NA			0	1.52297	0	0	0	0		0	2	0	0	0	0
AN0101.2	0.67415	1.26777	2.52766	0.501557	0.615979	NA			1.3003	0	0	1.01709	1.72751	0		1	0	0	1	2	0
AN0102.2	0.470544	-2.46888	3.33357	-0.740609	0.45893	NA			1.3003	1.52297	0	0	0	0		1	2	0	0	0	0
AN0103.2	697.456	-0.0552752	0.143003	-0.386531	0.699103	0.839908			702.161	696.758	734.056	640.767	702.233	708.764		540	915	602	630	813	761
AN0104.2	143.834	-0.17359	0.255084	-0.680521	0.496174	0.70547			163.838	162.958	130.472	113.914	126.972	164.85		126	214	107	112	147	177
AN0105.2	304.766	-0.498836	0.230952	-2.15991	0.0307796	0.140014			358.882	282.51	430.435	254.273	243.579	258.918		276	371	353	250	282	278
AN0106.2	2329.33	0.0335997	0.154941	0.216855	0.828321	0.911736			2235.21	2499.95	2170.46	2305.74	2561.03	2203.59		1719	3283	1780	2267	2965	2366
AN0107.2	14.0692	0.122659	0.518798	0.23643	0.813099	0.90342			15.6036	15.9912	8.53553	17.2905	12.0926	14.9017		12	21	7	17	14	16
AN0108.2	588.142	-0.147677	0.183946	-0.802828	0.422074	0.648104			613.741	694.473	545.055	605.169	519.981	550.433		472	912	447	595	602	591
AN0109.2	925.641	-0.504923	0.150307	-3.35927	0.000781486	0.00971437			1185.87	1013.53	1059.63	741.459	763.56	789.792		912	1331	869	729	884	848
AN0110.2	1296.21	-0.190889	0.199578	-0.956467	0.338836	0.578652			1575.96	1144.51	1426.65	1106.59	1219.62	1303.9		1212	1503	1170	1088	1412	1400
AN0111.2	1237.55	0.138148	0.164936	0.837586	0.402263	0.63063			1107.85	1164.31	1263.26	1153.38	1401.87	1334.64		852	1529	1036	1134	1623	1433
AN0112.2	995.457	-0.221778	0.202721	-1.09401	0.273952	0.519371			990.828	1106.44	1118.15	887.92	1092.65	776.753		762	1453	917	873	1265	834
AN0113.2	1527.75	-0.008857	0.258092	-0.0343172	0.972624	0.984788			1516.15	1848.88	1231.56	1349.68	1885.58	1334.64		1166	2428	1010	1327	2183	1433
AN0114.2	138.375	0.325125	0.21167	1.53599	0.12454	0.332787			130.03	124.883	113.401	170.871	148.566	142.498		100	164	93	168	172	153
AN0115.2	2060.68	-0.292437	0.184048	-1.58892	0.112079	0.312605			2369.14	2435.99	2000.97	1836.86	2078.19	1642.92		1822	3199	1641	1806	2406	1764
AN0116.2	358.011	-0.161445	0.300214	-0.537767	0.590738	0.770279			345.88	298.502	490.183	350.896	256.535	406.072		266	392	402	345	297	436
AN0117.2	2463.25	-0.494339	0.26081	-1.8954	0.0580391	0.210744			2728.03	2163.38	3753.2	1852.12	2089.42	2193.35		2098	2841	3078	1821	2419	2355
AN0118.2	1075.6	-0.173779	0.268321	-0.647653	0.517209	0.720481			927.113	1232.84	1260.82	869.612	1312.91	850.33		713	1619	1034	855	1520	913
AN0119.2	16.8551	0.769915	0.51766	1.4873	0.136936	0.352257			9.10209	16.7526	10.9743	17.2905	18.1389	28.8721		7	22	9	17	21	31
AN0120.2	649.344	-0.20185	0.211913	-0.952513	0.340837	0.580581			548.726	743.208	791.366	612.288	571.806	628.667		422	976	649	602	662	675
AN0121.2	811.216	-0.327713	0.201723	-1.62457	0.104255	0.299933			784.08	850.577	1074.26	759.766	658.181	740.43		603	1117	881	747	762	795
AN0122.2	2194.59	0.50146	0.415422	1.20711	0.22739	0.471214			1966.05	2422.28	1062.06	2313.88	3718.47	1684.83		1512	3181	871	2275	4305	1809
AN0123.2	419.768	-0.318937	0.237797	-1.34121	0.179852	0.416142			409.594	405.871	582.855	391.58	328.227	400.484		315	533	478	385	380	430
AN0124.2	404.607	-0.310301	0.303748	-1.02157	0.306983	0.550254			367.985	361.705	614.558	366.152	296.268	420.974		283	475	504	360	343	452
AN0125.2	3965.89	-0.0878846	0.164015	-0.535832	0.592075	0.771437			3821.58	4419.65	4017.8	3899.52	4204.76	3432.06		2939	5804	3295	3834	4868	3685
AN0126.2	246.283	0.0565189	0.213018	0.265325	0.790759	0.891847			224.952	274.134	224.363	250.204	283.312	220.732		173	360	184	246	328	237
AN0127.2	484.851	-0.0355525	0.186029	-0.191113	0.848437	0.924064			483.711	505.625	482.867	507.528	525.163	404.21		372	664	396	499	608	434
AN0128.2	196.748	-0.201671	0.299786	-0.672714	0.501129	0.709414			149.534	221.592	259.724	221.726	153.748	174.164		115	291	213	218	178	187
AN0129.2	828.39	1.0094	0.327819	3.07914	0.00207601	0.0206927			616.342	651.069	381.66	1029.3	1464.93	827.046		474	855	313	1012	1696	888
AN0130.2	83.4649	-0.229884	0.250926	-0.916141	0.359593	0.596685			104.024	86.0477	80.4779	78.3159	69.9642	81.9596		80	113	66	77	81	88
AN0131.2	777.188	-0.242963	0.217092	-1.11917	0.263068	0.509149			977.825	738.639	812.095	608.22	703.96	822.39		752	970	666	598	815	883
AN0132.2	286.356	0.279055	0.285496	0.977439	0.328352	0.570602			228.853	199.509	348.738	309.195	280.72	351.122		176	262	286	304	325	377
AN0133.2	640.205	-0.548054	0.341732	-1.60375	0.108769	0.306892			574.732	623.655	1082.79	597.032	380.916	582.099		442	819	888	587	441	625
AN0134.2	583.01	-0.595489	0.271675	-2.19192	0.0283855	0.132652			543.525	627.463	934.031	517.699	430.15	445.189		418	824	766	509	498	478
AN0135.2	1070.93	0.182808	0.186483	0.980296	0.32694	0.569285			888.104	1136.13	984.025	1080.15	1267.99	1069.2		683	1492	807	1062	1468	1148
AN0136.2	3.39122	0.0154486	1.02359	0.0150925	0.987958	0.994191			2.6006	3.80742	3.65809	2.03418	1.72751	6.51951		2	5	3	2	2	7
AN0137.2	1182.46	0.44515	0.260159	1.71107	0.0870682	0.269993			894.606	951.855	1158.39	1154.4	1775.02	1160.47		688	1250	950	1135	2055	1246
AN0138.2	214.218	-0.0200339	0.205973	-0.0972644	0.922516	0.962811			187.243	240.629	218.266	215.623	228.895	194.654		144	316	179	212	265	209
AN0139.2	142.069	-0.269101	0.238297	-1.12927	0.258785	0.50604			148.234	178.949	137.788	139.341	138.201	109.9		114	235	113	137	160	118
AN0140.2	2512.15	-0.477794	0.190313	-2.51057	0.0120538	0.0747341			2945.18	2833.48	2994.75	2253.87	2334.73	1710.91		2265	3721	2456	2216	2703	1837
AN0141.2	169.218	-0.718149	0.42394	-1.69399	0.0902676	0.275114			195.045	150.012	286.55	151.546	68.2367	163.919		150	197	235	149	79	176
AN0142.2	871.069	-0.303869	0.271392	-1.11967	0.262855	0.509149			894.606	709.703	1283.99	817.741	744.557	775.822		688	932	1053	804	862	833
AN0143.2	198.827	-0.288653	0.231168	-1.24867	0.211786	0.452849			237.955	213.215	204.853	175.957	147.702	213.281		183	280	168	173	171	229
AN0144.2	512.591	0.395603	0.268156	1.47527	0.14014	0.356546			416.096	530.754	380.441	601.1	705.688	441.464		320	697	312	591	817	474
AN0145.2	60.2123	1.10985	0.373349	2.97269	0.00295201	0.0269853			32.5075	54.8268	25.6066	85.4356	72.5554	90.3418		25	72	21	84	84	97
AN0146.2	3.24872	-0.00587986	1.41488	-0.00415572	0.996684	0.998425			5.2012	4.5689	0	1.01709	7.7738	0.931359		4	6	0	1	9	1
AN0147.2	2.45226	-0.0679885	1.52879	-0.044472	0.964528	0.980718			0	3.80742	3.65809	0	2.59127	4.65679		0	5	3	0	3	5
AN0148.2	15.7675	2.55055	0.64905	3.92966	8.51e-05	0.0016082			5.2012	6.85335	1.21936	25.4273	35.414	20.4899		4	9	1	25	41	22
AN0149.2	12.0703	0.829731	0.728045	1.13967	0.254424	0.500814			10.4024	12.9452	2.43872	12.2051	24.1851	10.2449		8	17	2	12	28	11
AN0150.2	88.9856	1.03755	0.591397	1.7544	0.0793621	0.254824			59.8137	93.6625	20.7292	121.034	175.342	63.3324		46	123	17	119	203	68
AN0151.2	5.53718	1.36851	0.805462	1.69904	0.0893121	0.274167			2.6006	3.04594	3.65809	6.10254	10.3651	7.45087		2	4	3	6	12	8
AN0152.2	19.2535	1.57048	0.628665	2.49811	0.0124857	0.0763141			7.80179	16.7526	3.65809	27.4614	20.7301	39.1171		6	22	3	27	24	42
AN0153.2	452.448	-0.208289	0.199878	-1.04208	0.297375	0.542298			449.903	427.954	577.978	438.366	405.101	415.386		346	562	474	431	469	446
AN0154.2	322.343	-0.00414106	0.244539	-0.0169342	0.986489	0.99382			343.279	360.182	264.602	306.144	386.962	272.888		264	473	217	301	448	293
AN0155.2	386.016	0.0967438	0.248813	0.388821	0.697409	0.839271			335.477	382.265	401.17	376.323	316.998	503.865		258	502	329	370	367	541
AN0156.2	408.643	0.682754	0.198395	3.44139	0.000578732	0.00771392			296.468	341.145	302.402	513.631	431.014	567.197		228	448	248	505	499	609
AN0157.2	6.82186	1.76636	0.74917	2.35775	0.018386	0.0989094			2.6006	3.04594	3.65809	9.15381	10.3651	12.1077		2	4	3	9	12	13
AN0158.2	1826.61	0.449342	0.428508	1.04862	0.294353	0.540685			957.02	2612.65	1062.06	2154.2	1709.37	2464.37		736	3431	871	2118	1979	2646
AN0159.2	156.395	0.135978	0.250956	0.541841	0.587928	0.768362			132.63	187.325	125.594	168.837	156.34	167.645		102	246	103	166	181	180
AN0160.2	172.603	-0.321328	0.218492	-1.47066	0.141382	0.35833			222.351	182.756	170.711	139.341	153.748	166.713		171	240	140	137	178	179
AN0161.2	1057.42	-0.430972	0.140063	-3.07698	0.00209112	0.0208192			1237.88	1264.06	1140.1	920.467	924.218	857.781		952	1660	935	905	1070	921
AN0162.2	923.799	-0.220636	0.187509	-1.17667	0.239327	0.483974			1084.45	960.231	938.909	830.963	980.362	747.881		834	1261	770	817	1135	803
AN0163.2	1627.58	-0.0634814	0.191698	-0.331152	0.740529	0.864671			1781.41	1440.73	1769.29	1662.94	1732.69	1378.41		1370	1892	1451	1635	2006	1480
AN0164.2	441.005	-0.109736	0.173361	-0.632989	0.526741	0.727875			433	458.413	481.648	420.058	383.507	469.405		333	602	395	413	444	504
AN0165.2	469.688	0.113163	0.223929	0.505352	0.613312	0.787419			486.312	465.267	402.389	461.759	591.672	410.729		374	611	330	454	685	441
AN0166.2	608.258	-0.179483	0.196353	-0.914086	0.360671	0.59751			672.255	619.848	646.262	554.314	486.294	670.578		517	814	530	545	563	720
AN0167.2	438.677	-0.293525	0.220591	-1.33063	0.183309	0.420226			383.588	499.533	565.784	407.853	363.641	411.66		295	656	464	401	421	442
AN0168.2	646.725	0.474563	0.19741	2.40394	0.0162194	0.0908388			460.306	637.362	524.326	732.305	731.601	794.449		354	837	430	720	847	853
AN0169.2	42.4354	1.22301	0.454158	2.69293	0.00708278	0.0512846			22.1051	35.0283	18.2904	71.1963	36.2777	71.7146		17	46	15	70	42	77
AN0170.2	12512.7	1.34127	0.640418	2.09436	0.0362277	0.156424			2813.85	15209.9	3220.33	18732.8	11805.8	23293.3		2164	19974	2641	18418	13668	25010
AN0171.2	39.4448	-1.33829	0.358319	-3.73491	0.00018778	0.00306506			44.2102	59.3957	65.8455	20.3418	19.8664	27.0094		34	78	54	20	23	29
AN0172.2	554.377	-0.916589	0.442966	-2.06921	0.0385268	0.162216			915.41	735.593	523.106	504.477	173.615	474.062		704	966	429	496	201	509
AN0173.2	344.571	-0.137393	0.200237	-0.686154	0.492616	0.702966			341.979	360.182	380.441	337.674	275.538	371.612		263	473	312	332	319	399
AN0174.2	429.825	0.695353	0.388372	1.79043	0.073385	0.242885			439.501	290.887	254.847	424.127	799.837	369.749		338	382	209	417	926	397
AN0175.2	1547.73	-0.442875	0.191208	-2.31619	0.0205477	0.106534			1895.84	1969.96	1483.96	1307.98	1411.38	1217.29		1458	2587	1217	1286	1634	1307
AN0176.2	406.676	-0.130984	0.581609	-0.22521	0.821816	0.907694			573.432	595.48	106.084	497.357	334.273	333.426		441	782	87	489	387	358
AN0177.2	0	NA	NA	NA	NA	NA			0	0	0	0	0	0		0	0	0	0	0	0
AN0178.2	155.785	-0.439429	0.469257	-0.936436	0.349049	0.588219			280.865	100.516	157.298	98.6578	103.651	193.723		216	132	129	97	120	208
AN0179.2	2464.09	0.78162	0.24815	3.14979	0.00163391	0.0173089			1993.36	2091.03	1352.27	2699.36	3539.67	3108.87		1533	2746	1109	2654	4098	3338
AN0180.2	12.0521	0.250936	0.951611	0.263696	0.792014	0.892092			16.9039	13.7067	2.43872	6.10254	28.5039	4.65679		13	18	2	6	33	5
AN0181.2	52.222	1.0932	0.494185	2.21213	0.026958	0.127976			27.3063	46.4505	25.6066	57.9741	113.152	42.8425		21	61	21	57	131	46
AN0182.2	958.87	-0.194673	0.198556	-0.980445	0.326866	0.569285			1093.55	858.954	1119.37	800.45	898.305	982.583		841	1128	918	787	1040	1055
AN0183.2	644.05	-0.0122983	0.207392	-0.0593001	0.952713	0.976786			546.126	677.721	715.765	730.271	625.359	569.06		420	890	587	718	724	611
AN0184.2	419.084	-0.150933	0.246925	-0.611249	0.541035	0.737556			336.777	426.431	559.687	406.836	397.327	387.445		259	560	459	400	460	416
AN0185.2	0.587104	2.59392	3.17347	0.817376	0.413713	NA			0	0	0	0	2.59127	0.931359		0	0	0	0	3	1
AN0186.2	1023.56	0.443428	0.171053	2.59234	0.00953265	0.0630768			802.284	868.092	931.593	1305.94	1058.1	1175.37		617	1140	764	1284	1225	1262
AN0187.2	2.0715	0.272727	1.30054	0.209703	0.833899	0.914366			1.3003	0.761484	3.65809	3.05127	0.863755	2.79408		1	1	3	3	1	3
AN0188.2	78.9863	1.02937	0.265144	3.88231	0.000103468	0.00190196			53.3123	60.1572	41.4583	105.777	107.969	105.244		41	79	34	104	125	113
AN0189.2	83.2451	0.495629	0.245468	2.01912	0.0434751	0.174184			67.6155	65.4876	74.3811	97.6407	87.2393	107.106		52	86	61	96	101	115
AN0190.2	347.458	-0.127616	0.517692	-0.24651	0.805288	0.900206			214.549	243.675	630.41	362.084	181.389	452.64		165	320	517	356	210	486
AN0191.2	356.408	-0.171482	0.273868	-0.626149	0.531217	0.730243			317.273	326.677	488.964	370.221	272.083	363.23		244	429	401	364	315	390
AN0192.2	291.982	-0.291519	0.537531	-0.542331	0.587591	0.768038			219.751	199.509	545.055	327.503	119.198	340.877		169	262	447	322	138	366
AN0193.2	578.067	-0.136209	0.145284	-0.93754	0.348481	0.587651			579.933	616.04	619.436	571.605	522.572	558.815		446	809	508	562	605	600
AN0194.2	30.1039	0.374559	0.363456	1.03055	0.302752	0.546543			22.1051	30.4594	25.6066	30.5127	32.8227	39.1171		17	40	21	30	38	42
AN0195.2	6.14722	0.268186	0.76409	0.350988	0.725598	0.855716			6.50149	7.61484	2.43872	6.10254	8.63755	5.58815		5	10	2	6	10	6
AN0196.2	0.216716	-1.14998	4.08032	-0.281836	0.778069	NA			1.3003	0	0	0	0	0		1	0	0	0	0	0
AN0197.2	20.2727	0.674871	0.455897	1.48031	0.13879	0.355227			13.003	19.7986	13.413	28.4785	19.0026	27.9408		10	26	11	28	22	30
AN0198.2	84.8202	-0.466672	0.319938	-1.45863	0.144666	0.363016			114.426	90.6166	90.2328	82.3843	48.3703	82.8909		88	119	74	81	56	89
AN0199.2	110.381	-0.695505	0.403596	-1.72327	0.0848396	0.265668			117.027	89.0936	203.633	102.726	61.3266	88.4791		90	117	167	101	71	95
AN0200.2	291.903	-0.691972	0.186059	-3.71911	0.000199929	0.00323878			358.882	373.127	349.957	196.298	249.625	223.526		276	490	287	193	289	240
AN0201.2	331.679	0.50991	0.224334	2.27299	0.0230268	0.114628			217.15	294.694	308.499	352.93	428.423	388.377		167	387	253	347	496	417
AN0202.2	290.567	-0.192436	0.353726	-0.544026	0.586424	0.767622			265.261	277.942	386.538	291.905	164.113	357.642		204	365	317	287	190	384
AN0203.2	136.681	-0.137768	0.234681	-0.587044	0.557174	0.74876			162.537	119.553	148.762	117.982	139.928	131.322		125	157	122	116	162	141
AN0204.2	275.101	-0.502887	0.507118	-0.991657	0.321365	0.564275			222.351	216.261	529.203	280.717	110.561	291.515		171	284	434	276	128	313
AN0205.2	384.337	-0.133515	0.157413	-0.848183	0.396336	0.62505			404.393	417.293	384.099	382.426	372.278	345.534		311	548	315	376	431	371
AN0206.2	739.883	0.0601335	0.201104	0.299017	0.764927	0.878257			699.561	817.072	656.017	677.382	875.848	713.421		538	1073	538	666	1014	766
AN0207.2	204.703	-1.07459	0.300684	-3.57381	0.000351818	0.00511205			332.877	314.493	185.343	123.068	148.566	123.871		256	413	152	121	172	133
AN0208.2	1.10603	2.23139	2.35073	0.949233	0.342502	NA			1.3003	0	0	1.01709	4.31878	0		1	0	0	1	5	0
AN0209.2	136.619	0.414414	0.488316	0.84866	0.396071	0.624908			158.636	129.452	63.4068	108.829	251.353	108.038		122	170	52	107	291	116
AN0210.2	1729.53	0.440031	0.292938	1.50213	0.133064	0.346014			1614.97	1631.1	1157.17	1724.99	2675.91	1573.06		1242	2142	949	1696	3098	1689
AN0211.2	483.973	-0.208448	0.281596	-0.740237	0.459156	0.67724			475.909	397.495	684.062	408.87	409.42	528.08		366	522	561	402	474	567
AN0212.2	399.087	-0.163711	0.176987	-0.924986	0.354973	0.593369			443.402	446.991	374.344	374.289	402.51	352.985		341	587	307	368	466	379
AN0213.2	768.514	-0.0692548	0.196161	-0.353051	0.72405	0.855391			784.08	914.542	660.894	738.408	717.781	795.38		603	1201	542	726	831	854
AN0214.2	523.678	0.682659	0.265665	2.56962	0.010181	0.0663963			435.6	370.843	399.951	845.202	596.855	493.62		335	487	328	831	691	530
AN0215.2	395.276	4.16635	1.3976	2.98106	NA	NA			3.9009	115.746	4.87745	503.46	557.122	1186.55		3	152	4	495	645	1274
AN0216.2	5.56752	4.83441	1.36157	3.55061	0.000384335	0.00551008			0	0.761484	0	10.1709	10.3651	12.1077		0	1	0	10	12	13
AN0217.2	0.270873	-0.186494	4.03377	-0.0462332	0.963124	NA			0	0.761484	0	0	0.863755	0		0	1	0	0	1	0
AN0218.2	20.6536	0.460302	0.608274	0.756735	0.449209	0.670289			14.3033	18.2756	19.5098	14.2393	13.8201	43.7739		11	24	16	14	16	47
AN0219.2	85.8005	-0.26109	0.240517	-1.08553	0.277686	0.521995			91.0209	103.562	85.3553	80.3501	72.5554	81.9596		70	136	70	79	84	88
AN0220.2	2.41093	2.44036	1.50521	1.62128	0.104958	0.30115			0	0	2.43872	3.05127	4.31878	4.65679		0	0	2	3	5	5
AN0221.2	39.7692	1.0369	0.331426	3.12861	0.00175632	0.0182462			27.3063	29.6979	20.7292	50.8545	57.8716	52.1561		21	39	17	50	67	56
AN0222.2	3.43342	-0.0575579	1.19284	-0.048253	0.961515	0.97953			2.6006	7.61484	0	4.06836	2.59127	3.72543		2	10	0	4	3	4
AN0223.2	0.313474	1.67644	3.82232	0.438593	0.660957	NA			0	0	0	1.01709	0.863755	0		0	0	0	1	1	0
AN0224.2	873.279	-0.129332	0.347803	-0.371854	0.710001	0.846374			1150.76	967.084	619.436	827.911	1096.11	578.374		885	1270	508	814	1269	621
AN0225.2	1376.63	0.0726616	0.181256	0.400878	0.68851	0.834634			1165.07	1516.88	1342.52	1425.96	1506.39	1302.97		896	1992	1101	1402	1744	1399
AN0226.2	264.537	0.732345	0.258858	2.82914	0.00466735	0.0375424			223.651	222.353	149.982	296.99	387.826	306.417		172	292	123	292	449	329
AN0227.2	416.114	0.0659887	0.472733	0.13959	0.888984	0.946258			543.525	516.286	159.736	418.024	530.346	328.77		418	678	131	411	614	353
AN0228.2	720.819	-0.410044	0.189107	-2.16832	0.0301347	0.137663			732.068	802.604	932.812	689.587	595.991	571.854		563	1054	765	678	690	614
AN0229.2	4215.6	-0.60949	0.229667	-2.6538	0.00795913	0.0556169			6198.52	4217.86	4864.03	3182.48	3854.08	2976.62		4767	5539	3989	3129	4462	3196
AN0230.2	30.7264	3.80406	1.02502	3.71122	0.000206261	0.00331637			3.9009	6.85335	1.21936	27.4614	135.61	9.31359		3	9	1	27	157	10
AN0231.2	219.815	6.54295	1.90987	3.42586	NA	NA			3.9009	9.89929	0	48.8203	1227.4	28.8721		3	13	0	48	1421	31
AN0232.2	1534.78	-0.391592	0.156953	-2.49497	0.0125969	0.076741			1702.09	1827.56	1694.91	1452.4	1341.41	1190.28		1309	2400	1390	1428	1553	1278
AN0233.2	292.831	0.605772	0.301001	2.01253	0.0441646	0.175947			196.345	307.639	191.44	293.939	437.924	329.701		151	404	157	289	507	354
AN0234.2	2103.54	3.27456	0.313651	10.4401	1.63e-25	1.75e-22			453.804	411.201	317.034	3484.55	5236.95	2717.7		349	540	260	3426	6063	2918
AN0235.2	2292.02	-0.176532	0.172029	-1.02617	0.30481	0.548301			2157.2	2525.08	2613.09	2373.89	2109.29	1973.55		1659	3316	2143	2334	2442	2119
AN0236.2	985.044	-0.019543	0.202373	-0.0965693	0.923068	0.962922			877.702	1085.88	1010.85	979.458	1123.75	832.635		675	1426	829	963	1301	894
AN0237.2	352.697	-0.297016	0.41317	-0.718872	0.47222	0.687642			249.657	318.3	598.707	366.152	209.892	373.475		192	418	491	360	243	401
AN0238.2	20322.2	0.31008	0.403457	0.768559	0.442155	0.664818			21261.2	24215.9	8962.31	20292	28371.8	18830.2		16351	31801	7350	19951	32847	20218
AN0239.2	1669.73	-0.282044	0.343148	-0.82193	0.411117	0.63892			2324.93	1947.11	1225.46	1260.17	2046.24	1214.49		1788	2557	1005	1239	2369	1304
AN0240.2	9350.18	0.0541785	0.266113	0.203592	0.838673	0.917378			6588.61	9121.81	11813.2	10479.1	9183.44	8914.96		5067	11979	9688	10303	10632	9572
AN0241.2	15855.9	0.260439	0.339589	0.766923	0.443127	0.665179			10017.5	20889	12377.7	17592.6	13702.6	20556		7704	27432	10151	17297	15864	22071
AN0242.2	1471.82	-0.326652	0.166028	-1.96745	0.0491315	0.188617			1490.14	1609.78	1813.19	1387.31	1332.77	1197.73		1146	2114	1487	1364	1543	1286
AN0243.2	939.58	-0.232784	0.181371	-1.28347	0.199328	0.439701			980.425	936.625	1129.13	847.236	778.243	965.819		754	1230	926	833	901	1037
AN0244.2	877.981	-0.236303	0.227181	-1.04015	0.29827	0.543009			962.221	1095.01	791.366	740.442	957.041	721.803		740	1438	649	728	1108	775
AN0245.2	93.6258	-0.0506724	0.282711	-0.179237	0.857751	0.929091			96.2221	111.938	76.8198	94.5894	76.0105	106.175		74	147	63	93	88	114
AN0246.2	209.759	-0.800536	0.273935	-2.92236	0.00347394	0.0305595			283.465	196.463	320.692	133.239	171.024	153.674		218	258	263	131	198	165
AN0247.2	378.757	-0.80521	0.681632	-1.1813	0.237485	0.482492			258.759	242.913	943.786	345.811	86.3755	394.896		199	319	774	340	100	424
AN0248.2	637.551	-0.324309	0.196247	-1.65255	0.098422	0.28994			720.366	618.325	788.927	549.229	510.479	637.981		554	812	647	540	591	685
AN0249.2	219.458	0.0577523	0.205665	0.280807	0.778858	0.886382			215.85	234.537	193.879	236.982	195.209	240.291		166	308	159	233	226	258
AN0250.2	163.56	0.283021	0.236729	1.19555	0.231874	0.476335			120.928	161.435	159.736	168.837	205.574	164.85		93	212	131	166	238	177
AN0251.2	11.6726	0.394072	0.604721	0.651659	0.514621	0.718862			3.9009	13.7067	12.1936	14.2393	12.9563	13.039		3	18	10	14	15	14
AN0252.2	4595.21	-0.215143	0.212395	-1.01294	0.311088	0.554377			4971.04	3949.82	5891.96	4546.39	4173.66	4038.37		3823	5187	4832	4470	4832	4336
AN0253.2	1655.57	-0.445229	0.131123	-3.39551	0.000684998	0.00879455			1928.34	1867.92	1931.47	1317.13	1422.6	1465.96		1483	2453	1584	1295	1647	1574
AN0254.2	490.681	0.232777	0.187654	1.24046	0.214805	0.457107			419.997	498.01	434.093	601.1	488.885	502.002		323	654	356	591	566	539
AN0255.2	437.798	-0.261861	0.173271	-1.51128	0.130716	0.341861			473.309	447.752	512.132	370.221	439.651	383.72		364	588	420	364	509	412
AN0256.2	725.831	0.376875	0.28492	1.32274	0.185921	0.423541			639.747	759.199	495.061	742.476	1057.24	661.265		492	997	406	730	1224	710
AN0257.2	474.621	0.49528	0.236859	2.09103	0.036525	0.157173			464.207	421.101	296.305	559.4	591.672	515.041		357	553	243	550	685	553
AN0258.2	317.122	-0.187428	0.214554	-0.873568	0.382354	0.613252			302.97	321.346	388.976	274.614	272.083	342.74		233	422	319	270	315	368
AN0259.2	302.884	-0.202049	0.231637	-0.872262	0.383065	0.613618			375.786	269.565	328.008	250.204	267.764	325.975		289	354	269	246	310	350
AN0260.2	503.026	0.103223	0.190645	0.54144	0.588205	0.768488			483.711	516.286	454.822	490.237	604.629	468.473		372	678	373	482	700	503
AN0261.2	2827.2	-0.487707	0.21732	-2.24419	0.0248201	0.119945			3523.81	2943.9	3434.94	2306.76	2830.53	1923.26		2710	3866	2817	2268	3277	2065
AN0262.2	9228.34	-0.444943	0.251548	-1.76882	0.0769239	0.249792			11152.7	8080.1	12688.7	9034.81	6603.41	7810.37		8577	10611	10406	8883	7645	8386
AN0263.2	1.15403	-0.734416	1.87507	-0.391674	0.695299	NA			0	3.04594	1.21936	0	1.72751	0.931359		0	4	1	0	2	1
AN0264.2	14.8651	-0.289054	0.645761	-0.447618	0.654429	0.813705			24.7057	13.7067	10.9743	6.10254	21.5939	12.1077		19	18	9	6	25	13
AN0265.2	841.11	-0.187483	0.199356	-0.940444	0.34699	0.586492			820.489	960.231	905.986	749.596	927.673	682.686		631	1261	743	737	1074	733
AN0266.2	317.2	-0.506214	0.166705	-3.03658	0.00239275	0.0230486			397.891	344.191	375.563	268.512	259.99	257.055		306	452	308	264	301	276
AN0267.2	526.053	-0.402372	0.174376	-2.3075	0.0210269	0.108372			663.152	557.406	576.758	486.169	414.602	458.228		510	732	473	478	480	492
AN0268.2	620.61	-0.304097	0.230943	-1.31676	0.187919	0.425715			685.258	737.878	634.068	530.921	687.549	447.983		527	969	520	522	796	481
AN0269.2	1880.65	-0.153213	0.14793	-1.03571	0.300336	0.544942			1868.53	1995.85	2076.57	1874.5	1843.25	1625.22		1437	2621	1703	1843	2134	1745
AN0270.2	475.648	-0.351904	0.167894	-2.09599	0.036083	0.156051			568.231	507.91	524.326	457.691	412.011	383.72		437	667	430	450	477	412
AN0271.2	785.449	-0.129301	0.204248	-0.63306	0.526695	0.727875			869.9	906.166	685.281	738.408	839.57	673.372		669	1190	562	726	972	723
AN0272.2	390.563	0.162392	0.311287	0.521678	0.601895	0.779157			339.378	507.91	257.285	378.358	477.657	382.788		261	667	211	372	553	411
AN0273.2	914.394	-0.280297	0.198111	-1.41485	0.157113	0.383183			955.72	961.754	1091.33	849.27	686.685	941.603		735	1263	895	835	795	1011
AN0274.2	317.095	-0.17061	0.215067	-0.793291	0.427608	0.653221			288.666	348.76	369.467	301.059	256.535	338.083		222	458	303	296	297	363
AN0275.2	645.897	0.593116	0.238384	2.48807	0.0128439	0.0779149			526.621	581.012	436.532	648.904	734.192	948.123		405	763	358	638	850	1018
AN0276.2	981.937	-0.391272	0.164788	-2.37439	0.0175778	0.0961246			1167.67	1045.52	1130.35	899.108	898.305	750.675		898	1373	927	884	1040	806
AN0277.2	2672.45	-0.0197588	0.184296	-0.107212	0.91462	0.959067			3083.01	2269.22	2721.62	2783.78	2622.36	2554.72		2371	2980	2232	2737	3036	2743
AN0278.2	8014.37	-0.338664	0.263881	-1.2834	0.199353	0.439701			11362	6419.31	9072.05	7711.58	6416.84	7104.4		8738	8430	7440	7582	7429	7628
AN0279.2	1498.68	-0.690385	0.272821	-2.53054	0.0113888	0.0718299			2291.13	1656.23	1604.68	1143.21	879.303	1417.53		1762	2175	1316	1124	1018	1522
AN0280.2	153.128	0.770338	0.307855	2.50228	0.0123397	0.0756026			127.429	139.352	71.9424	179.008	195.209	205.83		98	183	59	176	226	221
AN0281.2	285.923	-0.164541	0.196794	-0.836111	0.403092	0.630977			289.967	316.016	299.963	281.734	228.895	298.966		223	415	246	277	265	321
AN0282.2	975.19	0.619389	0.403476	1.53513	0.124751	0.332954			888.104	1052.37	365.809	1083.2	1379.42	1082.24		683	1382	300	1065	1597	1162
AN0283.2	1.46997	0.805743	1.44098	0.559165	0.576049	0.760579			1.3003	0.761484	1.21936	1.01709	1.72751	2.79408		1	1	1	1	2	3
AN0284.2	9.32592	1.26931	0.714386	1.77678	0.075605	0.247328			7.80179	6.09187	2.43872	13.2222	7.7738	18.6272		6	8	2	13	9	20
AN0285.2	1392.08	-0.731484	0.405179	-1.80533	0.0710224	0.238181			1274.29	1127	2811.85	1240.85	816.249	1082.24		980	1480	2306	1220	945	1162
AN0286.2	346.524	0.063641	0.179872	0.353813	0.723479	0.85521			322.474	319.062	375.563	374.289	363.641	324.113		248	419	308	368	421	348
AN0287.2	735.632	0.115406	0.249315	0.462892	0.643442	0.806603			566.93	684.574	866.966	812.655	631.405	851.262		436	899	711	799	731	914
AN0288.2	204.058	-0.723757	0.34928	-2.07214	0.0382525	0.161615			184.642	225.399	352.396	199.35	120.062	142.498		142	296	289	196	139	153
AN0289.2	368.608	-0.285347	0.169113	-1.68731	0.0915438	0.276982			397.891	388.357	429.215	321.401	362.777	312.005		306	510	352	316	420	335
AN0290.2	1361.82	-0.664755	0.200534	-3.31493	0.000916674	0.0109669			1734.6	1401.13	1875.38	1150.33	932.856	1076.65		1334	1840	1538	1131	1080	1156
AN0291.2	256.365	-0.291804	0.222755	-1.30998	0.190204	0.427609			313.372	228.445	306.06	217.657	220.258	252.398		241	300	251	214	255	271
AN0292.2	888.982	0.0923537	0.204489	0.451633	0.651534	0.811775			759.375	908.45	913.302	942.843	1043.42	766.508		584	1193	749	927	1208	823
AN0293.2	443.96	0.124494	0.193494	0.643401	0.519964	0.722505			413.495	417.293	443.848	485.152	516.526	387.445		318	548	364	477	598	416
AN0294.2	200.925	0.202176	0.200166	1.01004	0.312476	0.555699			189.844	193.417	176.807	245.119	203.846	196.517		146	254	145	241	236	211
AN0295.2	973.017	-0.251309	0.225748	-1.11323	0.265611	0.511199			1201.48	923.68	1048.65	828.929	1075.38	759.989		924	1213	860	815	1245	816
AN0296.2	237.659	-0.562577	0.199441	-2.82077	0.0047909	0.038194			297.768	274.896	278.015	168.837	185.707	220.732		229	361	228	166	215	237
AN0297.2	796.003	-0.209838	0.24868	-0.843807	0.398777	0.626934			768.477	1017.34	774.295	788.245	572.67	854.987		591	1336	635	775	663	918
AN0298.2	205.143	0.135968	0.20243	0.67168	0.501787	0.70958			179.441	214.738	191.44	216.64	235.805	192.791		138	282	157	213	273	207
AN0299.2	831.281	1.1411	0.438763	2.60073	0.00930264	0.062032			552.627	776.713	225.582	1031.33	1339.68	1061.75		425	1020	185	1014	1551	1140
AN0300.2	2647.91	-1.49904	0.568751	-2.63566	0.00839729	0.0579258			6973.5	3383.27	1379.1	921.484	2021.19	1208.9		5363	4443	1131	906	2340	1298
AN0301.2	118.662	0.0777439	0.578146	0.134471	0.89303	0.947557			163.838	144.682	37.8002	101.709	185.707	78.2341		126	190	31	100	215	84
AN0302.2	31.2256	0.113883	0.486894	0.233898	0.815064	0.904328			26.006	33.5053	30.484	15.2564	45.779	36.323		20	44	25	15	53	39
AN0303.2	361.06	-0.0220652	0.182211	-0.121097	0.903614	0.953144			373.186	333.53	385.318	399.716	341.183	333.426		287	438	316	393	395	358
AN0304.2	422.458	0.0897495	0.27872	0.322006	0.747448	0.869445			313.372	548.268	364.589	470.913	388.69	448.915		241	720	299	463	450	482
AN0305.2	400.798	-0.762444	0.607214	-1.25564	0.209246	0.450762			340.678	287.079	885.257	366.152	102.787	422.837		262	377	726	360	119	454
AN0306.2	2341.62	-0.404947	0.148006	-2.73602	0.00621863	0.046314			2595.4	2456.55	2953.29	2033.16	2011.69	1999.63		1996	3226	2422	1999	2329	2147
AN0307.2	92.0679	0.526114	0.588134	0.894548	0.371029	0.603896			107.925	97.4699	20.7292	105.777	74.2829	146.223		83	128	17	104	86	157
AN0308.2	757.861	-0.0202566	0.179032	-0.113145	0.909916	0.956507			786.681	670.106	834.044	716.032	716.053	824.252		605	880	684	704	829	885
AN0309.2	357.262	-0.0752645	0.276665	-0.272042	0.785589	0.889631			371.885	307.639	420.68	361.067	254.808	427.494		286	404	345	355	295	459
AN0310.2	280.435	-0.952962	0.694734	-1.37169	0.170159	0.402339			192.444	178.187	738.933	225.794	61.3266	285.927		148	234	606	222	71	307
AN0311.2	554.617	0.0484107	0.207437	0.233376	0.81547	0.904328			546.126	643.454	445.067	544.143	576.125	572.786		420	845	365	535	667	615
AN0312.2	188.109	-0.709216	0.572594	-1.2386	0.215493	0.457205			170.339	156.866	373.125	188.162	49.234	190.929		131	206	306	185	57	205
AN0313.2	131.113	0.691048	0.269443	2.56473	0.0103256	0.0671358			81.9188	114.223	103.646	184.093	129.563	173.233		63	150	85	181	150	186
AN0314.2	940.723	0.993174	0.296057	3.35467	0.000794606	0.0098207			612.441	555.883	719.424	1401.55	825.75	1529.29		471	730	590	1378	956	1642
AN0315.2	257.355	0.254878	0.174389	1.46154	0.143866	0.362064			243.156	220.069	241.434	299.025	270.355	270.094		187	289	198	294	313	290
AN0316.2	6865.55	-0.35837	0.280009	-1.27985	0.200598	0.440705			7251.77	5570.25	10320.7	6170.69	6527.4	5352.52		5577	7315	8464	6067	7557	5747
AN0317.2	1703.68	-0.166429	0.215116	-0.77367	0.439126	0.662528			1916.64	1732.38	1757.1	1542.93	1960.72	1312.28		1474	2275	1441	1517	2270	1409
AN0318.2	247.128	0.355171	0.192064	1.84924	0.0644239	0.223187			195.045	246.721	207.292	275.631	271.219	286.858		150	324	170	271	314	308
AN0319.2	187.988	0.414166	0.232492	1.78142	0.0748432	0.24629			128.73	160.673	193.879	225.794	205.574	213.281		99	211	159	222	238	229
AN0320.2	1931.82	-0.0895225	0.179648	-0.498322	0.618257	0.790935			1773.61	2308.82	1891.23	1756.51	1900.26	1960.51		1364	3032	1551	1727	2200	2105
AN0321.2	1216.58	0.806668	0.442483	1.82305	0.068296	0.23239			455.105	1238.17	960.857	1387.31	1045.14	2212.91		350	1626	788	1364	1210	2376
AN0322.2	5.23958	0.831082	0.834506	0.995897	0.3193	0.56198			3.9009	3.80742	3.65809	3.05127	8.63755	8.38223		3	5	3	3	10	9
AN0323.2	550.247	-0.00479559	0.272231	-0.0176159	0.985945	0.993569			676.155	601.572	375.563	526.853	547.621	573.717		520	790	308	518	634	616
AN0324.2	1044.41	-0.884753	0.314091	-2.81687	0.00484946	0.0385181			1842.52	1226.75	996.219	575.673	736.783	888.516		1417	1611	817	566	853	954
AN0325.2	387.536	-0.352755	0.18487	-1.90812	0.0563751	0.206993			498.014	404.348	402.389	339.708	322.181	358.573		383	531	330	334	373	385
AN0326.2	499.775	-0.311105	0.282979	-1.09939	0.271597	0.516305			661.852	488.111	510.913	390.563	356.731	590.481		509	641	419	384	413	634
AN0327.2	1083.61	-0.390006	0.172909	-2.25556	0.0240984	0.11799			1297.7	1093.49	1297.4	917.415	864.619	1031.01		998	1436	1064	902	1001	1107
AN0328.2	406.763	-0.568913	0.19986	-2.84656	0.00441949	0.0360345			505.816	431	521.887	338.691	361.913	281.27		389	566	428	333	419	302
AN0329.2	346.902	-0.0672859	0.192201	-0.35008	0.726278	0.855962			358.882	306.116	401.17	346.828	348.957	319.456		276	402	329	341	404	343
AN0330.2	932.796	0.622589	0.63544	0.979776	0.327197	0.569285			210.648	1493.27	498.719	1150.33	771.333	1472.48		162	1961	409	1131	893	1581
AN0331.2	41.876	0.136376	0.431495	0.316055	0.751961	0.870574			40.3093	44.9275	34.1421	41.7007	25.9127	64.2637		31	59	28	41	30	69
AN0332.2	132.712	1.53965	0.345588	4.45514	8.38e-06	0.000248679			74.117	57.1113	73.1617	202.401	128.7	260.78		57	75	60	199	149	280
AN0333.2	286.361	-0.527157	0.190096	-2.77312	0.00555225	0.0426955			299.069	338.099	376.783	249.187	219.394	235.634		230	444	309	245	254	253
AN0334.2	558.508	0.0940958	0.311956	0.301632	0.762933	0.877378			557.828	415.009	648.701	603.135	399.919	726.46		429	545	532	593	463	780
AN0335.2	61.9789	0.262253	0.29266	0.896103	0.370198	0.6038			54.6126	45.689	69.5036	69.1621	63.0541	69.8519		42	60	57	68	73	75
AN0336.2	0	NA	NA	NA	NA	NA			0	0	0	0	0	0		0	0	0	0	0	0
AN0337.2	106.487	0.462875	0.356316	1.29906	0.193925	0.432382			117.027	98.9929	52.4326	138.324	127.836	104.312		90	130	43	136	148	112
AN0338.2	4.18168	1.19618	1.01506	1.17843	0.238626	0.483315			3.9009	1.52297	2.43872	4.06836	10.3651	2.79408		3	2	2	4	12	3
AN0339.2	361.402	0.247275	0.263784	0.937413	0.348546	0.587651			334.177	411.201	245.092	351.913	441.379	384.651		257	540	201	346	511	413
AN0340.2	494.287	-0.198751	0.191719	-1.03668	0.299885	0.544451			566.93	558.168	459.699	417.007	512.207	451.709		436	733	377	410	593	485
AN0341.2	2.46744	-0.440334	1.31506	-0.334838	0.737747	0.86318			3.9009	4.5689	0	1.01709	3.45502	1.86272		3	6	0	1	4	2
AN0342.2	0.527968	0.749211	2.69994	0.277491	0.781403	NA			0	0	1.21936	1.01709	0	0.931359		0	0	1	1	0	1
AN0343.2	0.542257	0.806908	3.36983	0.239451	0.810756	NA			0	0	1.21936	2.03418	0	0		0	0	1	2	0	0
AN0344.2	315.38	0.306403	0.216683	1.41406	0.157345	0.383639			292.567	319.823	232.898	311.23	380.916	354.848		225	420	191	306	441	381
AN0345.2	908.781	-0.293692	0.361582	-0.812242	0.416653	0.642878			897.206	717.318	1388.85	783.159	571.806	1094.35		690	942	1139	770	662	1175
AN0346.2	285.919	0.0167395	0.370535	0.0451767	0.963966	0.98061			247.057	223.115	382.88	319.366	177.07	366.024		190	293	314	314	205	393
AN0347.2	2000.09	-0.192668	0.159748	-1.20607	0.22779	0.471646			2391.25	1977.57	2032.68	1885.69	1951.22	1762.13		1839	2597	1667	1854	2259	1892
AN0348.2	396.061	0.147349	0.193395	0.761905	0.446117	0.668071			327.675	358.659	441.409	418.024	406.829	423.768		252	471	362	411	471	455
AN0349.2	800.619	-0.052824	0.361845	-0.145985	0.883933	0.944255			957.02	953.378	535.3	686.536	1098.7	572.786		736	1252	439	675	1272	615
AN0350.2	252.111	-0.292051	0.363499	-0.803444	0.421718	0.647763			219.751	198.747	414.583	231.897	182.252	265.437		169	261	340	228	211	285
AN0351.2	985.785	-0.183988	0.197275	-0.932646	0.351003	0.589942			940.116	954.901	1251.07	991.663	905.215	871.752		723	1254	1026	975	1048	936
AN0352.2	1623.98	0.387135	0.249972	1.54871	0.121451	0.327902			1288.6	1785.68	1146.2	2014.86	1950.36	1558.16		991	2345	940	1981	2258	1673
AN0353.2	190.805	1.15462	0.264278	4.36896	1.25e-05	0.000346417			114.426	137.067	102.426	263.426	316.998	210.487		88	180	84	259	367	226
AN0354.2	888.434	-0.276066	0.360114	-0.766607	0.443315	0.665282			1240.49	723.41	955.98	1167.62	574.397	668.715		954	950	784	1148	665	718
AN0355.2	148.323	0.643638	0.220829	2.91464	0.00356094	0.0310347			122.228	107.369	118.278	180.025	158.067	203.968		94	141	97	177	183	219
AN0356.2	683.196	-0.240462	0.274788	-0.875081	0.38153	0.612985			625.444	718.841	875.502	656.023	457.79	765.577		481	944	718	645	530	822
AN0357.2	2695.62	-0.292574	0.195808	-1.49419	0.135127	0.349371			3479.6	2794.65	2630.16	2676.98	2192.21	2400.11		2676	3670	2157	2632	2538	2577
AN0358.2	906.737	-0.393997	0.147218	-2.67628	0.00744437	0.0531996			1003.83	982.314	1103.52	806.553	737.647	806.557		772	1290	905	793	854	866
AN0359.2	4149.25	-0.618385	0.393846	-1.57012	0.116388	0.319367			3742.26	3693.96	7639.3	4072.43	2175.8	3571.76		2878	4851	6265	4004	2519	3835
AN0360.2	373.815	-0.1553	0.322268	-0.481897	0.629879	0.798907			472.008	452.321	257.285	307.161	443.97	310.142		363	594	211	302	514	333
AN0361.2	697.453	-0.715287	0.347912	-2.05594	0.0397882	0.165342			611.14	798.035	1191.32	615.34	365.368	603.52		470	1048	977	605	423	648
AN0362.2	441.29	-0.00591115	0.525653	-0.0112453	0.991028	0.994788			404.393	172.857	749.908	543.126	288.494	488.963		311	227	615	534	334	525
AN0363.2	391.656	-0.38253	0.206052	-1.85647	0.0633861	0.221555			526.621	388.357	415.802	340.725	316.134	362.298		405	510	341	335	366	389
AN0364.2	355.472	-1.66532	0.339127	-4.91062	9.08e-07	3.9e-05			676.155	507.91	437.751	127.136	140.792	243.085		520	667	359	125	163	261
AN0365.2	297.754	-0.201239	0.172758	-1.16486	0.244076	0.489176			322.474	332.768	299.963	255.29	279.857	296.172		248	437	246	251	324	318
AN0366.2	32.3039	3.94847	0.861183	4.58494	4.54e-06	0.000151997			0	5.33039	6.09681	29.4956	33.6864	119.214		0	7	5	29	39	128
AN0367.2	391.477	-0.163273	0.18252	-0.894549	0.371028	0.603896			378.387	466.028	395.073	361.067	351.548	396.759		291	612	324	355	407	426
AN0368.2	10.3124	0.246924	0.563392	0.438281	0.661183	0.817733			9.10209	8.37632	10.9743	9.15381	11.2288	13.039		7	11	9	9	13	14
AN0369.2	5973.99	-0.834678	0.225695	-3.69825	0.000217087	0.00343269			6952.7	6385.04	9629.3	4594.2	4305.82	3976.9		5347	8385	7897	4517	4985	4270
AN0370.2	86.7721	0.130004	0.268355	0.484447	0.628069	0.798381			78.0179	89.8551	80.4779	84.4185	110.561	77.3028		60	118	66	83	128	83
AN0371.2	828.356	-0.160731	0.145937	-1.10137	0.270735	0.515342			902.407	827.733	893.792	811.638	729.873	804.694		694	1087	733	798	845	864
AN0372.2	212.08	-0.0195531	0.225612	-0.0866672	0.930936	0.966881			248.357	208.647	184.124	186.128	237.533	207.693		191	274	151	183	275	223
AN0373.2	1029.78	-0.267475	0.238726	-1.12043	0.262531	0.509149			1213.18	1180.3	981.586	851.305	1175.57	776.753		933	1550	805	837	1361	834
AN0374.2	81.4272	-1.09734	0.665356	-1.64924	0.0990976	0.291432			66.3152	38.8357	228.021	50.8545	32.8227	71.7146		51	51	187	50	38	77
AN0375.2	416.317	0.547119	0.381451	1.43431	0.151484	0.374929			330.276	425.669	258.505	394.631	748.876	339.946		254	559	212	388	867	365
AN0376.2	14.4616	-0.589574	0.536709	-1.0985	0.271987	0.516817			20.8048	14.4682	17.0711	13.2222	14.6838	6.51951		16	19	14	13	17	7
AN0377.2	48.1263	0.854565	0.440342	1.94069	0.0522965	0.196529			22.1051	47.9735	31.7034	68.145	40.5965	78.2341		17	63	26	67	47	84
AN0378.2	103.259	1.72529	0.391545	4.40636	1.05e-05	0.000300414			45.5105	60.9187	36.5809	122.051	123.517	230.977		35	80	30	120	143	248
AN0379.2	534.431	0.467821	0.196976	2.37501	0.0175483	0.0960859			409.594	436.33	499.938	617.374	702.233	541.119		315	573	410	607	813	581
AN0380.2	363.766	-0.243692	0.185088	-1.31663	0.187964	0.425715			354.982	376.173	452.383	323.435	328.227	347.397		273	494	371	318	380	373
AN0381.2	1927.72	-0.571609	0.231713	-2.46689	0.0136293	0.0809303			2040.17	2062.1	2811.85	1788.04	1318.09	1546.06		1569	2708	2306	1758	1526	1660
AN0382.2	189.402	-0.64651	0.283752	-2.27843	0.0227009	0.113729			227.552	260.427	204.853	147.478	107.969	188.134		175	342	168	145	125	202
AN0383.2	34.4183	0.249956	0.333178	0.75022	0.453122	0.672874			27.3063	30.4594	36.5809	37.6323	35.414	39.1171		21	40	30	37	41	42
AN0384.2	458.098	-0.300114	0.206332	-1.45452	0.145801	0.365118			503.216	507.91	506.035	351.913	495.795	383.72		387	667	415	346	574	412
AN0385.2	201.595	0.169477	0.245161	0.691291	0.489383	0.701144			193.745	201.032	174.369	213.589	258.263	168.576		149	264	143	210	299	181
AN0386.2	69.5637	-0.994445	0.538575	-1.84644	0.0648289	0.224276			156.036	35.7897	86.5747	48.8203	38.0052	52.1561		120	47	71	48	44	56
AN0387.2	221.512	0.194727	0.291949	0.666991	0.504778	0.712053			224.952	163.719	231.679	306.144	187.435	215.144		173	215	190	301	217	231
AN0388.2	164.594	-0.176273	0.285221	-0.618021	0.536562	0.733434			153.435	212.454	157.298	151.546	191.754	121.077		118	279	129	149	222	130
AN0389.2	31.5121	-0.124277	0.41257	-0.301227	0.763241	0.877493			28.6066	40.3586	29.2647	21.3589	28.5039	40.9798		22	53	24	21	33	44
AN0390.2	32.5817	0.552142	0.41788	1.32129	0.186403	0.424028			31.2072	20.5601	28.0453	44.752	45.779	25.1467		24	27	23	44	53	27
AN0391.2	12.0534	0.931043	0.724631	1.28485	0.198844	0.43926			6.50149	15.2297	2.43872	21.3589	14.6838	12.1077		5	20	2	21	17	13
AN0392.2	480.028	-2.25646	0.38648	-5.83848	5.27e-09	4.08e-07			689.158	544.461	1148.64	133.239	231.486	133.184		530	715	942	131	268	143
AN0393.2	226.775	-1.62985	0.222671	-7.31954	2.49e-13	4.55e-11			395.291	307.639	325.57	126.119	104.514	101.518		304	404	267	124	121	109
AN0394.2	912.512	0.319877	0.606157	0.527713	0.597699	0.776295			568.231	258.143	1609.56	727.22	995.91	1316.01		437	339	1320	715	1153	1413
AN0395.2	3.18628	1.63267	1.14495	1.42597	0.153878	0.377863			1.3003	3.04594	0	4.06836	6.04629	4.65679		1	4	0	4	7	5
AN0396.2	1.75213	-1.46219	2.22485	-0.657209	0.511046	0.716314			0	7.61484	0	2.03418	0.863755	0		0	10	0	2	1	0
AN0397.2	0.470544	-2.46888	3.33357	-0.740609	0.45893	NA			1.3003	1.52297	0	0	0	0		1	2	0	0	0	0
AN0398.2	20.8564	0.674845	0.58021	1.16311	0.244787	0.490143			16.9039	19.0371	12.1936	15.2564	44.0515	17.6958		13	25	10	15	51	19
AN0399.2	813.443	0.322111	0.728034	0.44244	0.658171	0.815908			1220.98	801.842	146.323	540.075	1672.23	499.208		939	1053	120	531	1936	536
AN0400.2	33.3487	1.85046	0.519973	3.55877	0.000372599	0.00536868			11.7027	24.3675	6.09681	58.9912	44.9153	54.0188		9	32	5	58	52	58
AN0401.2	434.356	0.314475	0.421273	0.746486	0.455374	0.674355			431.699	210.17	520.668	413.956	350.685	678.96		332	276	427	407	406	729
AN0402.2	621.504	-1.7223	0.573501	-3.00313	0.00267214	0.0251211			1055.84	325.915	1480.31	200.367	205.574	461.022		812	428	1214	197	238	495
AN0403.2	2565.09	-0.48802	0.45662	-1.06877	0.285175	0.53074			2486.17	1470.43	5028.65	1621.24	2301.04	2483		1912	1931	4124	1594	2664	2666
AN0404.2	316.339	-0.395312	0.388585	-1.01731	0.309005	0.552038			347.18	261.189	470.674	173.922	397.327	247.741		267	343	386	171	460	266
AN0405.2	554.133	-0.419849	0.199619	-2.10325	0.0354441	0.154479			728.167	595.48	579.197	529.904	418.921	473.13		560	782	475	521	485	508
AN0406.2	1629.06	-0.139614	0.210108	-0.664486	0.506379	0.712552			1491.44	1561.8	2070.48	1714.81	1484.8	1451.06		1147	2051	1698	1686	1719	1558
AN0407.2	227.487	0.510867	0.231889	2.20307	0.0275898	0.129971			144.333	207.885	209.73	255.29	285.039	262.643		111	273	172	251	330	282
AN0408.2	506.008	0.534794	0.177192	3.01817	0.00254307	0.0241718			466.807	411.201	362.15	589.912	584.762	621.216		359	540	297	580	677	667
AN0409.2	1399.99	0.130849	0.171921	0.7611	0.446597	0.668109			1318.5	1446.82	1243.75	1301.88	1622.13	1466.89		1014	1900	1020	1280	1878	1575
AN0410.2	1257.43	-0.247744	0.16382	-1.5123	0.130458	0.341508			1258.69	1351.63	1485.18	1157.45	1242.94	1048.71		968	1775	1218	1138	1439	1126
AN0411.2	2081.36	-0.181584	0.180238	-1.00747	0.313711	0.55709			2431.56	1864.11	2342.39	2031.13	1982.32	1836.64		1870	2448	1921	1997	2295	1972
AN0412.2	750.16	-0.407825	0.250532	-1.62783	0.10356	0.298428			763.275	719.602	1084.01	744.51	627.95	561.609		587	945	889	732	727	603
AN0413.2	33.7799	0.872193	0.378659	2.30337	0.021258	0.109281			24.7057	25.8904	20.7292	42.7178	33.6864	54.9502		19	34	17	42	39	59
AN0414.2	583.626	-0.287457	0.18579	-1.54721	0.121812	0.328265			617.642	576.443	731.617	482.101	528.618	565.335		475	757	600	474	612	607
AN0415.2	2303.71	-0.421815	0.139889	-3.01535	0.00256683	0.024366			2803.44	2438.27	2674.06	1896.87	2045.37	1964.24		2156	3202	2193	1865	2368	2109
AN0416.2	798.405	0.0274445	0.154367	0.177787	0.85889	0.929915			778.879	726.456	868.186	794.347	795.518	827.046		599	954	712	781	921	888
AN0417.2	1797.95	-0.362706	0.207074	-1.75157	0.0798471	0.255834			2243.02	1696.59	2130.23	1449.35	1815.61	1452.92		1725	2228	1747	1425	2102	1560
AN0418.2	2782.48	-0.915065	0.570106	-1.60508	0.108476	0.30656			4731.79	4876.54	1301.06	1392.4	3214.9	1178.17		3639	6404	1067	1369	3722	1265
AN0419.2	752.493	-0.693632	0.251073	-2.76268	0.00573297	0.0436846			1054.54	872.66	863.308	570.588	715.189	438.67		811	1146	708	561	828	471
AN0420.2	988.205	-0.231553	0.232176	-0.997316	0.318611	0.561597			1070.15	1000.59	1131.57	826.894	748.876	1151.16		823	1314	928	813	867	1236
AN0421.2	450.944	-0.633183	0.669812	-0.945314	0.344498	0.583916			330.276	283.272	1031.58	446.503	103.651	510.384		254	372	846	439	120	548
AN0422.2	26.6129	0.329204	0.662356	0.497019	0.619175	0.791757			11.7027	12.9452	46.3358	40.6836	17.2751	30.7348		9	17	38	40	20	33
AN0423.2	348.333	-0.203732	0.238673	-0.853604	0.393325	0.622634			318.573	416.532	382.88	280.717	294.54	396.759		245	547	314	276	341	426
AN0424.2	200.487	-0.155237	0.202285	-0.767417	0.442834	0.665024			200.246	198.747	235.337	170.871	190.026	207.693		154	261	193	168	220	223
AN0425.2	1764.19	-0.0462279	0.127312	-0.363106	0.716526	0.850462			1817.82	1759.03	1801	1678.2	1699.01	1830.12		1398	2310	1477	1650	1967	1965
AN0426.2	902.978	0.120052	0.234522	0.511902	0.60872	0.784112			877.702	946.524	771.856	819.775	1183.34	818.664		675	1243	633	806	1370	879
AN0427.2	585.195	1.18618	0.320047	3.70627	0.000210331	0.00336566			349.78	360.943	360.931	1105.58	508.752	825.184		269	474	296	1087	589	886
AN0428.2	345.689	-0.201574	0.392125	-0.514055	0.607214	0.783386			308.171	244.436	557.248	355.982	224.576	383.72		237	321	457	350	260	412
AN0429.2	1023.2	-0.177744	0.274325	-0.647934	0.517028	0.720394			1045.44	787.374	1426.65	946.911	877.575	1055.23		804	1034	1170	931	1016	1133
AN0430.2	590.246	-0.0139247	0.193715	-0.0718826	0.942695	0.971796			508.417	571.113	699.914	580.759	602.901	578.374		391	750	574	571	698	621
AN0431.2	5594.65	-0.157748	0.171798	-0.918214	0.358507	0.595734			6020.38	6409.41	5270.08	5416.01	5731.88	4720.13		4630	8417	4322	5325	6636	5068
AN0432.2	1483.75	0.175719	0.220941	0.795324	0.426425	0.65234			1328.91	1181.82	1670.53	1814.49	1439.88	1466.89		1022	1552	1370	1784	1667	1575
AN0433.2	9294.34	-0.362012	0.245657	-1.47365	0.140576	0.357234			11726.1	8022.23	11615.6	9238.23	6718.29	8445.56		9018	10535	9526	9083	7778	9068
AN0434.2	680.129	-0.117533	0.154895	-0.75879	0.447978	0.669323			700.861	654.115	769.417	667.211	664.228	624.942		539	859	631	656	769	671
AN0435.2	180.683	-0.302276	0.311694	-0.969786	0.332153	0.574155			226.252	237.583	134.13	175.957	130.427	179.752		174	312	110	173	151	193
AN0436.2	911.49	0.402212	0.21257	1.89214	0.0584721	0.21141			868.6	826.21	660.894	966.236	1210.98	936.015		668	1085	542	950	1402	1005
AN0437.2	205.093	1.03137	0.387902	2.65883	0.00784114	0.0550159			135.231	191.132	76.8198	230.879	351.548	244.947		104	251	63	227	407	263
AN0438.2	247.288	0.605327	0.246867	2.45204	0.0142049	0.0827851			219.751	201.793	167.053	282.751	362.777	249.604		169	265	137	278	420	268
AN0439.2	619.444	-0.0962839	0.197712	-0.486991	0.626264	0.797181			569.531	686.858	663.333	609.237	675.457	512.247		438	902	544	599	782	550
AN0440.2	913.81	3.6e-05	0.226023	0.000159404	0.999873	0.999958			996.029	960.231	785.269	796.382	1115.11	829.84		766	1261	644	783	1291	891
AN0441.2	180.434	0.0956797	0.243691	0.392627	0.694595	0.837878			172.94	169.811	180.466	205.452	142.52	211.418		133	223	148	202	165	227
AN0442.2	367.728	-0.554256	0.195306	-2.83789	0.00454132	0.036888			483.711	407.394	421.899	291.905	264.309	337.152		372	535	346	287	306	362
AN0443.2	2827.19	-0.0464365	0.240167	-0.193351	0.846684	0.92309			2668.21	3272.1	2676.5	3485.57	2237.13	2623.64		2052	4297	2195	3427	2590	2817
AN0444.2	804.21	-0.0930653	0.240311	-0.387271	0.698556	0.839908			856.897	913.781	719.424	772.989	948.403	613.765		659	1200	590	760	1098	659
AN0445.2	8059.44	-0.318141	0.276216	-1.15178	0.249411	0.494909			7129.54	8303.98	11399.8	7992.3	5518.53	8012.48		5483	10905	9349	7858	6389	8603
AN0446.2	620.066	0.402963	0.244247	1.64982	0.0989807	0.291188			495.414	631.27	474.332	718.066	837.842	563.472		381	829	389	706	970	605
AN0447.2	697.416	0.0453162	0.269586	0.168095	0.866508	0.933858			690.459	542.938	826.727	758.749	544.166	821.458		531	713	678	746	630	882
AN0448.2	323.424	-0.221903	0.185416	-1.19678	0.231392	0.475952			319.874	326.677	398.731	285.802	304.906	304.554		246	429	327	281	353	327
AN0449.2	1006.66	-0.0631106	0.186426	-0.338528	0.734965	0.861606			944.017	986.122	1155.96	990.646	869.801	1093.41		726	1295	948	974	1007	1174
AN0450.2	216.749	-0.625882	0.306157	-2.04432	0.0409221	0.167545			184.642	254.336	349.957	181.042	144.247	186.272		142	334	287	178	167	200
AN0451.2	686.148	-0.280966	0.507942	-0.553145	0.580164	0.763902			488.912	408.917	1360.81	605.169	423.24	829.84		376	537	1116	595	490	891
AN0452.2	69.0199	0.346191	0.310851	1.11369	0.265414	0.511101			49.4114	72.341	59.7487	70.1792	66.5091	95.9299		38	95	49	69	77	103
AN0453.2	152.461	0.435485	0.347364	1.25369	0.209956	0.451769			136.531	129.452	123.156	144.427	258.263	122.939		105	170	101	142	299	132
AN0454.2	522.837	0.161154	0.285861	0.563748	0.572926	0.759018			492.813	625.94	360.931	669.245	488.885	499.208		379	822	296	658	566	536
AN0455.2	2077.82	0.562388	0.360845	1.55853	0.119107	0.324228			1429.03	2561.63	1041.34	2749.19	2415.06	2270.65		1099	3364	854	2703	2796	2438
AN0456.2	128.22	-0.488404	0.398875	-1.22445	0.220781	0.463419			170.339	165.242	113.401	86.4527	69.9642	163.919		131	217	93	85	81	176
AN0457.2	2936.23	-0.830365	0.506903	-1.63811	0.101398	0.294771			6325.95	2656.82	2293.62	1321.2	1656.68	3363.14		4865	3489	1881	1299	1918	3611
AN0458.2	284.234	0.129611	0.255917	0.506458	0.612535	0.786774			253.558	332.768	226.801	289.871	252.216	350.191		195	437	186	285	292	376
AN0459.2	335.594	0.127449	0.225914	0.564147	0.572654	0.758965			326.375	357.136	278.015	394.631	370.551	286.858		251	469	228	388	429	308
AN0460.2	155.415	0.0983809	0.211878	0.464327	0.642413	0.805926			140.432	158.389	151.201	157.649	181.389	143.429		108	208	124	155	210	154
AN0461.2	416.186	-1.22149	0.800028	-1.52681	0.126809	0.336072			295.168	249.005	1203.51	314.281	44.9153	390.239		227	327	987	309	52	419
AN0462.2	851.507	0.156422	0.182146	0.858773	0.390466	0.619645			717.765	881.798	815.753	825.877	1005.41	862.438		552	1158	669	812	1164	926
AN0463.2	884.875	-0.0233085	0.227979	-0.102239	0.918567	0.961254			828.29	837.632	1010.85	706.878	1052.92	872.683		637	1100	829	695	1219	937
AN0464.2	182.698	-0.415379	0.229137	-1.81279	0.0698635	0.235661			179.441	233.776	212.169	182.059	142.52	146.223		138	307	174	179	165	157
AN0465.2	7747.63	-0.230117	0.200969	-1.14504	0.252193	0.498362			8245.2	7507.47	9340.31	7963.82	5917.59	7511.41		6341	9859	7660	7830	6851	8065
AN0466.2	292.272	0.632437	0.248267	2.54741	0.0108527	0.0696386			260.06	242.152	185.343	351.913	418.921	295.241		200	318	152	346	485	317
AN0467.2	196.552	2.48499	0.353596	7.02776	2.1e-12	3.34e-10			70.2161	54.0653	54.8713	408.87	203.846	387.445		54	71	45	402	236	416
AN0468.2	441.853	2.87909	0.351876	8.18211	2.79e-16	9.6e-14			105.324	125.645	85.3553	1029.3	479.384	826.115		81	165	70	1012	555	887
AN0469.2	1041.82	-0.0888691	0.213142	-0.416947	0.676717	0.826394			996.029	1194.77	1030.36	943.86	1217.89	868.026		766	1569	845	928	1410	932
AN0470.2	907.268	-0.0908819	0.191101	-0.475569	0.634381	0.800763			920.612	817.072	1070.6	968.27	810.202	856.85		708	1073	878	952	938	920
AN0471.2	1527.34	-0.404279	0.251019	-1.61055	0.107278	0.304857			1933.54	1708.77	1577.85	1358.83	1611.77	973.27		1487	2244	1294	1336	1866	1045
AN0472.2	1231.44	-0.053889	0.265263	-0.203153	0.839015	0.917403			1139.06	1360.77	1263.26	1180.84	1559.94	884.791		876	1787	1036	1161	1806	950
AN0473.2	224.542	2.22903	0.576371	3.86735	0.000110026	0.00200093			71.5164	121.837	42.6777	281.734	659.045	170.439		55	160	35	277	763	183
AN0474.2	2868.52	1.0372	0.618857	1.676	0.0937384	0.281542			3255.95	1767.4	615.778	2867.18	6517.03	2187.76		2504	2321	505	2819	7545	2349
AN0475.2	378.387	-0.434489	0.643084	-0.675633	0.499274	0.707595			241.856	243.675	819.411	375.306	112.288	477.787		186	320	672	369	130	513
AN0476.2	415.94	-0.266188	0.247557	-1.07526	0.28226	0.527737			418.696	392.164	552.371	336.657	340.32	455.434		322	515	453	331	394	489
AN0477.2	7.62759	1.75625	0.887108	1.97975	0.0477316	0.18545			1.3003	3.04594	6.09681	14.2393	4.31878	16.7645		1	4	5	14	5	18
AN0478.2	0	NA	NA	NA	NA	NA			0	0	0	0	0	0		0	0	0	0	0	0
AN0479.2	10.1684	0.160786	0.572609	0.280796	0.778867	0.886382			10.4024	7.61484	10.9743	12.2051	8.63755	11.1763		8	10	9	12	10	12
AN0480.2	758.952	-0.0732553	0.269779	-0.271538	0.785977	0.889743			819.188	584.82	931.593	758.749	595.991	863.369		630	768	764	746	690	927
AN0481.2	318.505	-0.296392	0.230381	-1.28653	0.198259	0.438412			399.192	319.823	335.325	235.965	339.456	281.27		307	420	275	232	393	302
AN0482.2	353.65	0.111214	0.331838	0.335146	0.737515	0.86318			302.97	478.212	237.776	319.366	448.289	335.289		233	628	195	314	519	360
AN0483.2	10.353	1.25791	0.694791	1.81049	0.07022	0.236227			2.6006	9.13781	6.09681	14.2393	20.7301	9.31359		2	12	5	14	24	10
AN0484.2	328.306	1.16826	0.479904	2.43437	0.0149178	0.0856057			165.138	330.484	109.743	458.708	624.495	281.27		127	434	90	451	723	302
AN0485.2	163.497	0.429453	0.393976	1.09005	0.275691	0.520292			139.132	190.371	87.7941	165.786	259.127	138.772		107	250	72	163	300	149
AN0486.2	385.52	-0.0518171	0.250827	-0.206585	0.836334	0.916101			383.588	466.028	326.789	404.802	430.15	301.76		295	612	268	398	498	324
AN0487.2	1754.35	-1.06957	0.366218	-2.92059	0.00349373	0.0306351			2666.91	1433.11	3030.11	991.663	1517.62	886.653		2051	1882	2485	975	1757	952
AN0488.2	905.072	2.4568	0.322322	7.62221	2.49e-14	5.23e-12			374.486	277.18	185.343	1859.24	1241.22	1492.97		288	364	152	1828	1437	1603
AN0489.2	1.47604	1.10878	1.87591	0.591064	0.554478	0.74704			0	1.52297	1.21936	0	5.18253	0.931359		0	2	1	0	6	1
AN0490.2	1399.18	-0.603555	0.391125	-1.54313	0.1228	0.329689			1178.07	1321.94	2563.1	1186.94	760.105	1384.93		906	1736	2102	1167	880	1487
AN0491.2	252.819	0.370098	0.171603	2.1567	0.0310287	0.140701			230.153	210.17	221.924	301.059	280.72	272.888		177	276	182	296	325	293
AN0492.2	6.43598	-1.86221	1.03354	-1.80179	0.0715789	0.239487			3.9009	4.5689	21.9485	1.01709	3.45502	3.72543		3	6	18	1	4	4
AN0493.2	255.999	-1.67495	0.574064	-2.9177	0.00352621	0.0308257			267.862	181.233	720.643	150.529	63.9179	151.811		206	238	591	148	74	163
AN0494.2	191.803	1.25036	0.541746	2.30802	0.0209979	0.108288			126.129	144.682	69.5036	174.94	494.932	140.635		97	190	57	172	573	151
AN0495.2	1388.8	-0.356535	0.260227	-1.37009	0.170657	0.403184			1328.91	1670.7	1679.06	958.099	1573.76	1122.29		1022	2194	1377	942	1822	1205
AN0496.2	727.073	1.11528	0.549117	2.03104	0.0422506	0.17095			570.831	566.544	240.214	653.989	1813.02	517.835		439	744	197	643	2099	556
AN0497.2	1464.76	2.27815	1.17204	1.94375	NA	NA			888.104	341.145	273.137	515.665	6169.8	600.726		683	448	224	507	7143	645
AN0498.2	604.569	1.53273	0.197827	7.74784	9.35e-15	2.17e-12			267.862	366.274	295.086	928.603	844.753	924.839		206	481	242	913	978	993
AN0499.2	0.126914	-1.14827	4.08039	-0.281413	0.778393	NA			0	0.761484	0	0	0	0		0	1	0	0	0	0
AN0500.2	286.581	2.25179	0.789619	2.85175	0.00434798	0.0356883			78.0179	204.839	14.6323	333.606	825.75	262.643		60	269	12	328	956	282
AN0501.2	4.65356	1.9443	1.36414	1.42529	0.154073	0.378127			2.6006	3.04594	0	4.06836	17.2751	0.931359		2	4	0	4	20	1
AN0502.2	682.359	-0.680158	0.382606	-1.7777	0.0754532	0.247328			551.327	837.632	1131.57	639.75	324.772	609.108		424	1100	928	629	376	654
AN0503.2	892.767	-0.76271	0.227902	-3.34666	0.000817909	0.010008			1014.23	974.699	1381.54	729.254	576.988	679.892		780	1280	1133	717	668	730
AN0504.2	650.9	-0.054112	0.148584	-0.364185	0.71572	0.850202			677.456	648.023	664.552	600.083	687.549	627.736		521	851	545	590	796	674
AN0505.2	528.284	-0.247149	0.169714	-1.45627	0.145318	0.364226			543.525	576.443	599.926	532.955	482.839	434.013		418	757	492	524	559	466
AN0506.2	289.641	-0.281425	0.262179	-1.07341	0.283089	0.528458			330.276	260.427	363.37	255.29	209.029	319.456		254	342	298	251	242	343
AN0507.2	249.38	0.439894	0.369404	1.19082	0.233724	0.478347			198.946	284.033	151.201	248.17	402.51	211.418		153	373	124	244	466	227
AN0508.2	1.1085	1.16292	2.01238	0.577884	0.563342	NA			1.3003	0.761484	0	0	0.863755	3.72543		1	1	0	0	1	4
AN0509.2	59.0116	-1.68234	0.820086	-2.05142	0.0402259	0.166118			31.2072	38.8357	199.975	23.3931	10.3651	50.2934		24	51	164	23	12	54
AN0510.2	89.5933	-1.0291	0.665733	-1.54581	0.122151	0.328671			62.4143	44.9275	253.627	64.0767	38.0052	74.5087		48	59	208	63	44	80
AN0511.2	8.66703	-2.37822	1.27178	-1.87	0.0614843	0.217225			1.3003	4.5689	37.8002	1.01709	1.72751	5.58815		1	6	31	1	2	6
AN0512.2	199.535	-1.85219	0.382554	-4.84166	1.29e-06	5.13e-05			291.267	201.793	445.067	61.0254	99.3318	98.724		224	265	365	60	115	106
AN0513.2	2.43528	0.640152	1.41649	0.451927	0.651321	0.811745			2.6006	0.761484	2.43872	5.08545	0	3.72543		2	1	2	5	0	4
AN0514.2	0	NA	NA	NA	NA	NA			0	0	0	0	0	0		0	0	0	0	0	0
AN0515.2	0.843821	-0.77125	2.42756	-0.317706	0.750708	NA			0	0.761484	2.43872	0	0	1.86272		0	1	2	0	0	2
AN0516.2	4.86121	-2.08742	1.33687	-1.56143	0.118423	0.322978			3.9009	1.52297	18.2904	0	1.72751	3.72543		3	2	15	0	2	4
AN0517.2	10.6013	-0.371632	1.09836	-0.33835	0.735099	0.861606			1.3003	3.04594	31.7034	5.08545	10.3651	12.1077		1	4	26	5	12	13
AN0518.2	69.6849	-0.259828	0.409396	-0.634661	0.52565	0.727185			59.8137	101.277	65.8455	82.3843	38.0052	70.7832		46	133	54	81	44	76
AN0519.2	1.06	-2.39563	1.92367	-1.24534	0.213005	NA			2.6006	1.52297	1.21936	1.01709	0	0		2	2	1	1	0	0
AN0520.2	0.270873	-0.186494	4.03377	-0.0462332	0.963124	NA			0	0.761484	0	0	0.863755	0		0	1	0	0	1	0
AN0521.2	0.143959	0.774663	4.08047	0.189846	0.84943	NA			0	0	0	0	0.863755	0		0	0	0	0	1	0
AN0522.2	0.143959	0.774663	4.08047	0.189846	0.84943	NA			0	0	0	0	0.863755	0		0	0	0	0	1	0
AN0523.2	17.0898	4.31129	0.850867	5.06695	4.04e-07	1.91e-05			1.3003	3.04594	0	20.3418	40.5965	37.2543		1	4	0	20	47	40
AN0524.2	2.06556	0.815822	1.35137	0.6037	0.546043	0.741096			2.6006	0.761484	1.21936	5.08545	0.863755	1.86272		2	1	1	5	1	2
AN0525.2	8.25698	0.0912096	0.6754	0.135045	0.892576	0.947426			10.4024	5.33039	8.53553	7.11963	6.04629	12.1077		8	7	7	7	7	13
AN0526.2	1.99487	-1.78879	1.82969	-0.97765	0.328248	0.570537			1.3003	0.761484	7.31617	0	2.59127	0		1	1	6	0	3	0
AN0527.2	0.702883	-1.6635	2.50142	-0.665022	0.506037	NA			0	0.761484	2.43872	1.01709	0	0		0	1	2	1	0	0
AN0528.2	6.1652	3.42324	1.24885	2.74112	0.00612309	0.0458007			0	0.761484	2.43872	7.11963	4.31878	22.3526		0	1	2	7	5	24
AN0529.2	27.4165	0.442177	0.603917	0.732182	0.464058	0.68213			23.4054	28.9364	17.0711	33.564	11.2288	50.2934		18	38	14	33	13	54
AN0530.2	0.324741	1.72077	3.79021	0.454005	0.649825	NA			0	0	0	1.01709	0	0.931359		0	0	0	1	0	1
AN0531.2	9.11656	2.5012	0.742218	3.36989	0.000751973	0.00950718			3.9009	3.04594	1.21936	13.2222	14.6838	18.6272		3	4	1	13	17	20
AN0532.2	21.1989	0.662243	0.505621	1.30976	0.190276	0.427609			11.7027	14.4682	23.1679	23.3931	18.1389	36.323		9	19	19	23	21	39
AN0533.2	2.61248	-1.20424	1.15614	-1.04161	0.297594	0.542582			2.6006	2.28445	6.09681	2.03418	1.72751	0.931359		2	3	5	2	2	1
AN0534.2	0.347186	-0.188146	3.74348	-0.0502597	0.959915	NA			0	0	1.21936	0	0.863755	0		0	0	1	0	1	0
AN0535.2	0.386232	-0.188124	3.63306	-0.0517811	0.958703	NA			1.3003	0	0	1.01709	0	0		1	0	0	1	0	0
AN0536.2	0	NA	NA	NA	NA	NA			0	0	0	0	0	0		0	0	0	0	0	0
AN0537.2	0	NA	NA	NA	NA	NA			0	0	0	0	0	0		0	0	0	0	0	0
AN0538.2	0	NA	NA	NA	NA	NA			0	0	0	0	0	0		0	0	0	0	0	0
AN0539.2	304.231	-1.84372	0.338395	-5.44843	5.08e-08	3.17e-06			427.798	590.911	408.486	166.803	149.43	81.9596		329	776	335	164	173	88
AN0540.2	16.3703	-0.0730603	0.573321	-0.127434	0.898597	0.949533			24.7057	18.2756	7.31617	16.2734	12.0926	19.5585		19	24	6	16	14	21
AN0541.2	1.95325	1.11602	1.37131	0.813832	0.415741	0.641983			0	2.28445	1.21936	2.03418	4.31878	1.86272		0	3	1	2	5	2
AN0542.2	0.169515	0.774663	4.08047	0.189846	0.84943	NA			0	0	0	1.01709	0	0		0	0	0	1	0	0
AN0543.2	0.815887	1.68975	2.05766	0.8212	0.411533	NA			0	0	1.21936	1.01709	1.72751	0.931359		0	0	1	1	2	1
AN0544.2	1.08374	1.17204	1.93396	0.606031	0.544494	NA			0	0.761484	1.21936	0	1.72751	2.79408		0	1	1	0	2	3
AN0545.2	0.155226	0.774663	4.08047	0.189846	0.84943	NA			0	0	0	0	0	0.931359		0	0	0	0	0	1
AN0546.2	8.76869	1.21484	0.705246	1.72258	0.0849648	0.265796			2.6006	6.85335	6.09681	8.13672	11.2288	17.6958		2	9	5	8	13	19
AN0547.2	0	NA	NA	NA	NA	NA			0	0	0	0	0	0		0	0	0	0	0	0
AN0548.2	2.74629	1.4797	1.50555	0.982832	0.32569	0.568661			0	0.761484	3.65809	1.01709	1.72751	9.31359		0	1	3	1	2	10
AN0549.2	1.34252	0.534014	1.59144	0.335554	0.737207	0.863134			2.6006	0.761484	0	2.03418	1.72751	0.931359		2	1	0	2	2	1
AN0550.2	1.44899	-1.00055	1.51635	-0.659845	0.509353	0.715278			3.9009	0.761484	1.21936	1.01709	0.863755	0.931359		3	1	1	1	1	1
AN0551.2	63.0979	0.715718	0.319628	2.23922	0.0251417	0.121159			40.3093	41.1201	62.1875	85.4356	64.7816	84.7536		31	54	51	84	75	91
AN0552.2	1.98467	2.46065	1.56919	1.5681	0.116858	0.320234			0	1.52297	0	4.06836	2.59127	3.72543		0	2	0	4	3	4
AN0553.2	138.468	1.24556	0.383845	3.24495	0.0011747	0.0134015			100.123	46.4505	101.207	247.153	171.024	164.85		77	61	83	243	198	177
AN0554.2	4178.46	-0.097575	0.301305	-0.323842	0.746058	0.868416			3578.42	5900.74	3478.84	3606.6	4996.82	3509.36		2752	7749	2853	3546	5785	3768
AN0555.2	65.3289	0.601556	0.431367	1.39453	0.163156	0.391219			58.5135	61.6802	35.3615	52.8887	118.334	65.1951		45	81	29	52	137	70
AN0556.2	221.901	-0.280714	0.185196	-1.51577	0.129577	0.340309			250.958	258.143	220.705	204.435	209.029	188.134		193	339	181	201	242	202
AN0557.2	2133.55	-0.098344	0.171479	-0.573506	0.566302	0.755011			2427.66	2242.57	1948.54	2126.74	2180.98	1874.82		1867	2945	1598	2091	2525	2013
AN0558.2	1089.36	-0.52075	0.257573	-2.02176	0.0432013	0.173572			1347.11	941.194	1564.44	902.159	993.318	787.929		1036	1236	1283	887	1150	846
AN0559.2	628.706	-0.0705836	0.260814	-0.270629	0.786677	0.890029			537.023	556.645	838.921	644.835	525.163	669.647		413	731	688	634	608	719
AN0560.2	598.832	-0.101645	0.152373	-0.667077	0.504723	0.712053			634.546	607.664	618.217	540.075	626.222	566.266		488	798	507	531	725	608
AN0561.2	255.164	-0.477624	0.22381	-2.13406	0.032838	0.146968			279.564	269.565	342.641	201.384	248.761	189.066		215	354	281	198	288	203
AN0562.2	627.454	0.0123876	0.259672	0.0477049	0.961951	0.97953			629.345	675.436	569.442	557.365	828.341	504.796		484	887	467	548	959	542
AN0563.2	35.3698	1.63411	0.42439	3.85048	0.000117888	0.00211323			14.3033	19.7986	17.0711	65.0938	35.414	60.5383		11	26	14	64	41	65
AN0564.2	215.157	0.00297729	0.206812	0.0143961	0.988514	0.994293			213.249	199.509	232.898	184.093	235.805	225.389		164	262	191	181	273	242
AN0565.2	1055.43	-1.20544	0.767625	-1.57035	0.116333	0.319367			436.9	622.132	3358.12	958.099	251.353	705.97		336	817	2754	942	291	758
AN0566.2	321.966	0.376405	0.222364	1.69274	0.0905048	0.275194			256.159	241.39	343.86	391.58	353.276	345.534		197	317	282	385	409	371
AN0567.2	53.3805	0.707624	0.400123	1.76852	0.0769747	0.249863			32.5075	31.2208	58.5294	53.9058	86.3755	57.7442		25	41	48	53	100	62
AN0568.2	369.026	0.104341	0.197997	0.526982	0.598206	0.776445			357.582	363.228	346.299	375.306	444.834	326.907		275	477	284	369	515	351
AN0569.2	437.355	0.0280573	0.1888	0.148608	0.881863	0.943153			414.795	392.926	492.622	404.802	479.384	439.601		319	516	404	398	555	472
AN0570.2	10354.1	-0.387777	0.207138	-1.87207	0.0611969	0.216622			13175.9	9712.73	12324.1	9784.41	7740.11	9387.16		10133	12755	10107	9620	8961	10079
AN0571.2	483.447	-0.0887155	0.199505	-0.444677	0.656553	0.81494			548.726	529.993	415.802	494.306	487.158	424.699		422	696	341	486	564	456
AN0572.2	88.874	-0.153238	0.40014	-0.382961	0.701749	0.840738			97.5224	132.498	49.9938	85.4356	93.2856	74.5087		75	174	41	84	108	80
AN0573.2	408.635	-0.0559757	0.192763	-0.290386	0.771521	0.882295			466.807	436.33	346.299	402.768	398.191	401.416		359	573	284	396	461	431
AN0574.2	300.806	-0.0700356	0.254271	-0.275436	0.782981	0.88808			314.672	362.466	246.311	323.435	320.453	237.496		242	476	202	318	371	255
AN0575.2	2870.09	-0.367158	0.182182	-2.01534	0.0438688	0.17519			3202.64	3681.01	2815.51	2296.59	2690.6	2534.23		2463	4834	2309	2258	3115	2721
AN0576.2	743.909	-0.0913045	0.210851	-0.433028	0.664995	0.819502			667.053	877.229	757.224	632.63	832.66	696.656		513	1152	621	622	964	748
AN0577.2	313.175	0.293776	0.203941	1.4405	0.149727	0.37216			265.261	294.694	284.111	288.854	391.281	354.848		204	387	233	284	453	381
AN0578.2	125.561	0.414789	0.262205	1.58192	0.113667	0.315			118.327	121.076	82.9166	152.564	154.612	123.871		91	159	68	150	179	133
AN0579.2	1410.01	-0.277503	0.262252	-1.05815	0.289985	0.535405			2079.18	1264.82	1292.52	1331.37	1204.07	1288.07		1599	1661	1060	1309	1394	1383
AN0580.2	238.711	0.0632442	0.202872	0.311744	0.755235	0.872838			237.955	253.574	208.511	213.589	263.445	255.192		183	333	171	210	305	274
AN0581.2	498.757	0.0797631	0.335633	0.23765	0.812153	0.90307			555.228	622.132	276.795	529.904	513.934	494.551		427	817	227	521	595	531
AN0582.2	525.554	-0.268671	0.160578	-1.67315	0.0942984	0.282568			540.924	562.737	619.436	469.896	450.88	509.453		416	739	508	462	522	547
AN0583.2	259.834	-0.793171	0.671197	-1.18173	0.237315	0.482482			188.543	172.095	627.971	247.153	58.7353	264.506		145	226	515	243	68	284
AN0584.2	10.3982	-0.58917	0.670656	-0.878498	0.379673	0.611945			19.5045	6.09187	12.1936	10.1709	6.04629	8.38223		15	8	10	10	7	9
AN0585.2	755.062	-0.163345	0.283979	-0.575201	0.565155	0.754183			940.116	598.526	855.992	538.041	839.57	758.126		723	786	702	529	972	814
AN0586.2	8.92413	-0.0713311	0.610087	-0.11692	0.906924	0.955042			7.80179	7.61484	12.1936	7.11963	9.50131	9.31359		6	10	10	7	11	10
AN0587.2	4.32095	0.0348194	0.945377	0.0368312	0.97062	0.983424			1.3003	3.04594	8.53553	4.06836	4.31878	4.65679		1	4	7	4	5	5
AN0588.2	2.36973	0.546163	1.33302	0.409719	0.682012	0.830384			2.6006	3.04594	0	3.05127	0.863755	4.65679		2	4	0	3	1	5
AN0589.2	225.721	-0.584761	0.599348	-0.975661	0.329233	0.57144			175.54	165.242	471.893	191.213	68.2367	282.202		135	217	387	188	79	303
AN0590.2	215.592	-0.285071	0.234166	-1.21739	0.223456	0.466773			271.762	239.106	199.975	162.734	215.075	204.899		209	314	164	160	249	220
AN0591.2	332.626	-0.147329	0.214122	-0.688059	0.491415	0.702185			321.174	353.328	374.344	309.195	372.278	265.437		247	464	307	304	431	285
AN0592.2	16.7237	-0.0667118	0.487738	-0.136778	0.891206	0.946673			11.7027	22.083	17.0711	18.3076	18.1389	13.039		9	29	14	18	21	14
AN0593.2	777.393	0.371441	0.419238	0.885991	0.375622	0.608151			855.597	807.173	370.686	739.425	1262.81	628.667		658	1060	304	727	1462	675
AN0594.2	553.771	0.0485494	0.255977	0.189663	0.849573	0.924753			509.717	630.509	492.622	486.169	722.099	481.512		392	828	404	478	836	517
AN0595.2	3301.83	0.0384653	0.182789	0.210435	0.833328	0.913856			2982.89	3212.7	3577.61	3445.9	2883.21	3708.67		2294	4219	2934	3388	3338	3982
AN0596.2	1058.96	0.219369	0.199037	1.10215	0.270396	0.51516			958.32	1123.95	852.334	1143.21	1265.4	1010.52		737	1476	699	1124	1465	1085
AN0597.2	401.437	-0.161057	0.26473	-0.608382	0.542934	0.738529			417.396	313.731	541.397	377.34	348.957	409.798		321	412	444	371	404	440
AN0598.2	104.086	-0.0864228	0.27097	-0.318939	0.749773	0.869891			128.73	95.947	97.549	90.521	90.6943	121.077		99	126	80	89	105	130
AN0599.2	78.2376	0.220082	0.25508	0.862798	0.388249	0.61798			81.9188	73.8639	60.9681	90.521	82.0567	80.0968		63	97	50	89	95	86
AN0600.2	915.633	-0.817454	0.296064	-2.76107	0.00576115	0.0437787			1306.8	1003.64	1194.97	747.561	805.884	434.944		1005	1318	980	735	933	467
AN0601.2	500.68	-0.683024	0.344724	-1.98136	0.0475505	0.184832			924.513	461.459	465.796	372.255	338.592	441.464		711	606	382	366	392	474
AN0602.2	166.386	0.052536	0.227532	0.230895	0.817396	0.905232			161.237	164.481	164.614	150.529	204.71	152.743		124	216	135	148	237	164
AN0603.2	27.0315	0.336091	0.400385	0.839419	0.401234	0.629706			32.5075	21.3215	18.2904	26.4443	31.9589	31.6662		25	28	15	26	37	34
AN0604.2	210.376	0.545572	0.196764	2.77272	0.00555905	0.0426955			171.639	154.581	187.782	260.375	228.031	259.849		132	203	154	256	264	279
AN0605.2	370.153	-0.249436	0.215722	-1.15629	0.247564	0.49273			421.297	451.56	332.886	310.213	381.78	323.181		324	593	273	305	442	347
AN0606.2	9.46379	2.39194	0.744567	3.21253	0.00131573	0.0145912			3.9009	3.80742	1.21936	13.2222	21.5939	13.039		3	5	1	13	25	14
AN0607.2	255.279	-0.606146	0.26775	-2.26386	0.023583	0.116721			384.888	317.539	221.924	210.538	190.026	206.762		296	417	182	207	220	222
AN0608.2	193.179	-0.0572308	0.340585	-0.168037	0.866554	0.933858			157.336	162.196	271.918	156.632	163.25	247.741		121	213	223	154	189	266
AN0609.2	814.486	-0.817569	0.522754	-1.56397	0.117826	0.321851			707.363	453.844	1957.08	541.092	523.436	704.107		544	596	1605	532	606	756
AN0610.2	1994.59	3.37855	0.724781	4.66148	3.14e-06	0.000110227			153.435	791.182	103.646	2406.44	2710.46	5802.36		118	1039	85	2366	3138	6230
AN0611.2	0	NA	NA	NA	NA	NA			0	0	0	0	0	0		0	0	0	0	0	0
AN0612.2	0.330141	-1.95115	3.74141	-0.521502	0.602017	NA			0	0.761484	1.21936	0	0	0		0	1	1	0	0	0
AN0613.2	0	NA	NA	NA	NA	NA			0	0	0	0	0	0		0	0	0	0	0	0
AN0614.2	0	NA	NA	NA	NA	NA			0	0	0	0	0	0		0	0	0	0	0	0
AN0615.2	7.92335	1.29894	0.777846	1.66992	0.0949346	0.283748			6.50149	3.80742	3.65809	7.11963	19.0026	7.45087		5	5	3	7	22	8
AN0616.2	0	NA	NA	NA	NA	NA			0	0	0	0	0	0		0	0	0	0	0	0
AN0617.2	262.999	-0.616672	0.385797	-1.59844	0.109946	0.308962			330.276	298.502	326.789	156.632	331.682	134.116		254	392	268	154	384	144
AN0618.2	0	NA	NA	NA	NA	NA			0	0	0	0	0	0		0	0	0	0	0	0
AN0619.2	0.917245	0.826114	2.04102	0.404756	0.685657	NA			0	0.761484	1.21936	0	2.59127	0.931359		0	1	1	0	3	1
AN0620.2	55.0253	-0.336743	0.332324	-1.0133	0.310918	0.554188			50.7117	51.0194	82.9166	49.8374	50.9616	44.7052		39	67	68	49	59	48
AN0621.2	0.126914	-1.14827	4.08039	-0.281413	0.778393	NA			0	0.761484	0	0	0	0		0	1	0	0	0	0
AN0622.2	6.3291	6.01581	1.44255	4.17026	3.04e-05	0.000711191			0	0	0	7.11963	10.3651	20.4899		0	0	0	7	12	22
AN0623.2	393.641	0.121997	0.185456	0.657824	0.510651	0.716165			391.39	414.247	324.35	435.315	401.646	394.896		301	544	266	428	465	424
AN0624.2	485.408	-0.0864643	0.182516	-0.473736	0.635688	0.801164			503.216	543.699	452.383	447.52	526.027	439.601		387	714	371	440	609	472
AN0625.2	189.845	-0.492559	0.403371	-1.22111	0.222046	0.464551			198.946	159.912	307.279	154.598	97.6043	220.732		153	210	252	152	113	237
AN0626.2	439.066	-0.618752	0.318912	-1.9402	0.0523553	0.196664			686.558	556.645	352.396	320.383	424.104	294.309		528	731	289	315	491	316
AN0627.2	535.996	0.379627	0.262346	1.44704	0.147884	0.369046			384.888	606.141	404.828	590.929	538.119	691.068		296	796	332	581	623	742
AN0628.2	171.782	-0.100497	0.357189	-0.281355	0.778438	0.886382			153.435	239.867	139.007	204.435	183.116	110.832		118	315	114	201	212	119
AN0629.2	127.888	-0.229469	0.219656	-1.04467	0.296175	0.541142			148.234	124.883	141.446	129.17	106.242	117.351		114	164	116	127	123	126
AN0630.2	1480.49	-0.203839	0.235439	-0.865784	0.386608	0.616652			1956.95	1244.26	1554.69	1478.85	1233.44	1414.73		1505	1634	1275	1454	1428	1519
AN0631.2	224.513	-0.375221	0.181135	-2.07149	0.0383128	0.161711			269.162	261.95	229.24	201.384	193.481	191.86		207	344	188	198	224	206
AN0632.2	283.739	-0.111116	0.199729	-0.556332	0.577984	0.762315			283.465	282.51	318.253	256.307	246.17	315.731		218	371	261	252	285	339
AN0633.2	567.251	0.500706	0.249261	2.00876	0.0445628	0.176813			362.783	594.719	449.945	692.638	601.174	702.244		279	781	369	681	696	754
AN0634.2	473.445	-0.109095	0.222147	-0.491093	0.62336	0.795217			518.819	433.284	523.106	367.17	525.163	473.13		399	569	429	361	608	508
AN0635.2	1.06356	-1.22507	1.78165	-0.687604	0.491702	NA			1.3003	0.761484	2.43872	1.01709	0.863755	0		1	1	2	1	1	0
AN0636.2	349.677	-0.0933237	0.176497	-0.528754	0.596976	0.775708			360.183	338.099	385.318	321.401	319.589	373.475		277	444	316	316	370	401
AN0637.2	289.38	-0.421859	0.482667	-0.874018	0.382108	0.613241			202.847	226.922	564.565	280.717	152.021	309.211		156	298	463	276	176	332
AN0638.2	23.0461	1.0979	0.489032	2.24505	0.0247651	0.119945			14.3033	20.5601	8.53553	24.4102	39.7327	30.7348		11	27	7	24	46	33
AN0639.2	4.80417	2.716	1.16561	2.33011	0.0198005	0.103477			0	2.28445	1.21936	3.05127	12.9563	9.31359		0	3	1	3	15	10
AN0640.2	874.914	0.532004	0.255344	2.08348	0.0372077	0.159104			613.741	609.949	923.057	1142.19	880.166	1080.38		472	801	757	1123	1019	1160
AN0641.2	9260.57	-0.497237	0.251343	-1.97832	0.0478921	0.185739			10756.1	8380.89	13386.2	8746.98	6500.62	7792.68		8272	11006	10978	8600	7526	8367
AN0642.2	455.137	-0.0285747	0.361041	-0.0791455	0.936917	0.968486			524.02	535.323	319.473	384.46	644.361	323.181		403	703	262	378	746	347
AN0643.2	0	NA	NA	NA	NA	NA			0	0	0	0	0	0		0	0	0	0	0	0
AN0644.2	709.883	-1.15554	0.1828	-6.32134	2.59e-10	2.53e-08			1132.56	866.569	941.347	452.605	439.651	426.562		871	1138	772	445	509	458
AN0645.2	16.0634	-1.3847	0.521496	-2.65525	0.00792507	0.0554239			24.7057	22.083	23.1679	5.08545	12.9563	8.38223		19	29	19	5	15	9
AN0646.2	1498.59	-0.361406	0.175551	-2.0587	0.0395231	0.164629			1512.25	1789.49	1753.44	1400.53	1383.74	1152.09		1163	2350	1438	1377	1602	1237
AN0647.2	332.975	-0.581995	0.640543	-0.908595	0.363564	0.599277			299.069	208.647	690.159	305.127	79.4655	415.386		230	274	566	300	92	446
AN0648.2	105.196	-0.404855	0.236337	-1.71304	0.0867045	0.269208			122.228	107.369	130.472	98.6578	93.2856	79.1655		94	141	107	97	108	85
AN0649.2	28.2033	1.08976	0.489523	2.22617	0.0260028	0.124402			14.3033	28.9364	9.7549	34.5811	39.7327	41.9111		11	38	8	34	46	45
AN0650.2	839.485	-0.382501	0.192316	-1.98892	0.0467105	0.182783			994.729	1068.36	786.488	694.673	729.873	762.783		765	1403	645	683	845	819
AN0651.2	866.963	-0.0109358	0.166902	-0.0655226	0.947758	0.974512			826.99	946.524	836.482	785.194	943.221	863.369		636	1243	686	772	1092	927
AN0652.2	3.34624	0.96755	1.03727	0.932786	0.350931	0.589936			3.9009	0.761484	2.43872	4.06836	5.18253	3.72543		3	1	2	4	6	4
AN0653.2	315.062	-0.146197	0.190611	-0.766993	0.443086	0.665179			373.186	321.346	298.744	310.213	272.083	314.799		287	422	245	305	315	338
AN0654.2	522.577	-0.246821	0.267944	-0.921167	0.356963	0.594438			629.345	542.176	530.422	485.152	603.765	344.603		484	712	435	477	699	370
AN0655.2	421.029	-0.20867	0.257538	-0.810252	0.417795	0.643833			563.029	355.613	436.532	449.554	337.728	383.72		433	467	358	442	391	412
AN0656.2	67.988	-0.723636	0.436947	-1.65612	0.097698	0.288598			67.6155	56.3498	130.472	45.7691	39.7327	67.9892		52	74	107	45	46	73
AN0657.2	204.093	-0.262804	0.258708	-1.01583	0.309709	0.552761			215.85	173.618	279.234	203.418	173.615	178.821		166	228	229	200	201	192
AN0658.2	222.322	0.231072	0.228228	1.01246	0.311319	0.554559			189.844	246.721	175.588	239.016	221.985	260.78		146	324	144	235	257	280
AN0659.2	496.466	-0.501363	0.422364	-1.18704	0.235212	0.479568			366.684	452.321	926.715	449.554	282.448	501.071		282	594	760	442	327	538
AN0660.2	730.133	-0.112637	0.599257	-0.18796	0.850908	0.925492			972.624	1047.04	256.066	502.443	1204.94	397.69		748	1375	210	494	1395	427
AN0661.2	247.808	-0.205494	0.232422	-0.88414	0.376621	0.609079			241.856	302.309	251.189	257.324	247.898	186.272		186	397	206	253	287	200
AN0662.2	240.895	-0.0924719	0.211418	-0.437389	0.661829	0.81785			288.666	215.5	242.653	241.05	211.62	245.879		222	283	199	237	245	264
AN0663.2	47.8129	0.411518	0.314775	1.30734	0.191097	0.428748			48.1111	31.9823	43.897	57.9741	51.8253	53.0874		37	42	36	57	60	57
AN0664.2	293.25	-0.273241	0.225862	-1.20977	0.226367	0.469778			297.768	269.565	396.293	272.58	263.445	259.849		229	354	325	268	305	279
AN0665.2	1457.07	-0.213052	0.200807	-1.06098	0.288699	0.534178			1605.87	1264.82	1824.17	1330.35	1363.01	1354.2		1235	1661	1496	1308	1578	1454
AN0666.2	60.1187	0.611926	0.320978	1.90644	0.0565933	0.207453			61.114	48.735	32.9228	72.2134	77.738	67.9892		47	64	27	71	90	73
AN0667.2	1461.41	-0.317228	0.177923	-1.78295	0.0745943	0.245804			1448.53	1552.67	1863.19	1313.06	1214.44	1376.55		1114	2039	1528	1291	1406	1478
AN0668.2	876.493	-0.0660771	0.178461	-0.370261	0.711188	0.847273			985.627	826.971	877.941	829.946	778.243	960.231		758	1086	720	816	901	1031
AN0669.2	15.7602	-0.256853	0.562087	-0.456964	0.647697	0.809457			7.80179	19.0371	24.3872	16.2734	11.2288	15.8331		6	25	20	16	13	17
AN0670.2	661.363	-0.128236	0.181146	-0.707913	0.479	0.691915			691.759	753.869	625.533	641.784	562.305	692.931		532	990	513	631	651	744
AN0671.2	584.18	-0.172125	0.188629	-0.912507	0.361502	0.59815			656.651	660.968	538.958	557.365	600.31	490.826		505	868	442	548	695	527
AN0672.2	548.677	-0.141989	0.187205	-0.758471	0.448169	0.66938			522.72	548.268	656.017	551.263	469.883	543.913		402	720	538	542	544	584
AN0673.2	2355.2	-0.5037	0.155611	-3.23692	0.00120826	0.0136755			2544.68	2733.73	3008.17	2033.16	2018.6	1792.87		1957	3590	2467	1999	2337	1925
AN0674.2	410.775	-0.109329	0.166259	-0.657581	0.510807	0.716165			464.207	421.101	393.854	417.007	391.281	377.2		357	553	323	410	453	405
AN0675.2	784.346	0.886151	0.215747	4.10737	4e-05	0.000886767			531.822	668.583	449.945	978.441	995.046	1082.24		409	878	369	962	1152	1162
AN0676.2	614.641	-0.221979	0.162072	-1.36963	0.170804	0.403419			702.161	653.353	630.41	522.784	558.85	620.285		540	858	517	514	647	666
AN0677.2	1708.38	0.781208	0.374967	2.08341	0.0372142	0.159104			1079.25	1955.49	734.056	2234.55	2059.19	2187.76		830	2568	602	2197	2384	2349
AN0678.2	320.047	-0.245405	0.182794	-1.34252	0.179426	0.415569			362.783	351.806	326.789	293.939	260.854	324.113		279	462	268	289	302	348
AN0679.2	571.213	-0.322397	0.170576	-1.89005	0.0587516	0.211484			644.948	650.307	608.462	543.126	443.97	536.463		496	854	499	534	514	576
AN0680.2	256.901	0.23464	0.214017	1.09637	0.272919	0.517902			267.862	242.913	197.537	248.17	297.132	287.79		206	319	162	244	344	309
AN0681.2	118.803	-0.332627	0.264656	-1.25683	0.208816	0.450279			119.627	113.461	164.614	110.863	91.558	112.694		92	149	135	109	106	121
AN0682.2	315.409	-0.142502	0.371944	-0.383128	0.701625	0.840738			447.303	185.802	360.931	321.401	338.592	238.428		344	244	296	316	392	256
AN0683.2	0.155226	0.774663	4.08047	0.189846	0.84943	NA			0	0	0	0	0	0.931359		0	0	0	0	0	1
AN0684.2	2404.41	0.0111925	0.213667	0.0523826	0.958224	0.97953			2319.73	2343.09	2522.86	2275.23	2968.73	1996.83		1784	3077	2069	2237	3437	2144
AN0685.2	151.931	-0.149791	0.201862	-0.742046	0.458059	0.676318			158.636	144.682	176.807	145.444	141.656	144.361		122	190	145	143	164	155
AN0686.2	1357.65	-0.0256608	0.196721	-0.130443	0.896216	0.948682			1202.78	1380.57	1525.42	1346.63	1168.66	1521.84		925	1813	1251	1324	1353	1634
AN0687.2	2498.35	0.0334137	0.2053	0.162755	0.870711	0.936073			2413.35	2113.12	2882.57	2825.48	2236.26	2519.32		1856	2775	2364	2778	2589	2705
AN0688.2	10734.5	-0.334349	0.26716	-1.25149	0.210755	0.45268			8693.8	14058.5	13165.5	10389.6	10378	7721.89		6686	18462	10797	10215	12015	8291
AN0689.2	881.248	-0.0178067	0.168344	-0.105776	0.91576	0.959315			825.69	956.424	876.721	961.15	875.848	791.655		635	1256	719	945	1014	850
AN0690.2	205.926	-0.161705	0.224944	-0.71887	0.472221	0.687642			226.252	190.371	236.556	177.991	176.206	228.183		174	250	194	175	204	245
AN0691.2	7.61699	0.622055	0.785922	0.791497	0.428654	0.654469			2.6006	4.5689	10.9743	5.08545	10.3651	12.1077		2	6	9	5	12	13
AN0692.2	459.94	-0.229009	0.242169	-0.945657	0.344323	0.583735			466.807	432.523	590.171	436.332	342.047	491.757		359	568	484	429	396	528
AN0693.2	99.0935	2.02932	0.44925	4.51712	6.27e-06	0.000197517			32.5075	49.4964	34.1421	247.153	91.558	139.704		25	65	28	243	106	150
AN0694.2	31.0621	3.11696	0.55448	5.62142	1.89e-08	1.31e-06			3.9009	7.61484	7.31617	74.2476	33.6864	59.6069		3	10	6	73	39	64
AN0695.2	890.303	-0.553665	0.569047	-0.972968	0.330569	0.572951			642.348	626.701	1908.3	869.612	317.862	976.995		494	823	1565	855	368	1049
AN0696.2	291.529	-0.101305	0.183086	-0.553321	0.580044	0.76386			325.075	278.703	302.402	263.426	270.355	309.211		250	366	248	259	313	332
AN0697.2	1125.49	-0.0985283	0.211277	-0.466346	0.640968	0.805141			1343.21	1140.7	1008.41	1009.97	1267.13	983.515		1033	1498	827	993	1467	1056
AN0698.2	1502.95	-0.166103	0.194018	-0.856122	0.39193	0.621225			1414.73	1630.34	1722.96	1374.09	1635.95	1239.64		1088	2141	1413	1351	1894	1331
AN0699.2	288.001	-0.0284253	0.183384	-0.155004	0.876818	0.939921			267.862	292.41	312.157	264.443	277.265	313.868		206	384	256	260	321	337
AN0700.2	682.015	0.455968	0.277014	1.64601	0.099761	0.292601			547.426	754.63	421.899	740.442	896.578	731.116		421	991	346	728	1038	785
AN0701.2	355.002	-0.149917	0.23681	-0.633071	0.526687	0.727875			301.669	411.963	406.048	289.871	326.499	393.965		232	541	333	285	378	423
AN0702.2	13.7755	0.460892	0.536557	0.85898	0.390352	0.619636			10.4024	12.1837	12.1936	14.2393	22.4576	11.1763		8	16	10	14	26	12
AN0703.2	851.232	0.0777389	0.216707	0.358728	0.719798	0.8528			921.912	882.56	680.404	775.023	1003.68	843.811		709	1159	558	762	1162	906
AN0704.2	455.418	-0.216791	0.173948	-1.2463	0.212655	0.454135			478.51	494.203	496.28	383.443	476.793	403.278		368	649	407	377	552	433
AN0705.2	1983.77	-0.186596	0.315412	-0.591593	0.554123	0.74704			1525.25	1796.34	3014.26	2111.48	1857.07	1598.21		1173	2359	2472	2076	2150	1716
AN0706.2	1894.25	-0.184441	0.136835	-1.34791	0.177688	0.41366			2060.97	2027.83	1957.08	1659.89	1898.53	1761.2		1585	2663	1605	1632	2198	1891
AN0707.2	694.025	-0.107572	0.257001	-0.418565	0.675534	0.826017			553.927	757.676	847.457	691.621	544.166	769.302		426	995	695	680	630	826
AN0708.2	97.2167	-0.0741109	0.421543	-0.175809	0.860444	0.930777			72.8167	77.6713	148.762	123.068	61.3266	99.6554		56	102	122	121	71	107
AN0709.2	765.084	1.20252	0.305729	3.93331	8.38e-05	0.00159098			490.213	501.056	398.731	1417.82	1070.19	712.489		377	658	327	1394	1239	765
AN0710.2	1.41699	0.988077	1.80094	0.548645	0.583249	0.765387			0	1.52297	1.21936	2.03418	0	3.72543		0	2	1	2	0	4
AN0711.2	153.509	0.829642	0.341927	2.42637	0.0152507	0.0870515			109.225	146.966	74.3811	192.23	242.715	155.537		84	193	61	189	281	167
AN0712.2	30.4065	0.874324	0.423912	2.06251	0.0391591	0.163915			19.5045	30.4594	13.413	43.7349	37.1415	38.1857		15	40	11	43	43	41
AN0713.2	46.3791	0.813916	0.477201	1.7056	0.0880823	0.271766			28.6066	49.4964	21.9485	65.0938	77.738	35.3916		22	65	18	64	90	38
AN0714.2	198.353	-0.72369	0.302442	-2.39283	0.0167192	0.0931324			276.964	175.903	288.989	166.803	116.607	164.85		213	231	237	164	135	177
AN0715.2	990.298	-0.259152	0.158651	-1.63347	0.10237	0.296567			975.224	1128.52	1132.79	836.048	928.537	940.672		750	1482	929	822	1075	1010
AN0716.2	641.027	0.0945826	0.16251	0.582011	0.560559	0.75123			651.45	555.122	654.797	672.297	627.95	684.549		501	729	537	661	727	735
AN0717.2	506.863	-0.403844	0.240955	-1.67601	0.0937356	0.281542			499.315	523.139	709.669	511.596	413.739	383.72		384	687	582	503	479	412
AN0718.2	74.8687	1.40146	0.414175	3.38373	0.000715084	0.00912634			36.4084	60.1572	25.6066	90.521	143.383	93.1359		28	79	21	89	166	100
AN0719.2	372.981	-0.0854678	0.164363	-0.519993	0.603068	0.780091			418.696	379.98	353.615	370.221	355.867	359.504		322	499	290	364	412	386
AN0720.2	604.545	-0.428846	0.217157	-1.97483	0.0482879	0.186936			633.246	619.086	829.166	553.297	444.834	547.639		487	813	680	544	515	588
AN0721.2	279.013	0.194888	0.216976	0.898202	0.369078	0.603312			276.964	289.364	213.388	306.144	266.9	321.319		213	380	175	301	309	345
AN0722.2	768.841	0.353434	0.204936	1.72461	0.0845987	0.265107			720.366	589.388	716.985	742.476	848.208	995.622		554	774	588	730	982	1069
AN0723.2	326.195	1.70782	0.391052	4.36726	1.26e-05	0.000347129			222.351	150.012	86.5747	606.186	371.415	520.629		171	197	71	596	430	559
AN0724.2	503.226	0.303897	0.285674	1.06379	0.287425	0.533504			509.717	529.993	310.937	572.622	632.269	463.817		392	696	255	563	732	498
AN0725.2	547.682	-0.707867	0.242012	-2.92493	0.00344536	0.0304281			717.765	771.383	548.713	420.058	485.43	342.74		552	1013	450	413	562	368
AN0726.2	1104.59	-1.0879	0.319338	-3.40672	0.00065748	0.00847922			1505.75	976.984	2025.36	589.912	793.791	735.773		1158	1283	1661	580	919	790
AN0727.2	308.045	-0.0764038	0.235016	-0.325101	0.745105	0.867776			317.273	273.373	358.492	317.332	241.851	339.946		244	359	294	312	280	365
AN0728.2	120.873	-0.439455	0.688558	-0.638226	0.523327	0.724883			79.3182	84.5247	253.627	140.358	26.7764	140.635		61	111	208	138	31	151
AN0729.2	376.43	0.197855	0.211355	0.936129	0.349207	0.588223			343.279	370.843	337.763	344.794	482.839	379.063		264	487	277	339	559	407
AN0730.2	361.803	-0.01508	0.163063	-0.0924794	0.926317	0.964276			360.183	389.88	340.202	346.828	359.322	374.406		277	512	279	341	416	402
AN0731.2	270.763	0.754355	0.273152	2.76167	0.00575072	0.043738			218.45	235.298	149.982	339.708	281.584	399.553		168	309	123	334	326	429
AN0732.2	649.895	1.90702	0.381888	4.99366	5.92e-07	2.68e-05			260.06	334.291	225.582	1510.38	598.582	970.476		200	439	185	1485	693	1042
AN0733.2	16679.8	-0.0334918	0.11025	-0.303781	0.761294	0.876426			17121	16895	16604.1	16412.8	16168.6	16877.1		13167	22187	13617	16137	18719	18121
AN0734.2	14620.7	-0.193302	0.145878	-1.3251	0.185138	0.422318			17294	14542.1	14961.6	13236.4	13670.7	14019.7		13300	19097	12270	13014	15827	15053
AN0735.2	9.55143	0.583787	0.740533	0.788333	0.430502	0.656475			1.3003	11.4223	9.7549	13.2222	9.50131	12.1077		1	15	8	13	11	13
AN0736.2	93.5165	0.758961	0.397999	1.90694	0.056528	0.207358			59.8137	99.7544	47.5551	142.393	81.193	130.39		46	131	39	140	94	140
AN0737.2	20.2724	0.970907	0.474238	2.0473	0.0406289	0.166741			7.80179	19.0371	13.413	27.4614	25.0489	28.8721		6	25	11	27	29	31
AN0738.2	13.8877	0.202786	0.578608	0.350472	0.725985	0.855937			15.6036	16.7526	6.09681	13.2222	12.0926	19.5585		12	22	5	13	14	21
AN0739.2	68.9269	0.124785	0.263878	0.472891	0.636291	0.80149			72.8167	67.7721	57.31	64.0767	74.2829	77.3028		56	89	47	63	86	83
AN0740.2	153.043	-0.60711	0.302617	-2.0062	0.0448349	0.177564			195.045	127.168	232.898	133.239	108.833	121.077		150	167	191	131	126	130
AN0741.2	5.93263	-0.469874	0.713285	-0.658746	0.510059	0.715858			6.50149	6.85335	7.31617	5.08545	5.18253	4.65679		5	9	6	5	6	5
AN0742.2	162.245	0.721472	0.288834	2.49788	0.012494	0.0763141			126.129	128.691	112.181	268.512	156.34	181.615		97	169	92	264	181	195
AN0743.2	63.3085	-0.288049	0.402983	-0.714792	0.474738	0.689231			74.117	40.3586	95.1102	53.9058	48.3703	67.9892		57	53	78	53	56	73
AN0744.2	42.7035	-0.600053	0.299905	-2.00081	0.0454129	0.179523			54.6126	51.0194	48.7745	35.5982	34.5502	31.6662		42	67	40	35	40	34
AN0745.2	401.818	-0.537245	0.572271	-0.938795	0.347836	0.587064			247.057	287.841	892.573	387.511	168.432	427.494		190	378	732	381	195	459
AN0746.2	30.4588	-0.0483444	0.374565	-0.129068	0.897304	0.949246			22.1051	37.3127	32.9228	30.5127	31.9589	27.9408		17	49	27	30	37	30
AN0747.2	3794.64	-0.355506	0.207083	-1.71674	0.0860274	0.268119			4644.67	4203.39	3931.22	4000.22	3181.21	2807.11		3572	5520	3224	3933	3683	3014
AN0748.2	0.324741	1.72077	3.79021	0.454005	0.649825	NA			0	0	0	1.01709	0	0.931359		0	0	0	1	0	1
AN0749.2	1.96074	-0.660586	1.36999	-0.482184	0.629675	0.798889			1.3003	2.28445	3.65809	0	1.72751	2.79408		1	3	3	0	2	3
AN0750.2	211.379	-1.33307	0.24315	-5.48252	4.19e-08	2.73e-06			358.882	303.071	246.311	109.846	135.61	114.557		276	398	202	108	157	123
AN0751.2	377.155	1.16625	0.510919	2.28266	0.0224506	0.112868			287.366	244.436	165.833	348.862	950.994	265.437		221	321	136	343	1101	285
AN0752.2	495.087	-0.289596	0.360087	-0.804239	0.421259	0.647546			487.612	429.477	716.985	477.015	276.402	583.03		375	564	588	469	320	626
AN0753.2	2410.83	-0.722411	0.300885	-2.40095	0.0163525	0.0914593			2397.75	2309.58	4299.47	1925.35	1723.19	1809.63		1844	3033	3526	1893	1995	1943
AN0754.2	675.135	-0.318114	0.245551	-1.29551	0.195145	0.434101			862.098	740.924	645.042	636.698	702.233	463.817		663	973	529	626	813	498
AN0755.2	315.46	1.14e-05	0.179605	6.36e-05	0.999949	0.999958			335.477	325.154	285.331	329.537	288.494	328.77		258	427	234	324	334	353
AN0756.2	43.2318	1.08875	0.414416	2.6272	0.008609	0.0589607			26.006	28.9364	28.0453	39.6665	85.5118	51.2247		20	38	23	39	99	55
AN0757.2	883.806	-0.560962	0.461771	-1.21481	0.22444	0.468259			655.351	828.494	1676.62	902.159	397.327	842.879		504	1088	1375	887	460	905
AN0758.2	9.67403	0.480585	0.63839	0.752808	0.451565	0.671106			6.50149	6.85335	10.9743	14.2393	12.9563	6.51951		5	9	9	14	15	7
AN0759.2	2.42904	-0.567115	1.66724	-0.340152	0.733742	0.860719			3.9009	0	4.87745	4.06836	1.72751	0		3	0	4	4	2	0
AN0760.2	1.82829	2.12544	1.79019	1.18727	0.235121	0.479568			1.3003	0.761484	0	0	5.18253	3.72543		1	1	0	0	6	4
AN0761.2	24.4044	1.14348	0.537428	2.12769	0.0333626	0.148541			20.8048	12.9452	12.1936	39.6665	44.0515	16.7645		16	17	10	39	51	18
AN0762.2	884.108	-0.0282219	0.153286	-0.184113	0.853924	0.926386			923.212	859.715	896.231	838.082	962.223	825.184		710	1129	735	824	1114	886
AN0763.2	898.054	0.127386	0.23531	0.541352	0.588265	0.768488			784.08	1042.47	747.469	951.996	1076.24	786.067		603	1369	613	936	1246	844
AN0764.2	150.941	1.2231	0.332159	3.68229	0.000231152	0.00360866			92.3212	121.837	56.0906	216.64	230.623	188.134		71	160	46	213	267	202
AN0765.2	20.0677	0.0496836	0.520553	0.0954439	0.923962	0.963151			27.3063	17.5141	14.6323	20.3418	28.5039	12.1077		21	23	12	20	33	13
AN0766.2	802.102	0.465165	0.255376	1.82149	0.0685325	0.232668			667.053	761.484	592.61	894.022	1174.71	722.734		513	1000	486	879	1360	776
AN0767.2	1211.12	-0.0560246	0.17379	-0.322369	0.747173	0.869413			1181.97	1125.47	1397.39	1195.08	1270.58	1096.21		909	1478	1146	1175	1471	1177
AN0768.2	275.486	1.73988	0.384428	4.5259	6.01e-06	0.000192308			89.7206	196.463	92.6715	432.263	335.137	506.659		69	258	76	425	388	544
AN0769.2	1122.51	-0.0897017	0.238343	-0.376356	0.706652	0.844136			1180.67	1261.02	1030.36	993.697	1373.37	895.967		908	1656	845	977	1590	962
AN0770.2	816.057	-0.478233	0.223039	-2.14417	0.0320194	0.144129			1081.85	957.947	810.876	628.562	814.521	602.589		832	1258	665	618	943	647
AN0771.2	2417.82	-0.0449689	0.210875	-0.213249	0.831133	0.913002			2256.02	2149.67	2961.83	2131.82	2634.45	2373.1		1735	2823	2429	2096	3050	2548
AN0772.2	171.036	0.0409047	0.252003	0.162318	0.871055	0.936251			166.438	186.564	152.42	173.922	209.029	137.841		128	245	125	171	242	148
AN0773.2	485.974	-0.527714	0.225417	-2.34106	0.0192293	0.101854			464.207	606.903	649.92	443.451	407.692	343.671		357	797	533	436	472	369
AN0774.2	73.9479	-0.142994	0.329653	-0.43377	0.664456	0.81919			70.2161	99.7544	62.1875	61.0254	88.103	62.401		54	131	51	60	102	67
AN0775.2	64.2394	0.0829484	0.31682	0.261815	0.793464	0.893023			50.7117	76.9099	58.5294	80.3501	63.0541	55.8815		39	101	48	79	73	60
AN0776.2	10087.8	-0.417175	0.221725	-1.8815	0.0599042	0.213816			13878.1	9151.51	11580.3	9495.55	8000.1	8421.34		10673	12018	9497	9336	9262	9042
AN0777.2	825.079	-0.719756	0.272061	-2.64557	0.00815533	0.0565743			959.621	1048.56	1071.82	739.425	709.143	421.905		738	1377	879	727	821	453
AN0778.2	36.2576	-0.977898	0.415559	-2.35321	0.0186122	0.099491			35.1081	64.7261	43.897	28.4785	27.6402	17.6958		27	85	36	28	32	19
AN0779.2	1543.02	-0.788358	0.302443	-2.60663	0.00914374	0.0612097			1711.19	1694.3	2458.23	841.134	1053.78	1499.49		1316	2225	2016	827	1220	1610
AN0780.2	303.786	-0.565379	0.281006	-2.01198	0.044222	0.175947			397.891	427.192	262.163	249.187	284.175	202.105		306	561	215	245	329	217
AN0781.2	1200.85	-0.0461918	0.218988	-0.210933	0.83294	0.913723			1088.35	1235.13	1336.42	1354.76	1250.72	939.741		837	1622	1096	1332	1448	1009
AN0782.2	206.854	-0.495102	0.246412	-2.00925	0.0445108	0.176769			278.264	236.821	210.95	173.922	139.065	202.105		214	311	173	171	161	217
AN0783.2	197.441	0.708116	0.353747	2.00176	0.0453106	0.179201			139.132	190.371	119.497	254.273	323.044	158.331		107	250	98	250	374	170
AN0784.2	115.85	0.767039	0.274402	2.79531	0.00518496	0.0404361			71.5164	105.085	79.2585	166.803	148.566	123.871		55	138	65	164	172	133
AN0785.2	29.173	1.69963	0.510556	3.32897	0.000871682	0.0105609			16.9039	14.4682	9.7549	43.7349	25.9127	64.2637		13	19	8	43	30	69
AN0786.2	20.5532	2.07439	0.681865	3.04222	0.00234838	0.022672			16.9039	3.80742	3.65809	34.5811	22.4576	41.9111		13	5	3	34	26	45
AN0787.2	789.226	0.370923	0.30354	1.22199	0.221711	0.464427			647.549	878.752	537.739	811.638	1157.43	702.244		498	1154	441	798	1340	754
AN0788.2	508.661	1.76211	0.523699	3.36473	0.00076619	0.00959355			149.534	442.422	101.207	795.365	729.873	833.566		115	581	83	782	845	895
AN0789.2	1146.95	-0.0252316	0.199104	-0.126726	0.899158	0.949957			1097.45	1249.59	1123.03	1285.6	1193.71	932.29		844	1641	921	1264	1382	1001
AN0790.2	1838.81	0.567423	0.212883	2.66542	0.00768921	0.0543488			1484.94	1411.03	1549.81	2402.37	2473.79	1710.91		1142	1853	1271	2362	2864	1837
AN0791.2	1727.98	-0.406567	0.214412	-1.8962	0.0579336	0.210539			2092.18	1763.6	2054.62	1551.06	1718.01	1188.41		1609	2316	1685	1525	1989	1276
AN0792.2	9.03733	-0.250051	0.635623	-0.393396	0.694027	0.837663			14.3033	6.85335	8.53553	10.1709	6.91004	7.45087		11	9	7	10	8	8
AN0793.2	11.4135	0.593016	0.579789	1.02281	0.306396	0.54952			7.80179	12.9452	6.09681	11.188	15.5476	14.9017		6	17	5	11	18	16
AN0794.2	258.375	-0.0962616	0.249471	-0.385862	0.699599	0.839908			306.871	274.896	219.485	216.64	302.314	230.046		236	361	180	213	350	247
AN0795.2	247.17	-0.197066	0.280705	-0.702038	0.482655	0.695771			300.369	221.592	270.698	220.709	175.342	294.309		231	291	222	217	203	316
AN0796.2	112.838	-0.911056	0.650616	-1.4003	0.161424	0.389202			114.426	83.7632	243.872	89.5039	21.5939	123.871		88	110	200	88	25	133
AN0797.2	725.14	-0.435473	0.307074	-1.41814	0.156151	0.381377			628.044	768.337	1104.74	782.142	556.258	511.316		483	1009	906	769	644	549
AN0798.2	8.91722	-1.46782	0.704041	-2.08485	0.0370827	0.15879			15.6036	6.85335	17.0711	4.06836	4.31878	5.58815		12	9	14	4	5	6
AN0799.2	2.51753	1.90796	1.29691	1.47116	0.141247	0.358303			1.3003	0.761484	1.21936	3.05127	6.91004	1.86272		1	1	1	3	8	2
AN0800.2	9.24707	0.578448	0.842492	0.686592	0.49234	0.702806			5.2012	15.2297	1.21936	13.2222	10.3651	10.2449		4	20	1	13	12	11
AN0801.2	50.0761	1.02729	0.522683	1.96542	0.0493662	0.188984			26.006	57.1113	14.6323	62.0425	82.9205	57.7442		20	75	12	61	96	62
AN0802.2	705.364	0.388205	0.186645	2.07992	0.0375332	0.159913			637.146	620.609	575.539	750.613	931.128	717.146		490	815	472	738	1078	770
AN0803.2	862.173	-0.0763841	0.160882	-0.474783	0.634942	0.800866			803.585	879.514	971.831	846.219	879.303	792.586		618	1155	797	832	1018	851
AN0804.2	229.49	-0.424071	0.244333	-1.73563	0.0826301	0.260934			287.366	206.362	296.305	182.059	182.252	222.595		221	271	243	179	211	239
AN0805.2	79.3385	-0.827841	0.546817	-1.51393	0.130044	0.340738			96.2221	54.8268	153.64	67.128	25.0489	79.1655		74	72	126	66	29	85
AN0806.2	245.716	-0.749148	0.31488	-2.37916	0.0173523	0.0953158			260.06	259.666	404.828	176.974	139.928	232.84		200	341	332	174	162	250
AN0807.2	334.915	-0.081194	0.231103	-0.351333	0.725339	0.855528			301.669	370.843	359.712	334.623	261.718	380.926		232	487	295	329	303	409
AN0808.2	372.281	-0.306511	0.238964	-1.28267	0.199609	0.440153			366.684	370.081	498.719	301.059	303.178	393.965		282	486	409	296	351	423
AN0809.2	1642.41	-0.0779653	0.166026	-0.469597	0.638643	0.803276			1527.85	1697.35	1835.14	1536.82	1756.88	1500.42		1175	2229	1505	1511	2034	1611
AN0810.2	1699.1	-0.119265	0.161455	-0.738692	0.460094	0.677925			1894.54	1851.17	1562	1535.81	1712.83	1638.26		1457	2431	1281	1510	1983	1759
AN0811.2	306.854	2.10358	0.899739	2.33799	0.0193877	0.102144			201.546	124.122	21.9485	134.256	1172.98	186.272		155	163	18	132	1358	200
AN0812.2	237.525	0.110896	0.235883	0.470134	0.63826	0.803029			213.249	206.362	265.821	278.683	202.119	258.918		164	271	218	274	234	278
AN0813.2	812.284	-0.133682	0.154905	-0.862992	0.388142	0.61798			811.387	900.074	837.702	725.185	842.161	757.195		624	1182	687	713	975	813
AN0814.2	1676.8	-0.320667	0.160911	-1.99283	0.0462805	0.1817			1914.04	1680.59	1993.66	1542.93	1565.12	1364.44		1472	2207	1635	1517	1812	1465
AN0815.2	124.389	-0.599823	0.317643	-1.88836	0.0589782	0.211918			139.132	126.406	184.124	130.188	74.2829	92.2045		107	166	151	128	86	99
AN0816.2	762.707	-0.170156	0.199276	-0.853872	0.393176	0.622634			760.675	901.597	759.662	770.954	781.698	601.658		585	1184	623	758	905	646
AN0817.2	612.26	-0.226875	0.183903	-1.23366	0.217329	0.459666			611.14	758.438	609.681	607.203	532.937	554.158		470	996	500	597	617	595
AN0818.2	384.45	-0.511728	0.358724	-1.42653	0.153717	0.377792			318.573	392.164	645.042	342.759	226.304	381.857		245	515	529	337	262	410
AN0819.2	1570.84	-0.709334	0.18754	-3.7823	0.000155388	0.00260048			2028.47	1759.79	2060.72	1268.31	1299.09	1008.66		1560	2311	1690	1247	1504	1083
AN0820.2	155.17	0.765033	0.342951	2.23073	0.0256987	0.123154			170.339	89.0936	86.5747	167.82	202.982	214.212		131	117	71	165	235	230
AN0821.2	389.257	-0.0862913	0.197019	-0.437984	0.661398	0.817733			438.201	386.072	379.222	330.554	433.605	367.887		337	507	311	325	502	395
AN0822.2	755.793	-0.169015	0.2337	-0.723214	0.469548	0.686331			703.462	916.826	779.172	633.647	876.711	624.942		541	1204	639	623	1015	671
AN0823.2	1031.91	-0.847674	0.293837	-2.88485	0.00391601	0.0330574			1452.43	1478.8	1048.65	719.083	957.904	534.6		1117	1942	860	707	1109	574
AN0824.2	1071.19	-0.0252424	0.270152	-0.0934375	0.925556	0.963938			1180.67	1282.34	777.953	1135.07	1174.71	876.408		908	1684	638	1116	1360	941
AN0825.2	296.265	0.0293096	0.371229	0.0789527	0.93707	0.968486			235.354	330.484	313.376	318.349	169.296	410.729		181	434	257	313	196	441
AN0826.2	24.5582	1.28976	0.492306	2.61983	0.00879735	0.0597748			13.003	15.9912	13.413	48.8203	20.7301	35.3916		10	21	11	48	24	38
AN0827.2	574.318	0.0339347	0.196158	0.172997	0.862654	0.931762			527.921	667.06	506.035	584.827	540.711	619.353		406	876	415	575	626	665
AN0828.2	633.469	-0.186059	0.319167	-0.582951	0.559926	0.75123			806.185	720.364	496.28	590.929	767.015	420.043		620	946	407	581	888	451
AN0829.2	63.8044	0.114214	0.269309	0.424098	0.671495	0.823641			70.2161	60.1572	53.6519	69.1621	69.1004	60.5383		54	79	44	68	80	65
AN0830.2	371.785	0.590848	0.19435	3.04012	0.0023648	0.022805			304.27	329.722	254.847	477.015	409.42	455.434		234	433	209	469	474	489
AN0831.2	882.935	0.125855	0.189065	0.665671	0.505622	0.712552			945.317	869.615	718.204	929.62	843.889	990.965		727	1142	589	914	977	1064
AN0832.2	887.611	-0.180931	0.148177	-1.22105	0.222069	0.464551			990.828	882.56	957.199	808.587	799.837	886.653		762	1159	785	795	926	952
AN0833.2	1319.1	1.58914	0.507641	3.13044	0.00174544	0.0181551			531.822	418.816	1024.26	2246.75	867.21	2825.74		409	550	840	2209	1004	3034
AN0834.2	1701.45	-0.100543	0.17126	-0.587078	0.557151	0.74876			1865.93	1504.69	1913.18	1653.79	1687.78	1583.31		1435	1976	1569	1626	1954	1700
AN0835.2	54.321	0.867751	0.353033	2.45799	0.0139717	0.0820931			32.5075	45.689	36.5809	69.1621	89.8305	52.1561		25	60	30	68	104	56
AN0836.2	763.177	0.12354	0.212299	0.581916	0.560623	0.75123			628.044	696.758	866.966	734.339	752.331	900.624		483	915	711	722	871	967
AN0837.2	497.953	0.117151	0.244687	0.478777	0.632097	0.800011			421.297	505.625	506.035	523.801	631.405	399.553		324	664	415	515	731	429
AN0838.2	573.005	-0.10769	0.383281	-0.280968	0.778735	0.886382			399.192	427.192	957.199	556.348	511.343	586.756		307	561	785	547	592	630
AN0839.2	5.60585	0.795266	0.824016	0.965109	0.33449	0.575575			6.50149	4.5689	1.21936	7.11963	8.63755	5.58815		5	6	1	7	10	6
AN0840.2	963.282	-0.425048	0.285787	-1.48729	0.136939	0.352257			1115.66	955.662	1241.31	1098.46	767.878	600.726		858	1255	1018	1080	889	645
AN0841.2	10.5102	0.921973	0.72991	1.26313	0.206542	0.4473			10.4024	9.89929	1.21936	16.2734	10.3651	14.9017		8	13	1	16	12	16
AN0842.2	1708.2	-0.0483728	0.194951	-0.248128	0.804035	0.89939			2003.76	1606.73	1601.02	1670.06	1882.12	1485.52		1541	2110	1313	1642	2179	1595
AN0843.2	9496.69	-0.321619	0.222165	-1.44766	0.147713	0.368832			10825	8623.8	12204.6	9339.94	7103.52	8883.3		8325	11325	10009	9183	8224	9538
AN0844.2	263.988	-0.525781	0.628088	-0.837113	0.402529	0.630713			154.736	160.673	619.436	270.546	101.923	276.613		119	211	508	266	118	297
AN0845.2	720.225	1.49597	0.509033	2.93885	0.00329436	0.0294574			297.768	458.413	374.344	1853.14	912.989	424.699		229	602	307	1822	1057	456
AN0846.2	108.028	0.256096	0.214211	1.19553	0.231879	0.476335			91.0209	102.8	101.207	114.931	121.789	116.42		70	135	83	113	141	125
AN0847.2	1486.49	-0.481767	0.148497	-3.24428	0.00117748	0.0134068			1721.6	1794.06	1681.5	1191.01	1364.73	1166.06		1324	2356	1379	1171	1580	1252
AN0848.2	622.502	-0.308534	0.193695	-1.59289	0.111186	0.311436			673.555	602.334	791.366	556.348	507.888	603.52		518	791	649	547	588	648
AN0849.2	619.47	-0.369305	0.178961	-2.06361	0.0390544	0.16376			665.753	721.887	707.23	471.93	538.119	611.903		512	948	580	464	623	657
AN0850.2	1070.55	0.0376133	0.195527	0.192369	0.847454	0.923631			1044.14	1178.78	946.225	974.372	1251.58	1028.22		803	1548	776	958	1449	1104
AN0851.2	71.1406	-0.393153	0.297779	-1.32028	0.18674	0.424397			75.4173	66.2491	101.207	57.9741	56.1441	69.8519		58	87	83	57	65	75
AN0852.2	50.655	0.101582	0.285355	0.355984	0.721852	0.854462			46.8108	46.4505	53.6519	46.7862	55.2803	54.9502		36	61	44	46	64	59
AN0853.2	78.6496	-0.26574	0.254239	-1.04524	0.295914	0.541142			75.4173	84.5247	97.549	78.3159	69.9642	66.1265		58	111	80	77	81	71
AN0854.2	804.197	-0.0465272	0.168141	-0.276716	0.781998	0.887551			800.984	858.954	791.366	708.912	884.485	780.478		616	1128	649	697	1024	838
AN0855.2	262.468	0.172162	0.199559	0.862712	0.388296	0.61798			236.654	270.327	232.898	255.29	316.998	262.643		182	355	191	251	367	282
AN0856.2	1764.08	-0.505769	0.384054	-1.31692	0.187864	0.425715			1880.23	1461.29	2869.16	2075.88	972.588	1325.32		1446	1919	2353	2041	1126	1423
AN0857.2	844.721	-0.218414	0.347293	-0.628904	0.529412	0.729267			1009.03	673.152	1043.77	1080.15	508.752	753.469		776	884	856	1062	589	809
AN0858.2	1925.5	1.3317	0.255188	5.2185	1.8e-07	9.46e-06			1025.94	1305.18	952.322	3237.4	2938.49	2093.69		789	1714	781	3183	3402	2248
AN0859.2	229.105	0.430902	0.221002	1.94977	0.0512041	0.194085			178.141	205.601	201.195	281.734	292.813	215.144		137	270	165	277	339	231
AN0860.2	2070.11	1.37011	0.304053	4.50616	6.6e-06	0.000204253			841.293	1645.57	975.49	3200.78	3024.01	2733.54		647	2161	800	3147	3501	2935
AN0861.2	695.955	-0.0124087	0.16819	-0.073778	0.941187	0.970846			754.173	663.252	680.404	669.245	767.878	640.775		580	871	558	658	889	688
AN0862.2	448.723	-0.0653212	0.288931	-0.226079	0.82114	0.907431			634.546	351.806	391.415	454.639	460.381	399.553		488	462	321	447	533	429
AN0863.2	420.318	0.151114	0.276777	0.545978	0.585081	0.766814			305.57	517.048	370.686	520.75	399.919	407.935		235	679	304	512	463	438
AN0864.2	290.608	0.392901	0.189227	2.07635	0.0378615	0.160594			236.654	286.318	229.24	341.742	314.407	335.289		182	376	188	336	364	360
AN0865.2	159.61	-0.109738	0.217516	-0.504506	0.613906	0.787947			165.138	175.141	156.078	167.82	129.563	163.919		127	230	128	165	150	176
AN0866.2	586.819	-0.461448	0.217899	-2.11771	0.0341994	0.150764			707.363	737.878	593.829	555.331	526.027	400.484		544	969	487	546	609	430
AN0867.2	99.3063	1.73652	0.428786	4.04986	5.12e-05	0.00108626			62.4143	49.4964	25.6066	155.615	202.119	100.587		48	65	21	153	234	108
AN0868.2	507.133	-0.45841	0.243688	-1.88113	0.0599539	0.213816			755.474	524.662	481.648	444.468	437.924	398.621		581	689	395	437	507	428
AN0869.2	198.953	-0.507358	0.199617	-2.54166	0.0110327	0.0701447			236.654	221.592	242.653	167.82	143.383	181.615		182	291	199	165	166	195
AN0870.2	5136.98	0.131287	0.342532	0.383283	0.70151	0.840738			4263.68	3307.89	7139.36	6295.79	4324.82	5490.36		3279	4344	5855	6190	5007	5895
AN0871.2	693.308	0.0760315	0.149607	0.508209	0.611307	0.7859			661.852	690.666	671.868	768.92	663.364	703.176		509	907	551	756	768	755
AN0872.2	598.541	-0.2158	0.206263	-1.04623	0.295453	0.541087			641.047	721.125	567.003	493.289	643.498	525.286		493	947	465	485	745	564
AN0873.2	95.1783	0.0567788	0.236662	0.239915	0.810396	0.902197			93.6215	105.085	80.4779	96.6236	99.3318	95.9299		72	138	66	95	115	103
AN0874.2	1004.66	0.0599009	0.14102	0.424768	0.671006	0.823386			953.119	950.332	1048.65	977.424	1058.1	1040.33		733	1248	860	961	1225	1117
AN0875.2	87.5071	1.65507	0.4954	3.34088	0.000835147	0.0101468			48.1111	35.0283	43.897	74.2476	230.623	93.1359		37	46	36	73	267	100
AN0876.2	493.049	0.408949	0.201647	2.02804	0.042556	0.171862			447.303	382.265	442.628	475.998	639.179	570.923		344	502	363	468	740	613
AN0877.2	1489.3	-0.0702696	0.130581	-0.538132	0.590486	0.770067			1562.96	1534.39	1479.09	1528.69	1436.42	1394.24		1202	2015	1213	1503	1663	1497
AN0878.2	66.9271	0.867602	0.325323	2.66689	0.00765559	0.0541557			41.6096	54.8268	45.1164	89.5039	106.242	64.2637		32	72	37	88	123	69
AN0879.2	1144.1	-0.647357	0.19317	-3.35122	0.000804557	0.00990082			1194.97	1541.24	1452.26	987.595	797.246	891.31		919	2024	1191	971	923	957
AN0880.2	304.003	0.289211	0.376781	0.767585	0.442734	0.66499			336.777	328.961	154.859	321.401	424.968	257.055		259	432	127	316	492	276
AN0881.2	211.349	-0.00265599	0.201432	-0.0131855	0.98948	0.994486			210.648	237.583	185.343	210.538	199.527	224.457		162	312	152	207	231	241
AN0882.2	174.496	-0.0514448	0.194235	-0.264858	0.791119	0.891847			169.039	166.765	197.537	169.854	177.07	166.713		130	219	162	167	205	179
AN0883.2	377.979	-0.261814	0.157296	-1.66447	0.0960179	0.285695			425.198	418.816	392.635	327.503	361.913	341.809		327	550	322	322	419	367
AN0884.2	579.179	0.723823	0.234349	3.08866	0.00201062	0.0202049			396.591	533.039	379.222	684.502	643.498	838.223		305	700	311	673	745	900
AN0885.2	1442.77	-0.0739856	0.128007	-0.577983	0.563276	0.752609			1461.54	1422.45	1555.91	1422.91	1395.83	1397.97		1124	1868	1276	1399	1616	1501
AN0886.2	153.23	0.15203	0.244158	0.62267	0.533502	0.731803			178.141	119.553	139.007	167.82	165.841	149.017		137	157	114	165	192	160
AN0887.2	202.292	0.109322	0.266773	0.409795	0.681957	0.830384			224.952	210.17	148.762	174.94	244.443	210.487		173	276	122	172	283	226
AN0888.2	344.558	-0.346541	0.184008	-1.88329	0.0596605	0.213167			383.588	397.495	375.563	318.349	261.718	330.632		295	522	308	313	303	355
AN0889.2	553.076	-0.921586	0.31442	-2.93107	0.00337798	0.029987			711.263	565.782	895.012	427.178	259.127	460.091		547	743	734	420	300	494
AN0890.2	298.024	-0.0965179	0.502615	-0.192031	0.847718	0.923631			449.903	322.869	151.201	236.982	173.615	453.572		346	424	124	233	201	487
AN0891.2	720.104	0.115716	0.214617	0.539173	0.589768	0.769493			738.57	767.576	567.003	741.459	844.753	661.265		568	1008	465	729	978	710
AN0892.2	553.64	0.0143108	0.194716	0.0734956	0.941412	0.97087			455.105	589.388	607.242	565.502	523.436	581.168		350	774	498	556	606	624
AN0893.2	1131.52	-0.505014	0.288328	-1.75153	0.0798553	0.255834			1219.68	1011.25	1752.22	1139.14	836.979	829.84		938	1328	1437	1120	969	891
AN0894.2	256.029	-0.158945	0.536273	-0.296388	0.766934	0.879387			170.339	141.636	498.719	271.563	150.293	303.623		131	186	409	267	174	326
AN0895.2	693.761	1.05438	0.362248	2.91066	0.00360669	0.0312749			373.186	681.528	296.305	1096.42	779.107	936.015		287	895	243	1078	902	1005
AN0896.2	1059.55	-0.278068	0.351207	-0.791751	0.428506	0.65436			1523.95	1289.19	670.649	1027.26	769.606	1076.65		1172	1693	550	1010	891	1156
AN0897.2	867.667	-0.229295	0.171915	-1.33377	0.182279	0.419031			973.924	992.213	842.579	803.501	722.963	870.82		749	1303	691	790	837	935
AN0898.2	163.169	0.3189	0.2426	1.31451	0.188675	0.426428			148.234	153.82	132.91	221.726	153.748	168.576		114	202	109	218	178	181
AN0899.2	7.00564	1.7501	0.765156	2.28725	0.0221815	0.112219			3.9009	2.28445	3.65809	14.2393	8.63755	9.31359		3	3	3	14	10	10
AN0900.2	10.4934	0.0236071	0.576376	0.0409578	0.96733	0.981741			7.80179	12.1837	10.9743	11.188	7.7738	13.039		6	16	9	11	9	14
AN0901.2	360.796	-0.89834	0.450279	-1.99508	0.0460346	0.181078			609.84	261.95	537.739	160.7	209.892	384.651		469	344	441	158	243	413
AN0902.2	275.125	0.0516073	0.357918	0.144188	0.885352	0.944771			322.474	316.016	171.93	259.358	371.415	209.556		248	415	141	255	430	225
AN0903.2	32.773	0.0906054	0.335444	0.270106	0.787079	0.890029			31.2072	31.2208	32.9228	32.5469	38.0052	30.7348		24	41	27	32	44	33
AN0904.2	751.178	0.463347	0.255648	1.81244	0.069918	0.235661			628.044	636.6	630.41	641.784	1113.38	856.85		483	836	517	631	1289	920
AN0905.2	438.915	-0.176095	0.225899	-0.77953	0.435667	0.660101			386.189	475.166	535.3	393.614	364.505	478.718		297	624	439	387	422	514
AN0906.2	1672.32	-0.493225	0.294331	-1.67575	0.0937875	0.281592			1608.47	1581.6	2676.5	1664.98	1275.77	1226.6		1237	2077	2195	1637	1477	1317
AN0907.2	6005.18	-0.387052	0.29573	-1.3088	0.190602	0.428079			8523.46	4525.5	7369.82	5941.84	4412.92	5257.52		6555	5943	6044	5842	5109	5645
AN0908.2	183.298	0.0708812	0.19238	0.368444	0.712542	0.848109			187.243	188.848	159.736	196.298	181.389	186.272		144	248	131	193	210	200
AN0909.2	551.039	-0.0709726	0.265427	-0.267391	0.789168	0.891334			589.035	664.014	440.19	502.443	661.636	448.915		453	872	361	494	766	482
AN0910.2	1002.83	-0.122586	0.201176	-0.609349	0.542293	0.738102			986.927	899.312	1251.07	905.21	951.858	1022.63		759	1181	1026	890	1102	1098
AN0911.2	282.723	-0.123546	0.185526	-0.665927	0.505458	0.712552			309.471	313.731	260.943	250.204	280.72	281.27		238	412	214	246	325	302
AN0912.2	899.715	-0.742115	0.389652	-1.90456	0.0568375	0.207803			772.378	832.302	1774.17	673.314	817.112	529.012		594	1093	1455	662	946	568
AN0913.2	497.497	0.259423	0.208316	1.24533	0.213009	0.454552			405.693	512.479	438.97	620.425	468.155	539.257		312	673	360	610	542	579
AN0914.2	335.124	-0.146984	0.21414	-0.686391	0.492466	0.70287			379.687	306.878	370.686	333.606	266.9	352.985		292	403	304	328	309	379
AN0915.2	0.454412	2.21957	3.40072	0.652677	0.513964	NA			0	0	0	0	0.863755	1.86272		0	0	0	0	1	2
AN0916.2	3.42677	-0.535669	1.0095	-0.530629	0.595676	0.774733			5.2012	2.28445	4.87745	1.01709	3.45502	3.72543		4	3	4	1	4	4
AN0917.2	925.674	-0.24028	0.267183	-0.899311	0.368487	0.602953			719.065	977.745	1310.81	863.51	845.616	837.291		553	1284	1075	849	979	899
AN0918.2	667.82	1.26414	0.341901	3.69738	0.000217836	0.00343821			300.369	332.768	545.055	1043.53	657.318	1127.88		231	437	447	1026	761	1211
AN0919.2	487.203	0.279422	0.178286	1.56727	0.117051	0.320559			436.9	461.459	421.899	499.391	608.084	495.483		336	606	346	491	704	532
AN0920.2	207.269	-0.0695469	0.207341	-0.335423	0.737306	0.863134			210.648	205.601	220.705	192.23	178.797	235.634		162	270	181	189	207	253
AN0921.2	7.84593	0.738897	0.756486	0.976749	0.328693	0.5709			7.80179	8.37632	1.21936	8.13672	10.3651	11.1763		6	11	1	8	12	12
AN0922.2	1520.43	-0.323982	0.21634	-1.49756	0.134248	0.34814			1810.02	1581.6	1680.28	1411.72	1577.22	1061.75		1392	2077	1378	1388	1826	1140
AN0923.2	962.984	0.272048	0.228799	1.18903	0.234429	0.479308			699.561	833.825	1084.01	1041.5	985.545	1133.46		538	1095	889	1024	1141	1217
AN0924.2	1004.71	0.0359449	0.143856	0.249868	0.802689	0.898235			1044.14	1012.77	919.399	1017.09	977.771	1057.09		803	1330	754	1000	1132	1135
AN0925.2	403.235	0.0947928	0.164262	0.577083	0.563883	0.753134			384.888	413.486	370.686	420.058	386.962	443.327		296	543	304	413	448	476
AN0926.2	772.038	-0.760099	0.222462	-3.41676	0.000633716	0.00827196			854.296	913.019	1144.98	673.314	502.705	543.913		657	1199	939	662	582	584
AN0927.2	710.196	-0.334637	0.205828	-1.62581	0.10399	0.299371			955.72	727.979	693.817	580.759	643.498	659.402		735	956	569	571	745	708
AN0928.2	156.037	-0.304537	0.279928	-1.08791	0.276634	0.52123			206.748	185.041	125.594	123.068	159.795	135.978		159	243	103	121	185	146
AN0929.2	608.548	-0.120021	0.336866	-0.356287	0.721626	0.854311			503.216	445.468	953.541	588.895	563.168	597.001		387	585	782	579	652	641
AN0930.2	785.677	0.720779	0.148843	4.84253	1.28e-06	5.13e-05			611.14	565.021	604.804	999.8	906.943	1026.36		470	742	496	983	1050	1102
AN0931.2	569.471	0.020739	0.195039	0.106333	0.915318	0.959315			550.026	528.47	618.217	600.083	635.724	484.306		423	694	507	590	736	520
AN0932.2	1527.11	0.203178	0.160307	1.26743	0.205	0.445668			1250.89	1479.56	1527.86	1660.91	1553.03	1690.42		962	1943	1253	1633	1798	1815
AN0933.2	2727.83	-2.06251	0.49007	-4.20859	2.57e-05	0.000622649			7743.28	1855.74	3606.87	1123.88	887.94	1149.3		5955	2437	2958	1105	1028	1234
AN0934.2	106.6	0.747874	0.350625	2.13297	0.032927	0.147213			71.5164	100.516	65.8455	140.358	171.024	90.3418		55	132	54	138	198	97
AN0935.2	81.345	0.724722	0.355917	2.03621	0.0417291	0.169647			80.6185	38.8357	65.8455	94.5894	88.9668	119.214		62	51	54	93	103	128
AN0936.2	439.256	0.0662488	0.176511	0.375324	0.70742	0.844701			421.297	384.549	482.867	429.212	461.245	456.366		324	505	396	422	534	490
AN0937.2	315.165	-0.152714	0.202467	-0.754268	0.450689	0.67095			336.777	344.191	314.595	276.649	352.412	266.369		259	452	258	272	408	286
AN0938.2	289.751	0.549813	0.189399	2.90293	0.00369688	0.0318324			235.354	236.06	234.117	325.469	313.543	393.965		181	310	192	320	363	423
AN0939.2	198.305	0.786243	0.230233	3.41499	0.000637837	0.00828434			154.736	150.012	131.691	249.187	209.892	294.309		119	197	108	245	243	316
AN0940.2	135.274	0.873084	0.243508	3.58544	0.000336511	0.00497366			104.024	95.947	86.5747	186.128	143.383	195.585		80	126	71	183	166	210
AN0941.2	229.553	2.81016	0.575361	4.88417	1.04e-06	4.36e-05			62.4143	57.1113	52.4326	234.948	798.11	172.301		48	75	43	231	924	185
AN0942.2	395.949	1.07505	0.320127	3.3582	0.000784511	0.0097379			236.654	336.576	190.22	410.904	679.775	521.561		182	442	156	404	787	560
AN0943.2	2079.56	-0.151884	0.217532	-0.698213	0.485044	0.697484			2145.49	1766.64	2655.77	1984.34	1827.71	2097.42		1650	2320	2178	1951	2116	2252
AN0944.2	219.783	-0.777548	0.633944	-1.22652	0.220001	0.462508			185.943	126.406	520.668	186.128	63.9179	235.634		143	166	427	183	74	253
AN0945.2	1099.48	-0.109372	0.157689	-0.693594	0.487937	0.699745			1183.27	1063.03	1177.9	1042.52	974.316	1155.82		910	1396	966	1025	1128	1241
AN0946.2	488.071	-1.26052	0.752956	-1.67409	0.0941128	0.282273			330.276	351.806	1383.98	377.34	62.1904	422.837		254	462	1135	371	72	454
AN0947.2	1160.21	-0.211032	0.301235	-0.700557	0.48358	0.696309			1447.23	1513.83	773.075	1073.03	1048.6	1105.52		1113	1988	634	1055	1214	1187
AN0948.2	505.747	0.145195	0.404586	0.358872	0.719691	0.8528			505.816	609.187	325.57	503.46	775.652	314.799		389	800	267	495	898	338
AN0949.2	43.7538	0.197717	0.396569	0.498569	0.618083	0.790911			40.3093	51.0194	30.484	46.7862	61.3266	32.5975		31	67	25	46	71	35
AN0950.2	26.9481	-0.309663	0.606946	-0.510199	0.609912	0.784937			41.6096	31.9823	15.8517	33.564	29.3677	9.31359		32	42	13	33	34	10
AN0951.2	2245.71	-0.360801	0.219837	-1.64122	0.100752	0.293609			2438.06	2655.29	2481.4	2266.08	2127.43	1506.01		1875	3487	2035	2228	2463	1617
AN0952.2	1158.14	-0.111688	0.19919	-0.560712	0.574994	0.759886			1330.21	967.084	1313.25	1105.58	1151.39	1081.31		1023	1270	1077	1087	1333	1161
AN0953.2	700.942	-0.034026	0.198929	-0.171046	0.864187	0.932689			733.369	611.471	784.05	700.775	768.742	607.246		564	803	643	689	890	652
AN0954.2	217.445	-0.362573	0.240075	-1.51025	0.130979	0.342041			209.348	226.161	298.744	168.837	188.299	213.281		161	297	245	166	218	229
AN0955.2	14137.8	-0.269793	0.22839	-1.18128	0.23749	0.482492			17356.4	11541.8	17471	13216.1	12065.8	13175.9		13348	15157	14328	12994	13969	14147
AN0956.2	166.426	-0.306652	0.602804	-0.508709	0.610956	0.785802			122.228	120.314	309.718	160.7	51.8253	233.771		94	158	254	158	60	251
AN0957.2	190.921	0.322206	0.252946	1.27381	0.202729	0.443284			179.441	195.701	132.91	246.136	188.299	203.036		138	257	109	242	218	218
AN0958.2	11.1307	-2.4296	0.685088	-3.5464	0.00039053	0.00557104			24.7057	12.1837	19.5098	4.06836	2.59127	3.72543		19	16	16	4	3	4
AN0959.2	6.83581	-1.93684	0.837857	-2.31166	0.0207966	0.107566			16.9039	8.37632	7.31617	2.03418	1.72751	4.65679		13	11	6	2	2	5
AN0960.2	125.719	-0.382366	0.291588	-1.31132	0.189749	0.42754			139.132	154.581	132.91	86.4527	95.0131	146.223		107	203	109	85	110	157
AN0961.2	185.167	-0.293077	0.229107	-1.27922	0.20082	0.440902			187.243	185.802	238.995	165.786	145.975	187.203		144	244	196	163	169	201
AN0962.2	43.8795	-0.271731	0.382815	-0.709822	0.477814	0.69126			59.8137	31.2208	53.6519	46.7862	34.5502	37.2543		46	41	44	46	40	40
AN0963.2	131.174	-0.649102	0.382414	-1.69738	0.0896253	0.274557			139.132	98.2314	243.872	97.6407	101.059	107.106		107	129	200	96	117	115
AN0964.2	68.4895	2.28529	0.453203	5.04253	4.59e-07	2.15e-05			31.2072	27.4134	10.9743	154.598	101.059	85.685		24	36	9	152	117	92
AN0965.2	92.3226	-0.331025	0.247278	-1.33867	0.180677	0.417005			115.727	96.7084	96.3296	90.521	70.8279	83.8223		89	127	79	89	82	90
AN0966.2	156.985	-0.238102	0.235244	-1.01215	0.311466	0.554707			150.835	197.224	160.956	124.085	159.795	149.017		116	259	132	122	185	160
AN0967.2	934.701	0.824501	0.333457	2.47258	0.013414	0.0801856			902.407	583.297	538.958	1365.95	1415.69	801.9		694	766	442	1343	1639	861
AN0968.2	653.554	0.831161	0.335499	2.47738	0.0132349	0.0795575			635.846	417.293	358.492	946.911	988.136	574.648		489	548	294	931	1144	617
AN0969.2	87.9978	0.407119	0.346842	1.17379	0.24048	0.485588			68.9158	58.6343	99.9877	124.085	102.787	73.5773		53	77	82	122	119	79
AN0970.2	39.6407	-0.0326516	0.472072	-0.0691666	0.944857	0.973023			26.006	40.3586	53.6519	47.8032	21.5939	48.4306		20	53	44	47	25	52
AN0971.2	0.863887	0.234836	2.43831	0.096311	0.923274	NA			0	0	2.43872	1.01709	1.72751	0		0	0	2	1	2	0
AN0972.2	0.270873	-0.186494	4.03377	-0.0462332	0.963124	NA			0	0.761484	0	0	0.863755	0		0	1	0	0	1	0
AN0973.2	78.5063	3.508	0.824777	4.25326	2.11e-05	0.00052835			11.7027	24.3675	1.21936	149.512	235.805	48.4306		9	32	1	147	273	52
AN0974.2	4.76823	3.12104	1.39246	2.24139	0.0250008	0.120615			1.3003	1.52297	0	10.1709	14.6838	0.931359		1	2	0	10	17	1
AN0975.2	0	NA	NA	NA	NA	NA			0	0	0	0	0	0		0	0	0	0	0	0
AN0976.2	247.354	0.2313	0.23156	0.998878	0.317854	0.561087			219.751	257.382	204.853	262.409	315.271	224.457		169	338	168	258	365	241
AN0977.2	1644.85	-0.408469	0.241606	-1.69064	0.0909055	0.27621			2282.02	1844.31	1502.25	1415.79	1203.21	1621.5		1755	2422	1232	1392	1393	1741
AN0978.2	565.137	-0.518765	0.306105	-1.69473	0.090127	0.275114			517.519	624.417	854.773	586.861	348.093	459.16		398	820	701	577	403	493
AN0979.2	1544.72	-0.00656311	0.24215	-0.0271035	0.978377	0.988557			1405.62	1562.56	1676.62	1491.05	1935.68	1196.8		1081	2052	1375	1466	2241	1285
AN0980.2	373.842	0.773862	0.212627	3.63952	0.000273147	0.00416683			271.762	320.585	234.117	421.075	513.071	482.444		209	421	192	414	594	518
AN0981.2	470.233	-0.266499	0.383653	-0.694636	0.487283	0.699395			360.183	351.806	829.166	421.075	434.469	424.699		277	462	680	414	503	456
AN0982.2	325.29	-0.112889	0.21589	-0.522901	0.601043	0.778641			380.988	327.438	306.06	321.401	354.14	261.712		293	430	251	316	410	281
AN0983.2	226.374	-1.06212	0.256098	-4.14733	3.36e-05	0.000763451			254.859	303.832	359.712	127.136	133.882	178.821		196	399	295	125	155	192
AN0984.2	420.234	-0.437702	0.263315	-1.66228	0.0964575	0.286706			461.606	376.173	613.339	394.631	304.042	371.612		355	494	503	388	352	399
AN0985.2	126.701	-0.69398	0.334137	-2.07693	0.0378078	0.160446			115.727	137.067	217.046	102.726	77.738	109.9		89	180	178	101	90	118
AN0986.2	756.05	-0.0940308	0.251767	-0.373483	0.708789	0.845758			663.152	731.786	947.444	722.134	877.575	594.207		510	961	777	710	1016	638
AN0987.2	112.366	-0.00628693	0.458513	-0.0137115	0.98906	0.994486			167.739	64.7261	106.084	104.76	72.5554	158.331		129	85	87	103	84	170
AN0988.2	983.514	0.309131	0.221803	1.39372	0.163403	0.391219			928.413	951.855	754.785	1213.39	1179.03	873.614		714	1250	619	1193	1365	938
AN0989.2	824.489	-0.292835	0.156912	-1.86624	0.0620082	0.218604			889.404	924.441	909.644	758.749	801.565	663.127		684	1214	746	746	928	712
AN0990.2	973.579	-0.0735594	0.152727	-0.481641	0.630061	0.798907			979.125	980.03	1036.46	936.74	1037.37	871.752		753	1287	850	921	1201	936
AN0991.2	740.827	1.1478	0.303595	3.78069	0.000156395	0.00261225			448.603	559.691	373.125	746.544	1347.46	969.544		345	735	306	734	1560	1041
AN0992.2	565.595	1.45457	0.469737	3.09655	0.00195785	0.0198601			218.45	487.35	199.975	735.356	516.526	1235.91		168	640	164	723	598	1327
AN0993.2	1373.08	3.22797	0.460236	7.01373	2.32e-12	3.63e-10			150.835	476.689	164.614	2347.44	2561.9	2537.02		116	626	135	2308	2966	2724
AN0994.2	166.803	0.000943091	0.205493	0.00458942	0.996338	0.998311			183.342	170.572	146.323	168.837	176.206	155.537		141	224	120	166	204	167
AN0995.2	543.125	-0.343073	0.169026	-2.02971	0.0423864	0.171338			550.026	606.141	665.772	480.067	449.153	507.59		423	796	546	472	520	545
AN0996.2	181.652	-0.0391607	0.209489	-0.186934	0.851712	0.925576			166.438	211.692	173.149	169.854	190.89	177.889		128	278	142	167	221	191
AN0997.2	1682.55	-0.350248	0.244212	-1.4342	0.151516	0.374929			2076.58	1398.08	2183.88	1540.89	1305.13	1590.76		1597	1836	1791	1515	1511	1708
AN0998.2	716.508	-0.290431	0.186526	-1.55705	0.119458	0.324875			846.495	667.821	852.334	604.152	640.906	687.343		651	877	699	594	742	738
AN0999.2	1215.99	-0.374078	0.203139	-1.84148	0.0655508	0.226181			1375.72	1127	1616.87	1043.53	1118.56	1014.25		1058	1480	1326	1026	1295	1089
AN1000.2	124.991	-0.587728	0.473134	-1.2422	0.214162	0.456333			115.727	98.2314	236.556	112.897	56.1441	130.39		89	129	194	111	65	140
AN1001.2	838.333	1.00139	0.220381	4.54389	5.52e-06	0.000178907			581.234	583.297	510.913	1073.03	1360.41	921.114		447	766	419	1055	1575	989
AN1002.2	898.23	-0.595916	0.154682	-3.85252	0.000116911	0.0021039			1103.95	984.599	1155.96	723.151	743.693	678.029		849	1293	948	711	861	728
AN1003.2	3427.03	-0.669893	0.249924	-2.68039	0.00735367	0.0527136			4041.33	3177.67	5407.87	2742.08	2475.52	2717.7		3108	4173	4435	2696	2866	2918
AN1004.2	233.086	-0.0607607	0.263992	-0.230161	0.817967	0.905437			283.465	240.629	190.22	181.042	247.034	256.124		218	316	156	178	286	275
AN1005.2	361.821	-0.106714	0.175111	-0.609408	0.542254	0.738102			386.189	379.98	359.712	310.213	380.916	353.916		297	499	295	305	441	380
AN1006.2	555.899	-0.666172	0.49135	-1.3558	0.175163	0.410001			999.93	803.365	242.653	453.622	482.839	352.985		769	1055	199	446	559	379
AN1007.2	4368.11	0.33044	0.581143	0.568604	0.569625	0.757203			5947.57	4510.27	1152.3	4499.61	7137.21	2961.72		4574	5923	945	4424	8263	3180
AN1008.2	375.383	-0.473063	0.565355	-0.836753	0.402732	0.63079			635.846	539.131	134.13	289.871	446.561	206.762		489	708	110	285	517	222
AN1009.2	19.3043	-0.201103	0.570008	-0.352808	0.724233	0.855396			32.5075	15.2297	14.6323	10.1709	18.1389	25.1467		25	20	12	10	21	27
AN1010.2	422.566	-0.212573	0.164684	-1.29079	0.196776	0.43693			468.108	413.486	480.429	377.34	384.371	411.66		360	543	394	371	445	442
AN1011.2	408.464	-0.141356	0.184106	-0.767798	0.442607	0.66499			453.804	370.843	462.138	367.17	386.099	410.729		349	487	379	361	447	441
AN1012.2	174.798	0.3539	0.208194	1.69985	0.0891584	0.274103			174.24	140.875	146.323	183.076	213.348	190.929		134	185	120	180	247	205
AN1013.2	9440.68	-0.367206	0.274474	-1.33786	0.180943	0.417446			11364.6	8112.85	12430.2	10178	6445.34	8113.06		8740	10654	10194	10007	7462	8711
AN1014.2	386.353	0.176239	0.335965	0.524576	0.599878	0.777366			404.393	399.779	284.111	388.528	567.487	273.819		311	525	233	382	657	294
AN1015.2	2052.13	1.47468	0.427278	3.45134	0.000557809	0.00752081			1146.86	1511.55	598.707	2857.01	4241.9	1956.78		882	1985	491	2809	4911	2101
AN1016.2	515.563	0.215073	0.240361	0.894789	0.3709	0.603896			538.324	501.818	391.415	561.434	648.68	451.709		414	659	321	552	751	485
AN1017.2	1643.66	0.320571	0.155452	2.06218	0.0391904	0.163967			1443.33	1474.99	1466.89	1927.39	1939.99	1609.39		1110	1937	1203	1895	2246	1728
AN1018.2	607.662	-0.0129368	0.162143	-0.079786	0.936407	0.968379			574.732	609.187	647.481	551.263	649.544	613.765		442	800	531	542	752	659
AN1019.2	2324.46	-0.299435	0.263444	-1.13661	0.2557	0.502176			2993.29	2712.41	1988.78	2137.92	2479.84	1634.53		2302	3562	1631	2102	2871	1755
AN1020.2	30.9964	0.0769893	0.459249	0.167642	0.866865	0.933926			33.8078	29.6979	26.826	49.8374	21.5939	24.2153		26	39	22	49	25	26
AN1021.2	412.453	0.41548	0.202961	2.04709	0.040649	0.166744			377.087	320.585	363.37	519.733	394.736	499.208		290	421	298	511	457	536
AN1022.2	427.151	0.173736	0.251926	0.689632	0.490426	0.701587			509.717	319.062	376.783	507.528	411.147	438.67		392	419	309	499	476	471
AN1023.2	874.099	-0.425979	0.191482	-2.22464	0.0261052	0.124754			1107.85	1021.15	877.941	703.826	846.48	687.343		852	1341	720	692	980	738
AN1024.2	315.18	0.444994	0.162579	2.7371	0.00619835	0.0462029			280.865	257.382	263.382	350.896	380.916	357.642		216	338	216	345	441	384
AN1025.2	1159.73	-0.227078	0.169741	-1.33779	0.180964	0.417446			1176.77	1433.87	1140.1	1089.3	1041.69	1076.65		905	1883	935	1071	1206	1156
AN1026.2	262.993	-0.16872	0.171518	-0.983685	0.32527	0.568232			263.961	285.556	285.331	244.102	264.309	234.702		203	375	234	240	306	252
AN1027.2	424.976	0.40229	0.236095	1.70393	0.0883933	0.272335			412.195	388.357	297.524	517.699	536.392	397.69		317	510	244	509	621	427
AN1028.2	164.055	0.853077	0.333186	2.56036	0.0104562	0.0678315			118.327	156.866	74.3811	201.384	246.17	187.203		91	206	61	198	285	201
AN1029.2	4.1163	2.42996	1.18197	2.05586	0.0397956	0.165342			1.3003	2.28445	0	12.2051	5.18253	3.72543		1	3	0	12	6	4
AN1030.2	0.970579	0.865026	1.98548	0.435677	0.663071	NA			1.3003	0.761484	0	2.03418	1.72751	0		1	1	0	2	2	0
AN1031.2	0.287918	1.57145	4.04712	0.388287	0.697804	NA			0	0	0	0	1.72751	0		0	0	0	0	2	0
AN1032.2	27.2429	1.80131	0.465142	3.8726	0.000107681	0.00196243			7.80179	16.7526	10.9743	37.6323	36.2777	54.0188		6	22	9	37	42	58
AN1033.2	14.9904	0.751893	0.625897	1.20131	0.229633	0.474035			5.2012	19.0371	8.53553	13.2222	21.5939	22.3526		4	25	7	13	25	24
AN1034.2	5.92968	-0.00173406	1.07834	-0.00160808	0.998717	0.999401			6.50149	5.33039	6.09681	2.03418	14.6838	0.931359		5	7	5	2	17	1
AN1035.2	11.0716	5.83817	1.31957	4.42428	9.68e-06	0.000279312			0	0.761484	0	29.4956	13.8201	22.3526		0	1	0	29	16	24
AN1036.2	1.43065	-1.78136	2.22547	-0.800441	0.423455	0.64953			0	5.33039	1.21936	2.03418	0	0		0	7	1	2	0	0
AN1037.2	1891.6	0.270751	0.194101	1.3949	0.163047	0.391219			1431.63	1776.54	1935.13	2136.91	2197.39	1872.03		1101	2333	1587	2101	2544	2010
AN1038.2	871.251	-0.167037	0.217423	-0.768259	0.442333	0.664957			876.401	1064.55	823.069	818.758	952.722	691.999		674	1398	675	805	1103	743
AN1039.2	1689.98	0.00440131	0.31186	0.0141131	0.98874	0.994404			1755.4	1719.43	1587.61	1516.48	2410.74	1150.23		1350	2258	1302	1491	2791	1235
AN1040.2	24.437	1.43254	0.449592	3.1863	0.00144105	0.015711			16.9039	9.89929	13.413	38.6494	26.7764	40.9798		13	13	11	38	31	44
AN1041.2	199.671	0.570106	0.223801	2.54738	0.0108536	0.0696386			149.534	174.38	157.298	282.751	225.44	208.624		115	229	129	278	261	224
AN1042.2	1.20827	2.50607	1.80505	1.38836	0.165026	NA			0	0.761484	0	2.03418	2.59127	1.86272		0	1	0	2	3	2
AN1043.2	0.155226	0.774663	4.08047	0.189846	0.84943	NA			0	0	0	0	0	0.931359		0	0	0	0	0	1
AN1044.2	95.8759	-0.507542	0.324006	-1.56646	0.117242	0.320913			84.5194	152.297	99.9877	74.2476	91.558	72.646		65	200	82	73	106	78
AN1045.2	746.832	-0.603206	0.349653	-1.72516	0.0844993	0.264988			685.258	801.081	1215.7	711.963	385.235	681.754		527	1052	997	700	446	732
AN1046.2	6.77859	0.455847	0.79971	0.570015	0.568667	0.756406			3.9009	9.13781	3.65809	12.2051	4.31878	7.45087		3	12	3	12	5	8
AN1047.2	4465.4	-0.62717	0.380474	-1.64839	0.0992725	0.291747			3518.61	4374.72	8369.7	4426.38	3061.15	3041.82		2706	5745	6864	4352	3544	3266
AN1048.2	404.346	-0.0607748	0.247951	-0.245108	0.806373	0.900706			373.186	333.53	532.861	377.34	418.921	390.239		287	438	437	371	485	419
AN1049.2	318.384	0.333559	0.166152	2.00755	0.0446907	0.177075			278.264	297.74	268.26	376.323	338.592	351.122		214	391	220	370	392	377
AN1050.2	868.451	0.890308	0.278047	3.20201	0.00136473	0.0150505			553.927	756.153	514.571	1260.17	1290.45	835.429		426	993	422	1239	1494	897
AN1051.2	287.043	0.201986	0.193768	1.04241	0.29722	0.542298			265.261	299.263	235.337	291.905	297.996	332.495		204	393	193	287	345	357
AN1052.2	2612.06	-0.446797	0.159603	-2.79943	0.00511924	0.0400689			3278.05	3138.84	2622.85	2210.14	2219.85	2202.66		2521	4122	2151	2173	2570	2365
AN1053.2	272.878	-0.416921	0.184605	-2.25846	0.0239172	0.117496			283.465	332.768	319.473	216.64	253.944	230.977		218	437	262	213	294	248
AN1054.2	170.956	0.109468	0.222983	0.490926	0.623479	0.79525			152.135	175.141	165.833	169.854	208.165	154.606		117	230	136	167	241	166
AN1055.2	1276.71	-0.490851	0.165157	-2.97201	0.00295852	0.0270161			1364.01	1546.57	1564.44	1099.47	1136.7	949.054		1049	2031	1283	1081	1316	1019
AN1056.2	364.443	-0.350607	0.230047	-1.52407	0.127492	0.337271			387.489	340.383	498.719	292.922	353.276	313.868		298	447	409	288	409	337
AN1057.2	729.825	0.126449	0.203397	0.621685	0.534149	0.732064			781.48	690.666	621.875	750.613	875.848	658.47		601	907	510	738	1014	707
AN1058.2	3579.75	-0.155278	0.269924	-0.575264	0.565113	0.754183			2916.57	4398.33	4000.73	3370.64	2643.95	4148.27		2243	5776	3281	3314	3061	4454
AN1059.2	792.504	0.0982726	0.282607	0.347736	0.728038	0.856364			800.984	783.567	712.107	837.065	1061.56	559.746		616	1029	584	823	1229	601
AN1060.2	580.22	-0.050913	0.189073	-0.269276	0.787717	0.890283			535.723	560.452	675.527	591.947	606.356	511.316		412	736	554	582	702	549
AN1061.2	1183.37	-0.685122	0.485946	-1.40987	0.158578	0.38522			2128.59	1554.19	695.036	684.502	1402.74	635.187		1637	2041	570	673	1624	682
AN1062.2	432.027	0.135908	0.360523	0.376973	0.706193	0.843946			527.921	458.413	248.75	385.477	592.536	379.063		406	602	204	379	686	407
AN1063.2	1163.65	-0.291575	0.266704	-1.09326	0.274282	0.519456			1694.29	1157.46	991.341	1039.47	938.902	1160.47		1303	1520	813	1022	1087	1246
AN1064.2	443.405	-0.421554	0.237606	-1.77418	0.0760342	0.24771			460.306	448.514	614.558	422.092	313.543	401.416		354	589	504	415	363	431
AN1065.2	681.15	0.0906958	0.142424	0.636801	0.524254	0.725605			677.456	641.169	660.894	733.322	662.5	711.558		521	842	542	721	767	764
AN1066.2	1053.94	1.94908	0.480244	4.05853	4.94e-05	0.00105408			395.291	357.136	548.713	1407.65	758.377	2856.48		304	469	450	1384	878	3067
AN1067.2	115.596	1.0254	0.240145	4.2699	1.96e-05	0.000497783			72.8167	85.2862	69.5036	141.376	148.566	176.027		56	112	57	139	172	189
AN1068.2	112.318	0.104105	0.267638	0.388978	0.697293	0.839271			110.525	127.929	85.3553	125.102	100.196	124.802		85	168	70	123	116	134
AN1069.2	604.548	0.226711	0.160148	1.41563	0.156883	0.382851			618.942	520.855	532.861	630.596	659.045	664.99		476	684	437	620	763	714
AN1070.2	48.1595	0.384939	0.341814	1.12617	0.260095	0.506881			45.5105	44.1661	35.3615	58.9912	39.7327	65.1951		35	58	29	58	46	70
AN1071.2	68.7175	1.46889	0.276059	5.32092	1.03e-07	5.84e-06			42.9099	31.9823	35.3615	102.726	95.0131	104.312		33	42	29	101	110	112
AN1072.2	14.7526	-0.344279	0.785788	-0.438132	0.661291	0.817733			24.7057	19.7986	4.87745	15.2564	4.31878	19.5585		19	26	4	15	5	21
AN1073.2	2.58066	0.742982	1.35329	0.549019	0.582993	0.765283			5.2012	0.761484	0	4.06836	1.72751	3.72543		4	1	0	4	2	4
AN1074.2	1369.7	-0.118494	0.283363	-0.41817	0.675823	0.826017			1864.63	1194.77	1219.36	1252.04	1612.63	1074.79		1434	1569	1000	1231	1867	1154
AN1075.2	589.276	0.444755	0.263093	1.69048	0.0909355	0.27621			527.921	616.04	352.396	651.955	730.737	656.608		406	809	289	641	846	705
AN1076.2	348.901	0.183738	0.248286	0.740025	0.459285	0.67726			365.384	335.814	279.234	305.127	459.518	348.328		281	441	229	300	532	374
AN1077.2	10.7527	1.43422	0.591842	2.42332	0.0153795	0.0875543			5.2012	6.09187	6.09681	13.2222	19.0026	14.9017		4	8	5	13	22	16
AN1078.2	1.98458	1.64878	1.46323	1.12681	0.259822	0.506642			0	1.52297	1.21936	3.05127	5.18253	0.931359		0	2	1	3	6	1
AN1079.2	442.901	-0.432307	0.183415	-2.35699	0.0184237	0.0990246			503.216	573.397	448.725	375.306	398.191	358.573		387	753	368	369	461	385
AN1080.2	216.636	-0.0878153	0.308957	-0.284232	0.776233	0.885208			188.543	294.694	185.343	180.025	184.844	266.369		145	387	152	177	214	286
AN1081.2	325.055	-0.260218	0.307592	-0.845984	0.397562	0.626144			319.874	354.851	387.757	353.947	187.435	346.465		246	466	318	348	217	372
AN1082.2	1828.67	-0.33253	0.165516	-2.00905	0.0445315	0.17677			2090.88	1791.77	2233.87	1717.87	1548.71	1588.9		1608	2353	1832	1689	1793	1706
AN1083.2	150.534	-0.359924	0.280442	-1.28342	0.199346	0.439701			172.94	129.452	206.072	126.119	114.016	154.606		133	170	169	124	132	166
AN1084.2	1998.42	0.249492	0.32251	0.773596	0.43917	0.662528			1250.89	1571.7	2655.77	2334.22	1965.04	2212.91		962	2064	2178	2295	2275	2376
AN1085.2	1734.1	-0.0976051	0.175602	-0.555833	0.578325	0.762414			2001.16	1803.19	1574.2	1622.26	1825.11	1578.65		1539	2368	1291	1595	2113	1695
AN1086.2	556.438	-0.0189965	0.203465	-0.0933649	0.925614	0.963938			603.339	608.426	468.235	506.511	618.449	533.668		464	799	384	498	716	573
AN1087.2	0	NA	NA	NA	NA	NA			0	0	0	0	0	0		0	0	0	0	0	0
AN1088.2	55.7232	-0.457098	0.348361	-1.31214	0.189472	0.42744			80.6185	50.2579	63.4068	36.6152	58.7353	44.7052		62	66	52	36	68	48
AN1089.2	757.081	0.582324	0.207675	2.80401	0.00504707	0.0396483			680.056	568.828	570.661	929.62	755.786	1037.53		523	747	468	914	875	1114
AN1090.2	276.259	-0.00851514	0.235293	-0.0361896	0.971131	0.983826			293.868	232.253	306.06	258.341	240.124	326.907		226	305	251	254	278	351
AN1091.2	1526.96	-0.383624	0.18962	-2.02312	0.043061	0.173251			1640.98	1592.26	1953.42	1365.95	1148.79	1460.37		1262	2091	1602	1343	1330	1568
AN1092.2	377.276	1.33788	0.225188	5.94119	2.83e-09	2.34e-07			241.856	191.132	209.73	536.007	453.471	631.461		186	251	172	527	525	678
AN1093.2	1220.1	-0.27911	0.15527	-1.79757	0.0722448	0.240686			1331.51	1366.1	1315.69	1081.17	1223.08	1003.07		1024	1794	1079	1063	1416	1077
AN1094.2	2134.89	-0.137185	0.291328	-0.470896	0.637715	0.802555			2175.4	1818.42	2715.52	2245.74	1424.33	2429.91		1673	2388	2227	2208	1649	2609
AN1095.2	530.625	-0.336475	0.233122	-1.44334	0.148925	0.370997			530.522	495.726	751.127	490.237	468.155	447.983		408	651	616	482	542	481
AN1096.2	833.317	0.0719253	0.169957	0.423198	0.672151	0.824158			854.296	859.715	723.082	885.886	898.305	778.616		657	1129	593	871	1040	836
AN1097.2	440.319	0.377612	0.164584	2.29435	0.0217706	0.111008			397.891	385.311	365.809	485.152	463.837	543.913		306	506	300	477	537	584
AN1098.2	1.19121	1.28583	2.42292	0.530695	0.59563	NA			1.3003	0.761484	0	5.08545	0	0		1	1	0	5	0	0
AN1099.2	720.879	0.109243	0.199082	0.548735	0.583187	0.765387			759.375	631.27	691.378	678.399	878.439	686.411		584	829	567	667	1017	737
AN1100.2	203.62	1.02109	0.79039	1.29188	0.196399	0.436318			218.45	118.03	67.0649	100.692	638.315	79.1655		168	155	55	99	739	85
AN1101.2	89.3024	1.54126	0.913041	1.68806	0.0914006	0.276796			88.4203	34.2668	14.6323	42.7178	321.317	34.4603		68	45	12	42	372	37
AN1102.2	2187.49	0.191138	0.16246	1.17652	0.239386	0.483974			1897.14	2061.34	2169.24	2568.15	2100.65	2328.4		1459	2707	1779	2525	2432	2500
AN1103.2	332.168	-0.596922	0.318386	-1.87484	0.0608151	0.215902			422.597	290.125	487.745	303.093	303.178	186.272		325	381	400	298	351	200
AN1104.2	585.889	0.061537	0.212785	0.289197	0.77243	0.882643			527.921	500.295	692.598	644.835	542.438	607.246		406	657	568	634	628	652
AN1105.2	1058.31	0.0928807	0.286388	0.324317	0.745698	0.868232			873.801	788.897	1410.8	1138.12	965.678	1172.58		672	1036	1157	1119	1118	1259
AN1106.2	128.564	0.000432024	0.292043	0.00147931	0.99882	0.999401			128.73	143.159	113.401	101.709	114.879	169.507		99	188	93	100	133	182
AN1107.2	19.3417	0.881328	0.496598	1.77473	0.0759419	0.247681			11.7027	14.4682	14.6323	20.3418	36.2777	18.6272		9	19	12	20	42	20
AN1108.2	9.97929	1.29763	0.72508	1.78964	0.0735125	0.243213			3.9009	6.09187	7.31617	8.13672	24.1851	10.2449		3	8	6	8	28	11
AN1109.2	18.4501	0.792764	0.773203	1.0253	0.305222	0.548513			10.4024	25.8904	3.65809	11.188	36.2777	23.284		8	34	3	11	42	25
AN1110.2	144.725	-0.1251	0.250963	-0.498479	0.618146	0.790911			140.432	185.802	125.594	140.358	148.566	127.596		108	244	103	138	172	137
AN1111.2	218.821	0.0428416	0.208868	0.205113	0.837484	0.916385			201.546	249.005	195.098	207.486	241.851	217.938		155	327	160	204	280	234
AN1112.2	38.7479	1.36855	0.396777	3.44917	0.00056231	0.00755779			19.5045	29.6979	14.6323	49.8374	52.6891	66.1265		15	39	12	49	61	71
AN1113.2	7.25658	0.786826	0.747274	1.05293	0.292373	0.538428			9.10209	4.5689	2.43872	12.2051	7.7738	7.45087		7	6	2	12	9	8
AN1114.2	286.664	0.480429	0.272133	1.76542	0.0774938	0.250979			260.06	279.465	178.027	273.597	386.099	342.74		200	367	146	269	447	368
AN1115.2	609.081	-0.614912	0.19624	-3.13347	0.00172754	0.0179907			786.681	683.051	741.372	558.383	473.338	411.66		605	897	608	549	548	442
AN1116.2	1136.68	-0.358869	0.155726	-2.30449	0.0211949	0.109042			1291.2	1220.66	1320.57	1065.91	1030.46	891.31		993	1603	1083	1048	1193	957
AN1117.2	1098.83	-0.306151	0.177733	-1.72253	0.0849733	0.265796			1378.32	1072.93	1194.97	1015.06	1022.69	909.006		1060	1409	980	998	1184	976
AN1118.2	1181.5	-0.198177	0.208713	-0.949522	0.342355	0.581889			1196.27	1101.11	1491.28	1014.04	1251.58	1034.74		920	1446	1223	997	1449	1111
AN1119.2	165.851	-0.12949	0.278896	-0.464296	0.642436	0.805926			214.549	133.26	173.149	144.427	142.52	187.203		165	175	142	142	165	201
AN1120.2	429.818	-0.444149	0.298784	-1.48652	0.137142	0.352448			505.816	526.947	453.603	376.323	475.929	240.291		389	692	372	370	551	258
AN1121.2	402.578	-0.562911	0.223894	-2.51419	0.0119307	0.0743882			521.42	382.265	537.739	354.964	324.772	294.309		401	502	441	349	376	316
AN1122.2	8049.7	-0.310539	0.229754	-1.35161	0.176499	0.412118			9234.72	7023.93	10480.4	7944.49	6187.08	7427.58		7102	9224	8595	7811	7163	7975
AN1123.2	93.7825	1.19718	0.263663	4.54059	5.61e-06	0.000180733			62.4143	63.9646	43.897	121.034	138.201	133.184		48	84	36	119	160	143
AN1124.2	433.163	0.258359	0.255555	1.01097	0.31203	0.555251			462.906	385.311	335.325	491.255	365.368	558.815		356	506	275	483	423	600
AN1125.2	8.66188	-0.0484296	0.653921	-0.0740604	0.940962	0.970846			9.10209	7.61484	9.7549	12.2051	8.63755	4.65679		7	10	8	12	10	5
AN1126.2	6764.81	0.0398055	0.191095	0.208302	0.834993	0.914982			6491.09	5807.08	7717.34	6681.27	6295.91	7596.16		4992	7626	6329	6569	7289	8156
AN1127.2	173.701	-0.00856066	0.193393	-0.0442656	0.964693	0.980769			165.138	169.811	187.782	183.076	176.206	160.194		127	223	154	180	204	172
AN1128.2	968.869	-0.229544	0.147219	-1.5592	0.118949	0.323923			1118.26	1043.99	975.49	869.612	940.629	865.232		860	1371	800	855	1089	929
AN1129.2	169.576	0.612388	0.493396	1.24117	0.214544	0.456921			139.132	197.986	64.6262	148.495	313.543	153.674		107	260	53	146	363	165
AN1130.2	1059.96	-0.0156104	0.173416	-0.0900169	0.928274	0.965656			947.918	1072.17	1176.68	1020.14	990.727	1152.09		729	1408	965	1003	1147	1237
AN1131.2	84.9205	-0.113732	0.287408	-0.395716	0.692315	0.837241			75.4173	108.131	80.4779	74.2476	96.7406	74.5087		58	142	66	73	112	80
AN1132.2	238.841	0.0177505	0.234277	0.0757671	0.939604	0.969703			198.946	273.373	238.995	215.623	280.72	225.389		153	359	196	212	325	242
AN1133.2	1375.11	0.0761994	0.148496	0.513141	0.607853	0.783668			1397.82	1349.35	1269.36	1426.98	1510.71	1296.45		1075	1772	1041	1403	1749	1392
AN1134.2	146.483	0.0338423	0.302	0.11206	0.910776	0.956826			124.829	197.224	110.962	135.273	160.658	149.949		96	259	91	133	186	161
AN1135.2	41.565	-0.109975	0.315014	-0.349113	0.727004	0.856112			36.4084	44.1661	48.7745	39.6665	44.0515	36.323		28	58	40	39	51	39
AN1136.2	64.5453	1.06597	0.448624	2.37609	0.0174973	0.0959284			50.7117	55.5883	18.2904	86.4527	104.514	71.7146		39	73	15	85	121	77
AN1137.2	24.0053	-0.0840066	0.413376	-0.203221	0.838963	0.917403			23.4054	29.6979	20.7292	20.3418	29.3677	20.4899		18	39	17	20	34	22
AN1138.2	12.9864	0.0946779	0.683084	0.138604	0.889763	0.946258			9.10209	9.13781	19.5098	17.2905	5.18253	17.6958		7	12	16	17	6	19
AN1139.2	115.599	-0.78868	0.326876	-2.41278	0.0158314	0.089417			197.645	145.443	96.3296	85.4356	81.193	87.5477		152	191	79	84	94	94
AN1140.2	261.132	-0.790704	0.676199	-1.16934	0.242268	0.487483			503.216	437.092	52.4326	211.555	211.62	150.88		387	574	43	208	245	162
AN1141.2	1719.92	-0.171844	0.219852	-0.781639	0.434427	0.65898			1604.57	1577.79	2285.08	1610.05	1702.46	1539.54		1234	2072	1874	1583	1971	1653
AN1142.2	193.078	0.223428	0.183499	1.2176	0.223378	0.466722			176.841	179.71	178.027	191.213	219.394	213.281		136	236	146	188	254	229
AN1143.2	1175.27	0.174038	0.152684	1.13985	0.254348	0.500779			1191.07	1118.62	1003.53	1297.81	1184.21	1256.4		916	1469	823	1276	1371	1349
AN1144.2	400.652	-0.671444	0.256026	-2.62256	0.00872724	0.0594899			579.933	450.798	446.286	363.101	329.091	234.702		446	592	366	357	381	252
AN1145.2	61.2013	-0.825536	0.288213	-2.86432	0.004179	0.0344657			74.117	83.7632	76.8198	41.7007	53.5528	37.2543		57	110	63	41	62	40
AN1146.2	1192.61	-0.0793486	0.261572	-0.303353	0.761621	0.876567			1339.31	1302.9	1034.02	1106.59	1478.75	894.104		1030	1711	848	1088	1712	960
AN1147.2	219.537	-0.311962	0.269553	-1.15733	0.247136	0.492475			279.564	257.382	192.659	188.162	239.26	160.194		215	338	158	185	277	172
AN1148.2	303.274	0.351184	0.232396	1.51115	0.130751	0.341861			228.853	251.29	319.473	385.477	293.677	340.877		176	330	262	379	340	366
AN1149.2	258.9	-0.0637387	0.219773	-0.29002	0.771801	0.882458			305.57	261.95	226.801	234.948	288.494	235.634		235	344	186	231	334	253
AN1150.2	399.911	-0.26999	0.261659	-1.03184	0.302148	0.546254			373.186	376.934	562.126	365.135	412.875	309.211		287	495	461	359	478	332
AN1151.2	218.583	0.215049	0.276889	0.776662	0.437358	0.661049			237.955	207.124	162.175	199.35	296.268	208.624		183	272	133	196	343	224
AN1152.2	2278.02	-0.364889	0.214873	-1.69816	0.0894776	0.274202			2884.06	2059.81	2750.88	2245.74	1816.48	1911.15		2218	2705	2256	2208	2103	2052
AN1153.2	2.86298	-0.690822	1.14753	-0.602006	0.54717	0.741922			3.9009	5.33039	1.21936	4.06836	1.72751	0.931359		3	7	1	4	2	1
AN1154.2	1153.13	-0.245912	0.19013	-1.29339	0.195875	0.435267			1330.21	1075.98	1348.61	976.407	1001.96	1185.62		1023	1413	1106	960	1160	1273
AN1155.2	2325.1	0.216878	0.261993	0.8278	0.407784	0.635627			2115.59	1605.21	2732.59	2307.78	2869.39	2320.01		1627	2108	2241	2269	3322	2491
AN1156.2	1118.27	-0.269064	0.276178	-0.97424	0.329937	0.572202			994.729	1138.42	1533.96	944.877	1270.58	827.046		765	1495	1258	929	1471	888
AN1157.2	418.82	-0.318192	0.207259	-1.53524	0.124725	0.332954			416.096	501.056	476.771	385.477	421.512	312.005		320	658	391	379	488	335
AN1158.2	3453.12	-0.210929	0.227694	-0.926371	0.354253	0.593088			3180.53	3958.19	3976.34	3021.78	3915.4	2666.48		2446	5198	3261	2971	4533	2863
AN1159.2	319.831	-0.0983105	0.205374	-0.47869	0.632159	0.800011			354.982	328.961	308.499	314.281	352.412	259.849		273	432	253	309	408	279
AN1160.2	8975.2	0.415284	0.23381	1.77616	0.0757058	0.247328			8912.25	8340.53	5823.67	9740.67	9540.18	11493.9		6854	10953	4776	9577	11045	12341
AN1161.2	472.853	0.0635225	0.313015	0.202937	0.839184	0.917471			448.603	407.394	531.642	432.263	342.911	674.304		345	535	436	425	397	724
AN1162.2	7896.97	-0.564484	0.36857	-1.53155	0.125634	0.333956			7721.17	6519.06	14027.5	7324.07	4558.9	7231.07		5938	8561	11504	7201	5278	7764
AN1163.2	751.02	0.594998	0.18341	3.24409	0.00117827	0.0134068			511.017	655.638	626.752	977.424	878.439	856.85		393	861	514	961	1017	920
AN1164.2	405.258	-0.525573	0.615259	-0.85423	0.392977	0.62254			305.57	249.005	880.379	426.161	125.244	445.189		235	327	722	419	145	478
AN1165.2	259.368	-0.325822	0.230947	-1.41081	0.158301	0.384663			283.465	252.051	330.447	254.273	189.162	246.81		218	331	271	250	219	265
AN1166.2	8919.27	-0.5011	0.24813	-2.01951	0.0434341	0.174182			12069.4	8124.27	11165.7	8919.88	6474.71	6761.66		9282	10669	9157	8770	7496	7260
AN1167.2	1732.1	-0.372692	0.161937	-2.30146	0.0213657	0.109659			2053.17	1829.08	1982.68	1430.03	1690.37	1407.28		1579	2402	1626	1406	1957	1511
AN1168.2	1243.18	-0.292241	0.22801	-1.2817	0.199948	0.440168			1183.27	1552.67	1369.34	1140.16	1311.18	902.486		910	2039	1123	1121	1518	969
AN1169.2	97.9543	0.548877	0.356104	1.54134	0.123234	0.330356			106.625	86.8092	45.1164	112.897	122.653	113.626		82	114	37	111	142	122
AN1170.2	38.2731	-0.390443	0.364299	-1.07177	0.283825	0.528854			35.1081	49.4964	45.1164	36.6152	24.1851	39.1171		27	65	37	36	28	42
AN1171.2	892.725	-0.0193201	0.269617	-0.0716576	0.942874	0.971796			947.918	1023.43	724.301	920.467	1077.1	663.127		729	1344	594	905	1247	712
AN1172.2	482.677	-0.155598	0.148874	-1.04517	0.295946	0.541142			498.014	529.993	497.5	438.366	453.471	478.718		383	696	408	431	525	514
AN1173.2	255.369	0.439722	0.277798	1.58288	0.113448	0.314839			214.549	279.465	154.859	303.093	309.224	271.025		165	367	127	298	358	291
AN1174.2	105.496	0.94285	0.469161	2.00965	0.0444681	0.176681			75.4173	107.369	32.9228	110.863	119.198	187.203		58	141	27	109	138	201
AN1175.2	182.204	-0.706058	0.588307	-1.20015	0.23008	0.4747			153.435	111.177	413.364	148.495	66.5091	200.242		118	146	339	146	77	215
AN1176.2	300.178	-0.00931197	0.248071	-0.0375376	0.970056	0.983085			274.363	256.62	373.125	281.734	266.9	348.328		211	337	306	277	309	374
AN1177.2	2380.66	-0.205834	0.129556	-1.58877	0.112112	0.312605			2426.36	2556.3	2667.96	2118.6	2243.17	2271.58		1866	3357	2188	2083	2597	2439
AN1178.2	418.411	0.113273	0.191961	0.590086	0.555133	0.747652			456.405	353.328	397.512	424.127	405.965	473.13		351	464	326	417	470	508
AN1179.2	751.445	0.386207	0.299109	1.29119	0.196638	0.436737			715.164	766.814	471.893	828.929	1070.19	655.676		550	1007	387	815	1239	704
AN1180.2	1148.77	0.0204085	0.26057	0.0783226	0.937571	0.968501			1171.57	1172.69	1077.92	996.748	1546.99	926.702		901	1540	884	980	1791	995
AN1181.2	14214.4	-0.144563	0.470742	-0.307096	0.75877	0.875277			22339.1	13025.9	9413.47	8692.05	22064.6	9751.32		17180	17106	7720	8546	25545	10470
AN1182.2	7493.13	-0.680088	0.186124	-3.65396	0.000258229	0.00398794			8414.23	8680.15	10587.7	6096.44	6113.66	5066.59		6471	11399	8683	5994	7078	5440
AN1183.2	31.9744	0.86617	0.558762	1.55016	0.121103	0.327486			13.003	19.7986	35.3615	22.376	62.1904	39.1171		10	26	29	22	72	42
AN1184.2	68.3016	2.44444	0.413411	5.91285	3.36e-09	2.75e-07			23.4054	25.129	14.6323	97.6407	162.386	86.6163		18	33	12	96	188	93
AN1185.2	10.8063	1.84531	0.751361	2.45596	0.0140508	0.0822682			3.9009	8.37632	1.21936	11.188	22.4576	17.6958		3	11	1	11	26	19
AN1186.2	45.2539	0.29121	0.321969	0.904465	0.365749	0.601325			48.1111	41.1201	32.9228	53.9058	53.5528	41.9111		37	54	27	53	62	45
AN1187.2	199.67	0.239603	0.267749	0.894878	0.370852	0.603896			198.946	217.784	131.691	229.862	194.345	225.389		153	286	108	226	225	242
AN1188.2	645.424	-0.0755854	0.149345	-0.506113	0.612777	0.786866			693.059	683.812	609.681	631.613	608.947	645.431		533	898	500	621	705	693
AN1189.2	1382.36	-1.24879	0.326919	-3.81989	0.000133512	0.00229433			2427.66	1742.27	1668.09	885.886	1047.73	522.492		1867	2288	1368	871	1213	561
AN1190.2	1380.82	-0.260196	0.180732	-1.43968	0.149958	0.372384			1321.1	1471.19	1722.96	1180.84	1349.19	1239.64		1016	1932	1413	1161	1562	1331
AN1191.2	1272.47	-0.452413	0.155319	-2.91279	0.00358214	0.0311563			1616.27	1338.69	1457.14	1110.66	1027	1085.03		1243	1758	1195	1092	1189	1165
AN1192.2	298.363	-0.373597	0.196473	-1.90152	0.0572337	0.208789			319.874	357.897	331.666	285.802	221.121	273.819		246	470	272	281	256	294
AN1193.2	75.475	-0.169942	0.334935	-0.507388	0.611883	0.786289			79.3182	96.7084	63.4068	51.8716	89.8305	71.7146		61	127	52	51	104	77
AN1194.2	1013.96	-0.472955	0.225875	-2.09388	0.0362711	0.156471			1071.45	1004.4	1460.8	860.458	761.832	924.839		824	1319	1198	846	882	993
AN1195.2	1116.26	-0.36348	0.178409	-2.03733	0.0416165	0.16934			1334.11	1284.62	1149.86	948.945	1107.33	872.683		1026	1687	943	933	1282	937
AN1196.2	750.706	0.428906	0.178658	2.4007	0.0163637	0.0914622			711.263	550.553	659.675	889.954	814.521	878.271		547	723	541	875	943	943
AN1197.2	73.2233	0.856461	0.32139	2.66487	0.00770191	0.0543939			62.4143	59.3957	34.1421	83.4014	98.4681	101.518		48	78	28	82	114	109
AN1198.2	710.34	0.381057	0.490963	0.776142	0.437665	0.661049			1029.84	492.68	329.228	834.014	1101.29	474.993		792	647	270	820	1275	510
AN1199.2	1533.49	2.59723	0.395381	6.56894	5.07e-11	6.32e-09			300.369	693.712	308.499	3294.36	2423.7	2180.31		231	911	253	3239	2806	2341
AN1200.2	677.683	0.12863	0.52855	0.243364	0.807723	0.90095			357.582	379.219	1205.95	968.27	485.43	669.647		275	498	989	952	562	719
AN1201.2	348.968	0.290384	0.174597	1.66317	0.0962786	0.286273			327.675	277.942	337.763	378.358	393.009	379.063		252	365	277	372	455	407
AN1202.2	34.3437	-0.0320988	0.324179	-0.0990155	0.921126	0.962123			33.8078	32.7438	37.8002	33.564	33.6864	34.4603		26	43	31	33	39	37
AN1203.2	7.74033	2.73721	1.10069	2.48683	0.0128889	0.0780225			0	5.33039	0	11.188	10.3651	19.5585		0	7	0	11	12	21
AN1204.2	677.48	-0.135836	0.175213	-0.775263	0.438184	0.661622			785.381	653.353	690.159	642.801	589.081	704.107		604	858	566	632	682	756
AN1205.2	347.661	-0.571748	0.222098	-2.57431	0.0100442	0.0656534			392.69	363.228	491.403	306.144	240.988	291.515		302	477	403	301	279	313
AN1206.2	20.1955	0.771632	0.538233	1.43364	0.151675	0.375132			11.7027	13.7067	19.5098	13.2222	27.6402	35.3916		9	18	16	13	32	38
AN1207.2	312.111	-0.487606	0.163816	-2.97655	0.00291508	0.0267628			361.483	345.714	386.538	249.187	264.309	265.437		278	454	317	245	306	285
AN1208.2	394.949	-0.38567	0.238046	-1.62015	0.105201	0.301737			442.102	388.357	512.132	381.409	270.355	375.337		340	510	420	375	313	403
AN1209.2	268.363	-0.173247	0.289371	-0.598703	0.549371	0.743735			245.756	227.684	380.441	262.409	210.756	283.133		189	299	312	258	244	304
AN1210.2	760.631	-0.31632	0.206609	-1.531	0.125768	0.333956			911.51	922.918	696.256	667.211	754.922	610.971		701	1212	571	656	874	656
AN1211.2	1287.96	-0.558036	0.195997	-2.84717	0.00441093	0.0360331			1640.98	1526.01	1435.19	1091.34	1176.43	857.781		1262	2004	1177	1073	1362	921
AN1212.2	474.393	-0.450214	0.227741	-1.97687	0.0480563	0.186291			478.51	524.662	640.165	414.973	331.682	456.366		368	689	525	408	384	490
AN1213.2	806.737	-0.235075	0.228665	-1.02804	0.303933	0.547525			864.699	832.302	920.618	645.852	938.038	638.912		665	1093	755	635	1086	686
AN1214.2	2.69362	-0.912888	1.08054	-0.844844	0.398198	0.62666			3.9009	3.04594	3.65809	2.03418	2.59127	0.931359		3	4	3	2	3	1
AN1215.2	467.653	-0.943286	0.636471	-1.48206	0.138325	0.354657			330.276	367.035	1148.64	430.229	109.697	420.043		254	482	942	423	127	451
AN1216.2	733.802	-0.110798	0.185891	-0.596038	0.55115	0.74497			755.474	717.318	813.314	740.442	598.582	777.684		581	942	667	728	693	835
AN1217.2	3608.14	0.0474925	0.221609	0.214307	0.830307	0.912521			3920.4	3601.06	3125.22	3148.91	4497.57	3355.68		3015	4729	2563	3096	5207	3603
AN1218.2	253.657	-0.527788	0.19864	-2.65701	0.00788374	0.0552313			279.564	275.657	343.86	202.401	196.936	223.526		215	362	282	199	228	240
AN1219.2	659.001	-0.0209625	0.241936	-0.0866449	0.930954	0.966881			639.747	696.758	654.797	635.681	823.159	503.865		492	915	537	625	953	541
AN1220.2	255.892	0.876545	0.179731	4.87698	1.08e-06	4.48e-05			165.138	186.564	189.001	350.896	330.818	312.936		127	245	155	345	383	336
AN1221.2	265.431	-0.018047	0.191316	-0.0943309	0.924846	0.963722			275.663	260.427	265.821	231.897	297.996	260.78		212	342	218	228	345	280
AN1222.2	4299.23	0.127401	0.393366	0.323875	0.746033	0.868416			3467.9	2969.03	5891.96	6109.66	2783.88	4572.97		2667	3899	4832	6007	3223	4910
AN1223.2	223.295	0.310352	0.479473	0.647277	0.517453	0.720481			128.73	162.196	307.279	255.29	129.563	356.71		99	213	252	251	150	383
AN1224.2	274.667	-0.31874	0.239984	-1.32817	0.184122	0.421192			362.783	288.602	263.382	280.717	203.846	248.673		279	379	216	276	236	267
AN1225.2	181.783	-0.217947	0.2575	-0.846396	0.397332	0.62598			185.943	197.224	203.633	132.222	213.348	158.331		143	259	167	130	247	170
AN1226.2	567.103	-0.0992797	0.173366	-0.57266	0.566875	0.755541			586.435	536.846	637.726	509.562	601.174	530.874		451	705	523	501	696	570
AN1227.2	618.366	0.0317266	0.149397	0.212364	0.831823	0.91337			598.137	616.802	619.436	665.177	632.269	578.374		460	810	508	654	732	621
AN1228.2	8459.64	-0.265932	0.248699	-1.0693	0.284937	0.530525			10672.9	6904.37	10135.3	7707.51	6590.45	8747.32		8208	9067	8312	7578	7630	9392
AN1229.2	489.159	-0.277546	0.188712	-1.47074	0.141362	0.35833			603.339	457.652	548.713	432.263	466.428	426.562		464	601	450	425	540	458
AN1230.2	418.779	-0.312269	0.263276	-1.18609	0.235587	0.480217			416.096	377.696	598.707	340.725	346.366	433.082		320	496	491	335	401	465
AN1231.2	214.583	-0.284751	0.225285	-1.26396	0.206246	0.447108			193.745	229.207	284.111	196.298	196.936	187.203		149	301	233	193	228	201
AN1232.2	508.088	-0.442351	0.200379	-2.20757	0.0272744	0.12898			514.918	584.82	656.017	446.503	373.142	473.13		396	768	538	439	432	508
AN1233.2	391.534	-0.165494	0.181058	-0.91404	0.360696	0.59751			403.093	413.486	425.557	321.401	374.006	411.66		310	543	349	316	433	442
AN1234.2	196.024	0.00706282	0.304135	0.0232227	0.981473	0.990221			258.759	146.205	182.904	157.649	209.892	220.732		199	192	150	155	243	237
AN1235.2	664.695	-0.397651	0.458954	-0.866429	0.386255	0.616317			521.42	464.505	1281.55	660.092	383.507	677.098		401	610	1051	649	444	727
AN1236.2	114.865	-0.278738	0.241937	-1.15211	0.249277	0.494873			124.829	144.682	107.304	113.914	94.1493	104.312		96	190	88	112	109	112
AN1237.2	802.073	-0.122823	0.151047	-0.813146	0.416134	0.642309			806.185	897.789	803.56	785.194	800.701	719.009		620	1179	659	772	927	772
AN1238.2	949.355	-0.369371	0.224645	-1.64424	0.100126	0.293052			901.107	1031.81	1277.89	853.339	925.082	706.901		693	1355	1048	839	1071	759
AN1239.2	42.3166	0.0170304	0.408948	0.0416445	0.966782	0.981699			31.2072	34.2668	60.9681	40.6836	33.6864	53.0874		24	45	50	40	39	57
AN1240.2	322.354	0.10526	0.375562	0.280275	0.779267	0.886401			193.745	318.3	419.461	326.486	238.396	437.739		149	418	344	321	276	470
AN1241.2	52.7724	0.0583939	0.413668	0.141161	0.887743	0.946258			35.1081	45.689	74.3811	51.8716	39.7327	69.8519		27	60	61	51	46	75
AN1242.2	466.746	0.028569	0.304763	0.0937415	0.925314	0.963938			301.669	496.487	587.732	446.503	423.24	544.845		232	652	482	439	490	585
AN1243.2	73.5618	0.92924	0.275809	3.36915	0.000754013	0.00950718			45.5105	50.2579	56.0906	96.6236	82.0567	110.832		35	66	46	95	95	119
AN1244.2	673.965	-0.192238	0.201359	-0.9547	0.33973	0.579717			670.954	810.98	673.088	692.638	532.073	664.059		516	1065	552	681	616	713
AN1245.2	770.088	-0.0549017	0.162421	-0.338021	0.735348	0.861779			881.603	731.024	742.591	758.749	730.737	775.822		678	960	609	746	846	833
AN1246.2	7022.29	-0.0572287	0.279023	-0.205104	0.837491	0.916385			7219.26	5612.14	8653.81	8467.28	5199.81	6981.46		5552	7370	7097	8325	6020	7496
AN1247.2	947.552	0.422683	0.169743	2.49014	0.0127693	0.0775718			888.104	782.044	759.662	1143.21	1142.75	969.544		683	1027	623	1124	1323	1041
AN1248.2	399.413	-0.0704388	0.188443	-0.373793	0.708558	0.845758			374.486	443.945	408.486	339.708	416.33	413.523		288	583	335	334	482	444
AN1249.2	587.783	-0.352708	0.168058	-2.09873	0.0358405	0.155471			589.035	671.629	716.985	501.425	549.348	498.277		453	882	588	493	636	535
AN1250.2	1076.37	0.895344	0.211835	4.22662	2.37e-05	0.000584713			806.185	804.888	646.262	1542.93	1155.7	1502.28		620	1057	530	1517	1338	1613
AN1251.2	800.451	0.461807	0.230353	2.00478	0.0449867	0.178084			608.54	785.851	624.313	1127.95	831.796	824.252		468	1032	512	1109	963	885
AN1252.2	340.106	-0.366202	0.203289	-1.80138	0.0716425	0.239607			387.489	373.889	387.757	290.888	251.353	349.259		298	491	318	286	291	375
AN1253.2	80.9912	0.231498	0.246512	0.939093	0.347683	0.587064			67.6155	79.9558	75.6004	80.3501	96.7406	85.685		52	105	62	79	112	92
AN1254.2	335.569	-0.0884991	0.184944	-0.478517	0.632282	0.800011			348.48	337.337	352.396	288.854	369.687	316.662		268	443	289	284	428	340
AN1255.2	995.892	-0.31109	0.191144	-1.62752	0.103627	0.298428			1114.36	1058.46	1136.45	830.963	1054.65	780.478		857	1390	932	817	1221	838
AN1256.2	1304.12	-0.435565	0.326712	-1.33318	0.182474	0.419353			1364.01	1469.66	1664.43	1497.16	674.593	1154.88		1049	1930	1365	1472	781	1240
AN1257.2	9.05691	0.762432	0.65635	1.16162	0.245388	0.490548			2.6006	7.61484	9.7549	10.1709	12.0926	12.1077		2	10	8	10	14	13
AN1258.2	725.143	-0.141178	0.225358	-0.626459	0.531014	0.730243			683.957	710.464	887.695	615.34	624.495	828.909		526	933	728	605	723	890
AN1259.2	775.793	-0.15203	0.138346	-1.09891	0.271806	0.516587			777.579	837.632	834.044	736.373	709.143	759.989		598	1100	684	724	821	816
AN1260.2	514.423	-0.139352	0.217089	-0.641914	0.520929	0.72298			511.017	549.03	557.248	509.562	387.826	571.854		393	721	457	501	449	614
AN1261.2	618.134	4.65393	1.34005	3.47296	0.000514744	0.0070283			7.80179	127.168	6.09681	1103.54	466.428	1997.76		6	167	5	1085	540	2145
AN1262.2	404.759	0.212275	0.343198	0.618521	0.536232	0.733333			460.306	434.046	230.459	455.656	516.526	331.564		354	570	189	448	598	356
AN1263.2	6479.11	-0.0265471	0.373082	-0.0711564	0.943273	0.971969			5573.08	5445.37	8597.72	9156.86	3901.58	6200.05		4286	7151	7051	9003	4517	6657
AN1264.2	565.875	0.42244	0.328501	1.28597	0.198455	0.438733			586.435	357.897	507.255	846.219	448.289	649.157		451	470	416	832	519	697
AN1265.2	240.211	-0.208786	0.267803	-0.779625	0.435612	0.660101			293.868	285.556	192.659	255.29	185.707	228.183		226	375	158	251	215	245
AN1266.2	906.523	-0.142754	0.178603	-0.799282	0.424127	0.650298			975.224	876.468	1003.53	764.852	974.316	844.742		750	1151	823	752	1128	907
AN1267.2	1674.76	-0.342901	0.192984	-1.77684	0.0755946	0.247328			2170.2	1546.57	1903.42	1441.22	1519.35	1467.82		1669	2031	1561	1417	1759	1576
AN1268.2	363.826	0.0402705	0.195997	0.205465	0.837209	0.916385			309.471	399.779	365.809	387.511	386.962	333.426		238	525	300	381	448	358
AN1269.2	35.955	1.79903	0.538142	3.34304	0.000828674	0.0100978			13.003	26.6519	7.31617	72.2134	39.7327	56.8129		10	35	6	71	46	61
AN1270.2	1915.81	-0.512074	0.287433	-1.78154	0.074824	0.24629			2018.06	1765.12	2974.02	1894.84	1280.95	1561.89		1552	2318	2439	1863	1483	1677
AN1271.2	572.111	-0.616225	0.276859	-2.22577	0.0260296	0.124462			813.987	793.466	469.454	495.323	430.15	430.288		626	1042	385	487	498	462
AN1272.2	781.998	-0.269904	0.142227	-1.8977	0.0577362	0.210265			884.203	865.807	814.534	715.014	672.001	740.43		680	1137	668	703	778	795
AN1273.2	120.087	0.209069	0.218309	0.957676	0.338226	0.578414			98.8227	111.938	123.156	136.29	121.789	128.527		76	147	101	134	141	138
AN1274.2	13373.6	0.218846	0.320795	0.682199	0.495113	0.704736			10493.4	16120.6	10468.2	15090.6	9826.94	18241.6		8070	21170	8585	14837	11377	19586
AN1275.2	170.712	0.162913	0.34297	0.475006	0.634783	0.800866			113.126	197.224	171.93	202.401	123.517	216.075		87	259	141	199	143	232
AN1276.2	154.447	0.195724	0.271797	0.720109	0.471458	0.687357			143.033	180.472	107.304	154.598	161.522	179.752		110	237	88	152	187	193
AN1277.2	235.186	-0.177913	0.248632	-0.715568	0.474258	0.688757			258.759	301.548	187.782	210.538	228.031	224.457		199	396	154	207	264	241
AN1278.2	3832.01	-0.29875	0.186082	-1.60548	0.108388	0.30656			4945.04	3645.22	4093.4	3236.38	3590.63	3481.42		3803	4787	3357	3182	4157	3738
AN1279.2	64.6922	-0.552762	0.532436	-1.03817	0.299189	0.543876			115.727	82.2403	32.9228	53.9058	71.6917	31.6662		89	108	27	53	83	34
AN1280.2	1433.55	-0.21756	0.183504	-1.18559	0.235784	0.480505			1400.42	1573.99	1649.8	1319.17	1501.21	1156.75		1077	2067	1353	1297	1738	1242
AN1281.2	444.365	-0.159241	0.344442	-0.462316	0.643855	0.806603			373.186	324.392	709.669	443.451	409.42	406.072		287	426	582	436	474	436
AN1282.2	1808.66	-0.52736	0.212637	-2.48009	0.0131348	0.0791216			1941.35	1829.85	2636.26	1488	1399.28	1557.23		1493	2403	2162	1463	1620	1672
AN1283.2	1347.39	-0.166638	0.158147	-1.05369	0.292024	0.537899			1488.84	1405.7	1381.54	1155.41	1411.38	1241.5		1145	1846	1133	1136	1634	1333
AN1284.2	3672.78	-0.290945	0.272268	-1.0686	0.285251	0.530765			3470.5	3426.68	5228.62	3899.52	2649.14	3362.2		2669	4500	4288	3834	3067	3610
AN1285.2	22.4063	-0.144071	0.487468	-0.29555	0.767574	0.879887			32.5075	25.8904	12.1936	18.3076	25.0489	20.4899		25	34	10	18	29	22
AN1286.2	747.323	-0.220731	0.145235	-1.51982	0.128557	0.338906			751.573	847.531	813.314	666.194	715.189	690.137		578	1113	667	655	828	741
AN1287.2	1117.16	-0.365061	0.159557	-2.28797	0.0221395	0.112099			1258.69	1160.5	1354.71	1054.72	969.997	904.349		968	1524	1111	1037	1123	971
AN1288.2	836.546	-0.770041	0.507362	-1.51773	0.129082	0.33956			609.84	728.74	1825.38	803.501	341.183	710.627		469	957	1497	790	395	763
AN1289.2	610.911	-0.377164	0.227563	-1.6574	0.0974377	0.288126			720.366	761.484	588.952	467.862	644.361	482.444		554	1000	483	460	746	518
AN1290.2	163.796	0.406694	0.251634	1.61621	0.106049	0.303268			136.531	171.334	113.401	201.384	194.345	165.782		105	225	93	198	225	178
AN1291.2	539.325	0.679544	0.257164	2.64245	0.00823077	0.0570517			360.183	547.507	334.105	675.348	690.14	628.667		277	719	274	664	799	675
AN1292.2	294.725	0.020016	0.178301	0.11226	0.910618	0.956826			265.261	308.401	303.621	290.888	280.72	319.456		204	405	249	286	325	343
AN1293.2	321.601	-0.107543	0.196706	-0.546717	0.584573	0.766814			348.48	370.843	280.453	326.486	299.723	303.623		268	487	230	321	347	326
AN1294.2	14.4739	-0.199766	0.524835	-0.380626	0.703481	0.841835			10.4024	22.083	13.413	13.2222	14.6838	13.039		8	29	11	13	17	14
AN1295.2	229.732	-0.270799	0.379957	-0.71271	0.476025	0.690284			180.742	213.215	359.712	258.341	138.201	228.183		139	280	295	254	160	245
AN1296.2	359.783	-0.568207	0.258205	-2.20061	0.027764	0.130506			453.804	335.053	501.158	326.486	307.497	234.702		349	440	411	321	356	252
AN1297.2	291.373	0.139316	0.32708	0.425938	0.670153	0.82317			287.366	309.162	235.337	260.375	436.196	219.801		221	406	193	256	505	236
AN1298.2	472.229	0.126125	0.355694	0.354588	0.722898	0.854877			438.201	499.533	417.022	420.058	742.829	315.731		337	656	342	413	860	339
AN1299.2	4127.94	-0.24832	0.148593	-1.67114	0.0946933	0.283322			4564.05	4840.75	4040.97	3947.33	3700.33	3674.21		3510	6357	3314	3881	4284	3945
AN1300.2	111.226	-0.0824623	0.2608	-0.316189	0.751859	0.870573			139.132	110.415	93.8909	120.017	107.969	95.9299		107	145	77	118	125	103
AN1301.2	9.71177	0.703088	0.626167	1.12284	0.261504	0.508466			7.80179	6.09187	8.53553	7.11963	13.8201	14.9017		6	8	7	7	16	16
AN1302.2	116.07	2.65059	0.674748	3.92826	8.56e-05	0.00161407			23.4054	57.8728	13.413	144.427	368.823	88.4791		18	76	11	142	427	95
AN1303.2	168.656	1.2401	0.21492	5.77007	7.92e-09	5.98e-07			85.8197	108.131	106.084	246.136	248.761	217.007		66	142	87	242	288	233
AN1304.2	278.786	2.07928	0.291016	7.1449	9.01e-13	1.55e-10			122.228	118.03	79.2585	554.314	443.106	355.779		94	155	65	545	513	382
AN1305.2	125.805	0.623677	0.21548	2.89436	0.00379933	0.0324547			96.2221	109.654	90.2328	159.683	153.748	145.292		74	144	74	157	178	156
AN1306.2	303.872	-0.246176	0.288712	-0.852668	0.393844	0.622952			292.567	270.327	426.777	325.469	291.085	217.007		225	355	350	320	337	233
AN1307.2	1.38017	0.925208	1.54492	0.59887	0.549259	0.743735			0	1.52297	1.21936	1.01709	1.72751	2.79408		0	2	1	1	2	3
AN1308.2	0	NA	NA	NA	NA	NA			0	0	0	0	0	0		0	0	0	0	0	0
AN1309.2	0.443145	2.188	3.41854	0.640039	0.522147	NA			0	0	0	0	1.72751	0.931359		0	0	0	0	2	1
AN1310.2	74.7649	1.8752	0.397279	4.72012	2.36e-06	8.7e-05			40.3093	25.8904	30.484	155.615	74.2829	122.008		31	34	25	153	86	131
AN1311.2	50.3912	1.71643	0.404693	4.24131	2.22e-05	0.000549293			29.9069	23.606	17.0711	80.3501	52.6891	98.724		23	31	14	79	61	106
AN1312.2	122.174	2.99928	0.363792	8.2445	1.66e-16	5.94e-14			32.5075	22.8445	26.826	296.99	190.89	162.988		25	30	22	292	221	175
AN1313.2	0	NA	NA	NA	NA	NA			0	0	0	0	0	0		0	0	0	0	0	0
AN1314.2	13.5008	1.47295	0.858616	1.71549	0.0862552	0.268634			2.6006	14.4682	3.65809	25.4273	6.91004	27.9408		2	19	3	25	8	30
AN1315.2	6.80555	2.25416	0.818404	2.75433	0.00588117	0.044455			2.6006	3.04594	1.21936	13.2222	8.63755	12.1077		2	4	1	13	10	13
AN1316.2	7.6495	1.09525	0.885619	1.23671	0.216195	0.45824			5.2012	6.85335	2.43872	5.08545	20.7301	5.58815		4	9	2	5	24	6
AN1317.2	1.4641	-0.534023	1.53503	-0.347891	0.727922	0.856364			1.3003	1.52297	2.43872	0	2.59127	0.931359		1	2	2	0	3	1
AN1318.2	1.13892	-1.37527	1.90599	-0.721555	0.470568	NA			2.6006	2.28445	0	1.01709	0	0.931359		2	3	0	1	0	1
AN1319.2	1318.45	-0.266894	0.251829	-1.05982	0.289226	0.534578			1608.47	1069.12	1643.7	1369	1177.3	1043.12		1237	1404	1348	1346	1363	1120
AN1320.2	1.04307	0.587084	2.37308	0.247394	0.804604	NA			2.6006	0	0	0	0.863755	2.79408		2	0	0	0	1	3
AN1321.2	15.9142	0.762924	0.691798	1.10281	0.270108	0.515026			20.8048	9.89929	4.87745	23.3931	9.50131	27.0094		16	13	4	23	11	29
AN1322.2	158.865	3.92263	0.798714	4.91118	9.05e-07	3.9e-05			15.6036	41.1201	1.21936	300.042	427.559	167.645		12	54	1	295	495	180
AN1323.2	6.91312	-0.703818	0.74655	-0.942761	0.345803	0.585171			3.9009	8.37632	13.413	5.08545	6.04629	4.65679		3	11	11	5	7	5
AN1324.2	559.114	-0.352381	0.179141	-1.96706	0.0491768	0.188679			641.047	680.005	559.687	465.827	542.438	465.679		493	893	459	458	628	500
AN1325.2	1674.35	-0.0756557	0.243872	-0.310227	0.756388	0.873818			1575.96	1821.47	1757.1	1631.41	2029.82	1230.32		1212	2392	1441	1604	2350	1321
AN1326.2	497.523	-0.338585	0.153901	-2.20001	0.027806	0.130632			509.717	583.297	573.1	438.366	433.605	447.052		392	766	470	431	502	480
AN1327.2	1123.04	-0.221082	0.281238	-0.786103	0.431807	0.657649			1180.67	1277.77	1168.15	1150.33	1274.9	686.411		908	1678	958	1131	1476	737
AN1328.2	907.674	-0.978863	0.154141	-6.35045	2.15e-10	2.17e-08			1262.59	1158.98	1191.32	671.28	576.988	584.893		971	1522	977	660	668	628
AN1329.2	78.7775	-0.218146	0.245998	-0.886778	0.375199	0.607579			79.3182	86.8092	87.7941	79.333	75.1467	64.2637		61	114	72	78	87	69
AN1330.2	1105.65	-0.513318	0.287569	-1.78502	0.0742574	0.245112			1474.54	999.067	1427.87	1156.43	890.532	685.48		1134	1312	1171	1137	1031	736
AN1331.2	719.848	-0.711901	0.304783	-2.33576	0.0195037	0.102546			998.63	644.977	1038.9	644.835	596.855	394.896		768	847	852	634	691	424
AN1332.2	9.6731	0.317331	0.604512	0.524938	0.599626	0.777366			7.80179	6.09187	12.1936	12.2051	9.50131	10.2449		6	8	10	12	11	11
AN1333.2	880.653	-0.614304	0.235642	-2.60694	0.00913564	0.0612097			1193.67	798.797	1204.73	719.083	637.451	730.185		918	1049	988	707	738	784
AN1334.2	477.14	0.0663442	0.198459	0.334297	0.738156	0.863541			539.624	418.816	441.409	438.366	533.801	490.826		415	550	362	431	618	527
AN1335.2	586.663	-0.168264	0.162544	-1.03519	0.300579	0.545079			647.549	644.215	570.661	506.511	572.67	578.374		498	846	468	498	663	621
AN1336.2	368.667	-0.265323	0.368367	-0.720267	0.471361	0.687357			348.48	345.714	513.351	319.366	207.301	477.787		268	454	421	314	240	513
AN1337.2	1687.84	0.113836	0.259675	0.438378	0.661112	0.817733			1713.79	1900.66	1248.63	1895.86	1983.18	1384.93		1318	2496	1024	1864	2296	1487
AN1338.2	2268.02	1.40122	0.537444	2.6072	0.00912862	0.0612097			1616.27	1530.58	590.171	2496.96	5656.73	1717.43		1243	2010	484	2455	6549	1844
AN1339.2	2759.92	-0.121718	0.254712	-0.477864	0.632747	0.800116			2715.02	3565.27	2347.27	3032.96	2771.79	2127.22		2088	4682	1925	2982	3209	2284
AN1340.2	713.309	-0.472641	0.19799	-2.3872	0.0169775	0.0939165			830.891	699.042	958.418	633.647	604.629	553.227		639	918	786	623	700	594
AN1341.2	971.732	-0.429772	0.190376	-2.25749	0.0239775	0.117725			1194.97	932.056	1220.58	842.151	874.12	766.508		919	1224	1001	828	1012	823
AN1342.2	954.153	0.0024779	0.230123	0.0107677	0.991409	0.994788			743.771	985.36	1130.35	1042.52	972.588	850.33		572	1294	927	1025	1126	913
AN1343.2	542.882	0.00208248	0.190787	0.0109152	0.991291	0.994788			522.72	526.947	577.978	586.861	587.353	455.434		402	692	474	577	680	489
AN1344.2	443.177	-0.334099	0.288692	-1.15729	0.247155	0.492475			401.792	469.836	610.9	467.862	286.767	421.905		309	617	501	460	332	453
AN1345.2	14804.4	-0.432397	0.228294	-1.89404	0.0582199	0.210955			18014.3	13866.6	19139.1	14360.3	10353.8	13092.1		13854	18210	15696	14119	11987	14057
AN1346.2	300.429	-0.107448	0.170844	-0.628922	0.5294	0.729267			334.177	284.795	317.034	280.717	297.132	288.721		257	374	260	276	344	310
AN1347.2	152.088	-0.364798	0.27348	-1.33391	0.182234	0.419031			195.045	123.36	196.317	141.376	126.972	129.459		150	162	161	139	147	139
AN1348.2	395.897	-0.45335	0.281994	-1.60766	0.10791	0.306107			419.997	336.576	616.997	352.93	324.772	324.113		323	442	506	347	376	348
AN1349.2	1435.38	-0.123979	0.206629	-0.600009	0.5485	0.743141			1232.68	1500.88	1757.1	1500.21	1349.19	1272.24		948	1971	1441	1475	1562	1366
AN1350.2	294.606	-0.522839	0.365165	-1.43179	0.152204	0.375792			397.891	196.463	448.725	240.033	199.527	284.996		306	258	368	236	231	306
AN1351.2	382.673	-0.0627977	0.341287	-0.184003	0.854011	0.926386			304.27	304.594	564.565	361.067	301.451	460.091		234	400	463	355	349	494
AN1352.2	218.016	0.106768	0.223662	0.477365	0.633102	0.800168			245.756	172.095	213.388	234.948	232.35	209.556		189	226	175	231	269	225
AN1353.2	956.727	-0.358871	0.306395	-1.17127	0.24149	0.486714			920.612	873.422	1431.53	960.133	615.857	938.809		708	1147	1174	944	713	1008
AN1354.2	312.437	-0.584015	0.467821	-1.24837	0.211894	0.452849			253.558	264.996	606.023	300.042	140.792	309.211		195	348	497	295	163	332
AN1355.2	169.131	-0.189012	0.471088	-0.401225	0.688254	0.834559			122.228	121.076	297.524	176.974	96.7406	200.242		94	159	244	174	112	215
AN1356.2	1010.72	0.394953	0.309357	1.27669	0.201712	0.441906			885.504	1096.54	636.507	1483.93	1065.87	895.967		681	1440	522	1459	1234	962
AN1357.2	890.392	-0.367518	0.347823	-1.05662	0.290683	0.536348			884.203	690.666	1435.19	893.005	578.716	860.575		680	907	1177	878	670	924
AN1358.2	1568.4	0.00794458	0.148653	0.0534439	0.957378	0.979178			1490.14	1508.5	1693.69	1675.15	1485.66	1557.23		1146	1981	1389	1647	1720	1672
AN1359.2	345.119	0.227035	0.229417	0.989619	0.32236	0.565363			269.162	287.841	397.512	360.05	358.458	397.69		207	378	326	354	415	427
AN1360.2	46.8725	0.630003	0.333281	1.89031	0.0587171	0.211484			35.1081	37.3127	37.8002	57.9741	43.1878	69.8519		27	49	31	57	50	75
AN1361.2	143.027	0.0868934	0.217712	0.39912	0.689805	0.835516			154.736	121.076	141.446	138.324	144.247	158.331		119	159	116	136	167	170
AN1362.2	1179.44	-0.455608	0.241	-1.89049	0.0586929	0.211484			1555.16	1421.69	1115.72	974.372	1191.98	817.733		1196	1867	915	958	1380	878
AN1363.2	468.961	-0.215523	0.200908	-1.07274	0.283387	0.528471			410.894	551.314	548.713	412.939	434.469	455.434		316	724	450	406	503	489
AN1364.2	422.967	-0.278957	0.272452	-1.02388	0.305894	0.549217			396.591	376.934	618.217	386.494	338.592	420.974		305	495	507	380	392	452
AN1365.2	528.096	-0.229425	0.192021	-1.19479	0.232168	0.476335			609.84	541.415	559.687	412.939	551.076	493.62		469	711	459	406	638	530
AN1366.2	430.63	-0.696027	0.426146	-1.63331	0.102404	0.296567			374.486	380.742	842.579	341.742	217.666	426.562		288	500	691	336	252	458
AN1367.2	425.337	-0.956873	0.672592	-1.42266	0.154833	0.379236			309.471	290.887	1084.01	355.982	90.6943	420.974		238	382	889	350	105	452
AN1368.2	586.859	0.235293	0.139618	1.68527	0.0919367	0.277585			538.324	533.039	546.274	610.254	635.724	657.539		414	700	448	600	736	706
AN1369.2	578.179	-0.0935294	0.182419	-0.512719	0.608148	0.783688			673.555	557.406	560.906	510.579	611.539	555.09		518	732	460	502	708	596
AN1370.2	843.171	-0.0291483	0.154575	-0.18857	0.85043	0.925297			905.008	827.733	823.069	816.723	906.943	779.547		696	1087	675	803	1050	837
AN1371.2	429.039	-0.133343	0.164821	-0.809012	0.418508	0.64447			485.011	404.348	458.48	406.836	405.101	414.455		373	531	376	400	469	445
AN1372.2	327.283	-0.11158	0.189654	-0.588336	0.556307	0.748296			291.267	344.191	384.099	307.161	322.181	314.799		224	452	315	302	373	338
AN1373.2	46.5669	-0.260543	0.326708	-0.797481	0.425172	0.650948			48.1111	63.2032	40.2389	40.6836	40.5965	46.5679		37	83	33	40	47	50
AN1374.2	783.685	-0.0796789	0.176674	-0.450995	0.651993	0.811994			785.381	830.779	799.901	672.297	872.393	741.361		604	1091	656	661	1010	796
AN1375.2	470.852	-0.0552105	0.211512	-0.261028	0.794071	0.893472			534.423	506.387	398.731	438.366	523.436	423.768		411	665	327	431	606	455
AN1376.2	625.415	-0.143716	0.228261	-0.629613	0.528948	0.729267			625.444	549.791	795.024	669.245	523.436	589.55		481	722	652	658	606	633
AN1377.2	661.59	0.12971	0.235773	0.550148	0.582218	0.7649			676.155	664.775	554.81	574.656	861.164	637.981		520	873	455	565	997	685
AN1378.2	928.254	0.604929	0.311291	1.94329	0.0519808	0.19577			748.972	859.715	599.926	1384.26	1245.53	731.116		576	1129	492	1361	1442	785
AN1379.2	744.615	-0.303821	0.210544	-1.44303	0.149013	0.371001			737.269	752.346	979.148	598.049	652.999	747.881		567	988	803	588	756	803
AN1380.2	1556.59	-0.47944	0.266819	-1.79687	0.0723558	0.240909			1362.71	1692.02	2383.85	1450.37	1223.08	1227.53		1048	2222	1955	1426	1416	1318
AN1381.2	154.078	0.0291916	0.326074	0.0895245	0.928665	0.96583			115.727	128.691	213.388	162.734	126.972	176.958		89	169	175	160	147	190
AN1382.2	514.993	-0.102163	0.160372	-0.637042	0.524098	0.725605			492.813	561.214	545.055	481.084	532.937	476.856		379	737	447	473	617	512
AN1383.2	581.309	0.0460372	0.162455	0.283385	0.776882	0.885718			548.726	613.756	552.371	618.391	538.983	615.628		422	806	453	608	624	661
AN1384.2	1135.94	0.0203833	0.142823	0.142717	0.886514	0.945776			1139.06	1042.47	1203.51	1113.71	1147.07	1169.79		876	1369	987	1095	1328	1256
AN1385.2	353.93	-0.513441	0.202901	-2.5305	0.0113899	0.0718299			393.991	416.532	437.751	346.828	268.628	259.849		303	547	359	341	311	279
AN1386.2	883.023	-0.0293163	0.175042	-0.167482	0.866991	0.933926			836.092	896.266	943.786	827.911	995.91	798.174		643	1177	774	814	1153	857
AN1387.2	708.884	-0.0672117	0.238202	-0.282163	0.777819	0.886228			694.36	648.023	834.044	761.801	535.528	779.547		534	851	684	749	620	837
AN1388.2	613.114	0.104545	0.18805	0.555941	0.578251	0.762414			631.945	505.625	636.507	639.75	582.171	682.686		486	664	522	629	674	733
AN1389.2	669.41	0.0838008	0.179904	0.465808	0.641353	0.80539			607.24	598.526	745.03	637.716	711.734	716.215		467	786	611	627	824	769
AN1390.2	1122.87	0.0167502	0.196933	0.0850552	0.932218	0.966881			1243.09	942.717	1164.49	1176.77	999.365	1210.77		956	1238	955	1157	1157	1300
AN1391.2	533.877	-0.136911	0.267622	-0.511584	0.608942	0.784128			533.123	456.129	688.939	504.477	406.829	613.765		410	599	565	496	471	659
AN1392.2	341.3	0.0868782	0.230017	0.377702	0.705652	0.843526			353.681	279.465	360.931	331.571	304.906	417.249		272	367	296	326	353	448
AN1393.2	353.89	-0.222492	0.351801	-0.632438	0.527101	0.727905			371.885	255.097	517.009	354.964	233.214	391.171		286	335	424	349	270	420
AN1394.2	2852.12	-0.236947	0.247392	-0.957776	0.338176	0.578414			3054.4	2368.21	3836.11	2275.23	2857.3	2721.43		2349	3110	3146	2237	3308	2922
AN1395.2	1466.18	-0.0998691	0.169815	-0.588104	0.556462	0.748388			1592.87	1379.81	1579.07	1350.7	1309.45	1585.17		1225	1812	1295	1328	1516	1702
AN1396.2	1690.95	0.695316	0.303266	2.29276	0.021862	0.111342			1231.38	1059.99	1582.73	2281.33	1423.47	2566.82		947	1392	1298	2243	1648	2756
AN1397.2	228.682	0.129437	0.23836	0.543034	0.587106	0.767984			231.453	183.518	241.434	205.452	228.031	282.202		178	241	198	202	264	303
AN1398.2	448.66	0.18689	0.180548	1.03512	0.300611	0.545079			421.297	387.595	451.164	426.161	525.163	480.581		324	509	370	419	608	516
AN1399.2	413.465	-0.0937087	0.261099	-0.3589	0.71967	0.8528			400.492	339.622	541.397	380.392	354.14	464.748		308	446	444	374	410	499
AN1400.2	510.023	0.124443	0.14315	0.869316	0.384674	0.61476			499.315	466.79	498.719	540.075	523.436	531.806		384	613	409	531	606	571
AN1401.2	1631.18	-0.287503	0.217911	-1.31936	0.18705	0.42469			1471.94	1840.51	2066.82	1519.53	1628.18	1260.13		1132	2417	1695	1494	1885	1353
AN1402.2	900.024	-0.0446451	0.229123	-0.194852	0.845509	0.922042			882.903	1120.9	736.495	980.475	855.118	824.252		679	1472	604	964	990	885
AN1403.2	883.555	0.148395	0.181312	0.818451	0.4131	0.640275			847.795	887.89	777.953	955.048	800.701	1031.95		652	1166	638	939	927	1108
AN1404.2	552.8	-0.013711	0.224522	-0.0610674	0.951306	0.975925			498.014	618.325	548.713	656.023	450.88	544.845		383	812	450	645	522	585
AN1405.2	1112.46	-0.391112	0.231495	-1.68951	0.0911222	0.276551			1200.18	1028	1559.56	1019.12	849.935	1017.97		923	1350	1279	1002	984	1093
AN1406.2	776.977	0.0459839	0.207987	0.221091	0.825022	0.909734			771.077	849.054	673.088	751.63	925.945	691.068		593	1115	552	739	1072	742
AN1407.2	611.396	0.281869	0.185472	1.51974	0.128577	0.338906			543.525	607.664	503.596	627.545	759.241	626.804		418	798	413	617	879	673
AN1408.2	1747.68	0.0336199	0.197329	0.170375	0.864715	0.932689			1471.94	1641	2069.26	1696.51	1758.61	1848.75		1132	2155	1697	1668	2036	1985
AN1409.2	2474.93	0.0746557	0.319954	0.233333	0.815503	0.904328			3505.61	1625.01	2103.4	2554.93	2467.75	2592.9		2696	2134	1725	2512	2857	2784
AN1410.2	922.467	0.111021	0.191947	0.578395	0.562998	0.752609			940.116	743.208	979.148	940.808	893.987	1037.53		723	976	803	925	1035	1114
AN1411.2	178.02	0.0760357	0.23634	0.321721	0.747664	0.869461			184.642	153.058	182.904	183.076	151.157	213.281		142	201	150	180	175	229
AN1412.2	128.902	0.652169	0.307467	2.1211	0.0339135	0.149986			107.925	127.168	64.6262	156.632	161.522	155.537		83	167	53	154	187	167
AN1413.2	1015.78	-0.216247	0.211079	-1.02448	0.305607	0.548899			936.215	998.305	1341.3	906.227	992.455	920.182		720	1311	1100	891	1149	988
AN1414.2	739.776	0.905929	0.329601	2.74857	0.00598567	0.0450077			473.309	628.986	441.409	1051.67	1236.03	607.246		364	826	362	1034	1431	652
AN1415.2	46.2623	0.405838	0.291185	1.39375	0.163394	0.391219			39.009	43.4046	36.5809	51.8716	52.6891	54.0188		30	57	30	51	61	58
AN1416.2	1050.14	0.298011	0.168378	1.76989	0.0767457	0.249307			932.314	1035.62	857.211	1053.71	1196.3	1225.67		717	1360	703	1036	1385	1316
AN1417.2	17.8051	0.482335	0.45357	1.06342	0.287591	0.533504			15.6036	12.1837	17.0711	24.4102	19.8664	17.6958		12	16	14	24	23	19
AN1418.2	62.7224	1.1903	0.377531	3.15286	0.00161678	0.0171698			24.7057	53.3039	35.3615	80.3501	106.242	76.3714		19	70	29	79	123	82
AN1419.2	1.03578	-1.2525	2.02458	-0.618648	0.536149	NA			0	0.761484	3.65809	0	0.863755	0.931359		0	1	3	0	1	1
AN1420.2	871.79	0.278069	0.183965	1.51154	0.130652	0.341808			767.176	884.844	710.888	956.065	1051.19	860.575		590	1162	583	940	1217	924
AN1421.2	156.104	-0.759936	0.575245	-1.32106	0.18648	0.424028			157.336	101.277	330.447	135.273	48.3703	163.919		121	133	271	133	56	176
AN1422.2	244.779	0.146035	0.200127	0.729709	0.465568	0.68362			240.555	229.968	226.801	240.033	232.35	298.966		185	302	186	236	269	321
AN1423.2	80.9115	0.543302	0.246222	2.20655	0.0273454	0.129174			58.5135	64.7261	74.3811	90.521	96.7406	100.587		45	85	61	89	112	108
AN1424.2	580.011	-0.361046	0.180511	-2.00013	0.0454859	0.179638			624.143	581.012	752.346	504.477	498.387	519.698		480	763	617	496	577	558
AN1425.2	329.621	0.64785	0.432726	1.49714	0.134358	0.348172			120.928	363.228	285.331	409.887	497.523	300.829		93	477	234	403	576	323
AN1426.2	7085.55	0.865034	0.201155	4.30034	1.71e-05	0.000448603			4017.92	5413.39	5635.89	8646.28	9718.11	9081.68		3090	7109	4622	8501	11251	9751
AN1427.2	669.768	-0.203315	0.294276	-0.690898	0.48963	0.701382			902.407	632.032	616.997	581.776	807.611	477.787		694	830	506	572	935	513
AN1428.2	374.324	0.33843	0.333034	1.0162	0.309534	0.552638			365.384	394.449	231.679	348.862	567.487	338.083		281	518	190	343	657	363
AN1429.2	804.423	-0.85327	0.475113	-1.79593	0.072506	0.240927			931.014	684.574	1491.28	798.416	259.99	661.265		716	899	1223	785	301	710
AN1430.2	1225.29	-0.575923	0.280206	-2.05536	0.0398445	0.165416			1858.13	1487.18	1054.75	931.655	857.709	1162.34		1429	1953	865	916	993	1248
AN1431.2	268.358	-0.294274	0.246485	-1.19388	0.232524	0.476571			318.573	231.491	337.763	252.238	205.574	264.506		245	304	277	248	238	284
AN1432.2	140.433	-0.0596756	0.298071	-0.200206	0.841319	0.918871			133.931	173.618	121.936	116.965	178.797	117.351		103	228	100	115	207	126
AN1433.2	264.971	0.701021	0.30622	2.28927	0.0220635	0.111859			192.444	272.611	139.007	316.315	371.415	298.035		148	358	114	311	430	320
AN1434.2	290.944	-0.87622	0.770892	-1.13663	0.255692	0.502176			221.051	153.058	756.004	259.358	42.324	313.868		170	201	620	255	49	337
AN1435.2	233.135	-0.0799345	0.21626	-0.369623	0.711664	0.84765			231.453	204.078	284.111	232.914	212.484	233.771		178	268	233	229	246	251
AN1436.2	416.906	-0.135394	0.220878	-0.61298	0.539889	0.736739			384.888	406.632	518.229	356.999	378.325	456.366		296	534	425	351	438	490
AN1437.2	421.267	0.0989519	0.207182	0.47761	0.632928	0.800168			356.282	458.413	404.828	423.11	497.523	387.445		274	602	332	416	576	416
AN1438.2	1027.02	-0.0577864	0.268177	-0.215479	0.829394	0.911984			1137.76	892.459	1113.28	1115.75	1188.53	714.352		875	1172	913	1097	1376	767
AN1439.2	201.05	-0.176622	0.24377	-0.724546	0.468731	0.685352			256.159	175.141	209.73	187.145	166.705	211.418		197	230	172	184	193	227
AN1440.2	1385.67	-0.00508012	0.146971	-0.0345654	0.972426	0.984788			1291.2	1491.75	1380.32	1333.41	1464.06	1353.26		993	1959	1132	1311	1695	1453
AN1441.2	24.2875	0.451372	0.411311	1.0974	0.272467	0.517501			19.5045	21.3215	20.7292	20.3418	29.3677	34.4603		15	28	17	20	34	37
AN1442.2	1093.51	-0.284941	0.148513	-1.91862	0.0550319	0.203796			1315.9	1150.6	1137.66	976.407	958.768	1021.7		1012	1511	933	960	1110	1097
AN1443.2	813.215	-0.221231	0.230657	-0.959132	0.337492	0.577963			774.978	832.302	1019.39	752.647	886.213	613.765		596	1093	836	740	1026	659
AN1444.2	1487.31	-0.227715	0.220931	-1.03071	0.302677	0.546543			1924.44	1330.31	1559.56	1559.2	1281.81	1268.51		1480	1747	1279	1533	1484	1362
AN1445.2	181.828	-0.338053	0.3092	-1.09331	0.274256	0.519456			156.036	183.518	269.479	189.179	126.972	165.782		120	241	221	186	147	178
AN1446.2	5746.48	0.652076	0.277016	2.35393	0.0185761	0.0993928			3894.4	6118.52	3393.48	7364.75	6473.84	7233.86		2995	8035	2783	7241	7495	7767
AN1447.2	215.306	-0.163768	0.340151	-0.481457	0.630192	0.798955			239.255	153.82	290.208	209.521	149.43	249.604		184	202	238	206	173	268
AN1448.2	569.857	-0.390834	0.216276	-1.80711	0.070745	0.237529			555.228	634.316	749.908	518.716	418.921	542.051		427	833	615	510	485	582
AN1449.2	4090.18	-0.668442	0.282222	-2.3685	0.0178605	0.0974228			5218.1	3425.15	6421.16	3320.8	3360.87	2795.01		4013	4498	5266	3265	3891	3001
AN1450.2	792.785	-0.0610149	0.47454	-0.128577	0.897692	0.949246			1050.64	1063.03	314.595	887.92	872.393	568.129		808	1396	258	873	1010	610
AN1451.2	317.976	-0.61574	0.260728	-2.36162	0.0181951	0.0983749			419.997	425.669	308.499	270.546	288.494	194.654		323	559	253	266	334	209
AN1452.2	235.187	-0.492212	0.547146	-0.899598	0.368334	0.602938			171.639	166.765	486.525	226.811	96.7406	262.643		132	219	399	223	112	282
AN1453.2	548.437	-0.058033	0.224273	-0.258761	0.79582	0.89475			611.14	589.388	477.99	464.81	644.361	502.934		470	774	392	457	746	540
AN1454.2	408.479	-0.436392	0.18651	-2.33978	0.0192951	0.101951			485.011	405.871	519.448	368.187	334.273	338.083		373	533	426	362	387	363
AN1455.2	1885.9	-0.251352	0.146198	-1.71925	0.0855686	0.267076			2167.6	1905.23	2077.79	1700.57	1838.07	1626.15		1667	2502	1704	1672	2128	1746
AN1456.2	609.179	-0.114499	0.162549	-0.704401	0.481183	0.694486			628.044	604.618	668.21	549.229	645.225	559.746		483	794	548	540	747	601
AN1457.2	472.792	-0.122806	0.14467	-0.848869	0.395954	0.624839			491.513	508.671	477.99	451.588	442.243	464.748		378	668	392	444	512	499
AN1458.2	423.95	-0.0590509	0.177489	-0.332702	0.73936	0.864361			427.798	427.954	442.628	363.101	461.245	420.974		329	562	363	357	534	452
AN1459.2	2522.18	-0.00866005	0.172665	-0.0501553	0.959999	0.97953			2432.86	2412.38	2744.78	2351.51	2865.94	2325.6		1871	3168	2251	2312	3318	2497
AN1460.2	189.939	-0.0675234	0.24146	-0.279646	0.779749	0.886401			189.844	157.627	236.556	197.316	170.16	188.134		146	207	194	194	197	202
AN1461.2	546.495	-0.362442	0.171343	-2.11531	0.0344039	0.151223			670.954	615.279	558.468	439.383	485.43	509.453		516	808	458	432	562	547
AN1462.2	1392.16	-0.236144	0.211237	-1.11791	0.263605	0.509278			1562.96	1506.21	1448.6	1290.69	1522.8	1021.7		1202	1978	1188	1269	1763	1097
AN1463.2	215.759	-0.253383	0.185289	-1.3675	0.171468	0.404272			223.651	229.207	251.189	193.247	183.98	213.281		172	301	206	190	213	229
AN1464.2	516.953	0.481676	0.204474	2.35568	0.018489	0.0990917			469.408	472.881	351.176	643.818	556.258	608.177		361	621	288	633	644	653
AN1465.2	2049.5	0.626395	0.189408	3.30712	0.000942604	0.0112459			1637.08	1436.16	1761.98	2722.75	2126.57	2612.46		1259	1886	1445	2677	2462	2805
AN1466.2	1626.92	-0.270432	0.189138	-1.42981	0.152771	0.376505			1891.93	1705.72	1740.03	1374.09	1743.06	1306.7		1455	2240	1427	1351	2018	1403
AN1467.2	228.48	-0.146778	0.198664	-0.738823	0.460014	0.677924			256.159	212.454	252.408	236.982	198.664	214.212		197	279	207	233	230	230
AN1468.2	403.238	-0.344053	0.17203	-1.99996	0.0455046	0.179638			427.798	421.101	504.816	370.221	348.093	347.397		329	553	414	364	403	373
AN1469.2	781.093	0.37849	0.178228	2.12363	0.0337014	0.149356			764.576	662.491	610.9	930.638	802.429	915.525		588	870	501	915	929	983
AN1470.2	88.143	0.0112763	0.269584	0.0418286	0.966635	0.981699			94.9218	70.818	98.7683	79.333	99.3318	85.685		73	93	81	78	115	92
AN1471.2	39.6706	-0.199026	0.515397	-0.386161	0.699377	0.839908			61.114	28.9364	37.8002	25.4273	59.5991	25.1467		47	38	31	25	69	27
AN1472.2	4003.04	-0.44689	0.523535	-0.8536	0.393326	0.622634			6385.77	3085.53	4383.61	3083.82	5732.74	1346.74		4911	4052	3595	3032	6637	1446
AN1473.2	10.0299	-1.05419	0.916356	-1.15042	0.249972	0.495566			11.7027	4.5689	24.3872	12.2051	1.72751	5.58815		9	6	20	12	2	6
AN1474.2	147.673	-0.599168	0.729726	-0.821087	0.411597	0.63932			109.225	86.8092	337.763	159.683	26.7764	165.782		84	114	277	157	31	178
AN1475.2	722.06	-0.428888	0.226331	-1.89496	0.0580974	0.210778			715.164	740.924	1030.36	574.656	678.912	592.344		550	973	845	565	786	636
AN1476.2	762.158	0.80081	0.439465	1.82224	0.0684189	0.232441			635.846	628.224	403.609	609.237	1627.31	668.715		489	825	331	599	1884	718
AN1477.2	64.4081	0.389787	0.276702	1.40869	0.158928	0.385314			50.7117	62.4417	53.6519	64.0767	82.9205	72.646		39	82	44	63	96	78
AN1478.2	4181.37	-0.227148	0.235712	-0.96367	0.335212	0.575662			4201.27	4801.92	4526.27	3708.31	4843.07	3007.36		3231	6306	3712	3646	5607	3229
AN1479.2	461.032	0.0581616	0.149746	0.388402	0.697719	0.839526			442.102	452.321	460.919	442.434	478.52	489.895		340	594	378	435	554	526
AN1480.2	466.787	0.958653	0.197685	4.84941	1.24e-06	5.02e-05			354.982	317.539	279.234	630.596	676.32	542.051		273	417	229	620	783	582
AN1481.2	232.255	-0.186113	0.30771	-0.60483	0.545292	0.740777			267.862	217.784	256.066	273.597	141.656	236.565		206	286	210	269	164	254
AN1482.2	216.639	0.606965	0.456325	1.33012	0.18348	0.42036			175.54	247.482	91.4521	241.05	375.733	168.576		135	325	75	237	435	181
AN1483.2	205.116	0.533003	0.274898	1.93891	0.0525122	0.196968			191.144	188.086	123.156	276.649	250.489	201.173		147	247	101	272	290	216
AN1484.2	3115.87	-0.248655	0.27655	-0.899132	0.368583	0.602995			2480.97	3167.01	4503.1	3207.9	2659.5	2676.72		1908	4159	3693	3154	3079	2874
AN1485.2	1333.32	-0.186225	0.14214	-1.31016	0.190142	0.427609			1481.04	1417.12	1359.59	1318.15	1265.4	1158.61		1139	1861	1115	1296	1465	1244
AN1486.2	233.591	-0.430623	0.204163	-2.10921	0.0349263	0.15305			262.66	233.014	309.718	200.367	190.89	204.899		202	306	254	197	221	220
AN1487.2	1239.48	0.173979	0.193652	0.89841	0.368967	0.60328			1241.79	1232.84	1019.39	1267.29	1168.66	1506.94		955	1619	836	1246	1353	1618
AN1488.2	1118.07	-0.319338	0.175005	-1.82474	0.0680407	0.231796			1304.2	1365.34	1053.53	1008.95	998.501	977.926		1003	1793	864	992	1156	1050
AN1489.2	228.22	0.430862	0.281603	1.53003	0.126008	0.334338			202.847	239.106	140.227	273.597	292.813	220.732		156	314	115	269	339	237
AN1490.2	2630.99	0.100395	0.312939	0.320813	0.748352	0.869507			2783.94	1693.54	3142.3	2567.14	3383.33	2215.7		2141	2224	2577	2524	3917	2379
AN1491.2	724.17	-0.385884	0.186806	-2.0657	0.038857	0.163324			807.486	882.56	770.637	675.348	677.184	531.806		621	1159	632	664	784	571
AN1492.2	27.4782	-0.416862	0.540441	-0.771337	0.440507	0.663839			46.8108	15.2297	32.9228	15.2564	27.6402	27.0094		36	20	27	15	32	29
AN1493.2	703.19	-0.750931	0.325848	-2.30455	0.021192	0.109042			1042.84	575.682	1029.14	409.887	652.135	509.453		802	756	844	403	755	547
AN1494.2	933.955	-0.129001	0.185738	-0.694532	0.487349	0.699395			921.912	1087.4	916.96	831.98	1017.5	827.978		709	1428	752	818	1178	889
AN1495.2	1012.87	-0.158239	0.251611	-0.628906	0.52941	0.729267			1148.16	797.274	1260.82	956.065	832.66	1082.24		883	1047	1034	940	964	1162
AN1496.2	513.006	-0.244451	0.163038	-1.49935	0.133782	0.347358			534.423	529.231	606.023	443.451	463.837	501.071		411	695	497	436	537	538
AN1497.2	16.1773	0.490146	0.539888	0.907867	0.363949	0.599721			10.4024	15.2297	14.6323	15.2564	28.5039	13.039		8	20	12	15	33	14
AN1498.2	401.459	-0.104924	0.239672	-0.437782	0.661544	0.817733			499.315	406.632	342.641	386.494	443.97	329.701		384	534	281	380	514	354
AN1499.2	7.00566	0.483289	0.732951	0.659375	0.509655	0.71553			6.50149	6.09187	4.87745	8.13672	4.31878	12.1077		5	8	4	8	5	13
AN1500.2	1499.19	-0.417394	0.349412	-1.19456	0.232259	0.476335			1977.75	1422.45	1743.69	1359.85	749.739	1741.64		1521	1868	1430	1337	868	1870
AN1501.2	3.34057	1.18438	1.13075	1.04743	0.294901	0.540912			2.6006	2.28445	1.21936	2.03418	2.59127	9.31359		2	3	1	2	3	10
AN1502.2	337.024	0.541663	0.226584	2.39056	0.0168225	0.0934198			282.165	316.016	224.363	379.375	456.063	364.161		217	415	184	373	528	391
AN1503.2	89.1539	0.80816	0.527469	1.53215	0.125486	0.333956			57.2132	105.846	30.484	117.982	156.34	67.0578		44	139	25	116	181	72
AN1504.2	275.562	0.194499	0.205866	0.944784	0.344769	0.58426			256.159	290.887	223.143	263.426	316.134	303.623		197	382	183	259	366	326
AN1505.2	147.882	1.10907	0.368984	3.00574	0.00264937	0.0249342			85.8197	134.021	59.7487	242.067	207.301	158.331		66	176	49	238	240	170
AN1506.2	438.391	1.69605	0.319839	5.30282	1.14e-07	6.27e-06			211.949	276.419	130.472	609.237	766.151	636.118		163	363	107	599	887	683
AN1507.2	123.267	0.0159873	0.2157	0.074118	0.940917	0.970846			130.03	121.837	115.839	128.153	110.561	133.184		100	160	95	126	128	143
AN1508.2	115.198	0.339271	0.255346	1.32867	0.183957	0.420963			120.928	96.7084	87.7941	136.29	108.833	140.635		93	127	72	134	126	151
AN1509.2	137.563	1.40609	0.427515	3.28898	0.00100552	0.0118975			67.6155	102.8	54.8713	155.615	306.633	137.841		52	135	45	153	355	148
AN1510.2	784.252	0.729622	0.200879	3.63214	0.000281082	0.00424932			621.543	629.747	518.229	959.116	849.935	1126.94		478	827	425	943	984	1210
AN1511.2	974.589	0.180699	0.263884	0.684767	0.493491	0.703179			1032.44	1047.04	660.894	1057.77	1172.98	876.408		794	1375	542	1040	1358	941
AN1512.2	393.378	0.127209	0.23431	0.542908	0.587193	0.767984			431.699	359.42	337.763	356.999	501.842	372.543		332	472	277	351	581	400
AN1513.2	452.707	0.382492	0.202397	1.88981	0.0587837	0.211484			418.696	436.33	323.131	521.767	473.338	542.982		322	573	265	513	548	583
AN1514.2	410.327	0.251002	0.223608	1.12251	0.261647	0.508631			395.291	382.265	346.299	467.862	352.412	517.835		304	502	284	460	408	556
AN1515.2	863.264	-0.414497	0.321765	-1.2882	0.197677	0.437577			1133.86	665.537	1160.83	632.63	622.767	963.956		872	874	952	622	721	1035
AN1516.2	1363.33	0.288305	0.241368	1.19446	0.232298	0.476335			1154.67	1535.15	991.341	1540.89	1654.95	1302.97		888	2016	813	1515	1916	1399
AN1517.2	172.599	-0.347368	0.349051	-0.995178	0.31965	0.562411			153.435	143.92	282.892	158.666	124.381	172.301		118	189	232	156	144	185
AN1518.2	1307.07	-0.0218665	0.166912	-0.131006	0.895771	0.948682			1386.12	1246.55	1319.35	1210.34	1468.38	1211.7		1066	1637	1082	1190	1700	1301
AN1519.2	853.993	0.443478	0.486916	0.910789	0.362407	0.598583			547.426	1131.56	491.403	1080.15	1398.42	474.993		421	1486	403	1062	1619	510
AN1520.2	634.986	0.159661	0.164326	0.971611	0.331244	0.573543			557.828	658.683	581.636	711.963	671.138	628.667		429	865	477	700	777	675
AN1521.2	361.554	-0.228899	0.189761	-1.20625	0.227721	0.471646			384.888	342.668	443.848	339.708	312.679	345.534		296	450	364	334	362	371
AN1522.2	568.936	0.172052	0.165105	1.04208	0.297374	0.542298			577.333	482.781	546.274	618.391	565.76	623.079		444	634	448	608	655	669
AN1523.2	16805.6	-0.471169	0.226273	-2.08231	0.0373145	0.159453			18568.3	16357.4	23652	16276.5	13506.5	12472.8		14280	21481	19397	16003	15637	13392
AN1524.2	543.205	-0.306387	0.3929	-0.779811	0.435502	0.660101			500.615	443.184	858.431	573.639	291.949	591.413		385	582	704	564	338	635
AN1525.2	455.509	-0.189943	0.18307	-1.03754	0.299482	0.544179			491.513	425.669	540.177	431.246	396.464	447.983		378	559	443	424	459	481
AN1526.2	383.66	0.123034	0.178984	0.687399	0.491832	0.702266			386.189	328.2	388.976	366.152	418.921	413.523		297	431	319	360	485	444
AN1527.2	255.141	0.529445	0.220491	2.40121	0.0163409	0.0914539			250.958	193.417	182.904	327.503	303.178	272.888		193	254	150	322	351	293
AN1528.2	646.719	-0.395134	0.299358	-1.31994	0.186856	0.424541			826.99	681.528	696.256	513.631	767.015	394.896		636	895	571	505	888	424
AN1529.2	7.76281	-0.732645	0.67178	-1.0906	0.275447	0.520197			9.10209	9.13781	10.9743	4.06836	8.63755	4.65679		7	12	9	4	10	5
AN1530.2	0.126914	-1.14827	4.08039	-0.281413	0.778393	NA			0	0.761484	0	0	0	0		0	1	0	0	0	0
AN1531.2	40.6215	2.27e-05	0.426612	5.32e-05	0.999958	0.999958			32.5075	33.5053	56.0906	34.5811	30.2314	56.8129		25	44	46	34	35	61
AN1532.2	3.76296	-1.31934	0.93743	-1.4074	0.159308	0.385911			3.9009	6.09187	6.09681	2.03418	2.59127	1.86272		3	8	5	2	3	2
AN1533.2	180.931	-0.287493	0.387022	-0.742834	0.457582	0.676077			170.339	131.737	295.086	180.025	117.471	190.929		131	173	242	177	136	205
AN1534.2	5121.08	-0.283024	0.177798	-1.59183	0.111423	0.311694			6225.83	4729.58	5911.47	4847.45	4517.44	4494.74		4788	6211	4848	4766	5230	4826
AN1535.2	350.307	-0.134508	0.153899	-0.874002	0.382117	0.613241			377.087	371.604	351.176	327.503	342.911	331.564		290	488	288	322	397	356
AN1536.2	611.935	0.354835	0.182313	1.94629	0.0516196	0.194751			529.222	609.949	470.674	646.869	723.827	691.068		407	801	386	636	838	742
AN1537.2	343.585	0.120683	0.186534	0.646979	0.517646	0.720633			370.585	291.648	326.789	341.742	349.821	380.926		285	383	268	336	405	409
AN1538.2	471.815	-0.107208	0.220057	-0.487182	0.62613	0.797181			551.327	385.311	532.861	441.417	431.014	488.963		424	506	437	434	499	525
AN1539.2	649.265	-0.365278	0.189219	-1.93046	0.0535503	0.19993			771.077	772.906	648.701	603.135	608.947	490.826		593	1015	532	593	705	527
AN1540.2	124.707	-1.43241	0.553346	-2.58863	0.00963584	0.0636128			188.543	82.2403	275.576	37.6323	55.2803	108.969		145	108	226	37	64	117
AN1541.2	216.772	-1.4973	0.448677	-3.33715	0.000846422	0.0102693			296.468	158.389	506.035	94.5894	104.514	140.635		228	208	415	93	121	151
AN1542.2	24.7402	0.54034	0.503717	1.0727	0.283404	0.528471			27.3063	24.3675	8.53553	34.5811	28.5039	25.1467		21	32	7	34	33	27
AN1543.2	1675.24	0.47653	0.636742	0.748387	0.454227	0.673627			798.384	2978.16	425.557	2019.94	2288.95	1540.47		614	3911	349	1986	2650	1654
AN1544.2	237.461	0.332574	0.194683	1.70829	0.0875828	0.271003			188.543	238.344	202.414	251.221	269.492	274.751		145	313	166	247	312	295
AN1545.2	1475.54	-0.0755505	0.18293	-0.413003	0.679604	0.82866			1344.51	1632.62	1564.44	1528.69	1534.03	1248.95		1034	2144	1283	1503	1776	1341
AN1546.2	1803.82	-0.30111	0.15083	-1.99635	0.0458953	0.180931			2053.17	1981.38	1940	1593.78	1779.34	1475.27		1579	2602	1591	1567	2060	1584
AN1547.2	89.2052	1.00933	0.39984	2.52434	0.0115915	0.0727736			55.9129	44.1661	78.0392	163.752	76.0105	117.351		43	58	64	161	88	126
AN1548.2	2148.9	5.73966	0.773468	7.42067	1.17e-13	2.22e-11			23.4054	191.132	20.7292	5147.49	2592.13	4918.5		18	251	17	5061	3001	5281
AN1549.2	755.85	1.79306	0.263704	6.7995	1.05e-11	1.48e-09			331.576	385.311	297.524	1502.24	913.853	1104.59		255	506	244	1477	1058	1186
AN1550.2	112.394	-0.336504	0.379115	-0.887603	0.374754	0.607088			113.126	76.1484	187.782	101.709	95.0131	100.587		87	100	154	100	110	108
AN1551.2	13058.7	-0.619152	0.194226	-3.1878	0.00143361	0.0156895			14159	14274	19023.3	10218.7	9782.03	10895		10889	18745	15601	10047	11325	11698
AN1552.2	6.57127	-0.859836	0.977862	-0.879302	0.379237	0.611586			10.4024	3.04594	12.1936	1.01709	3.45502	9.31359		8	4	10	1	4	10
AN1553.2	6.11735	0.525428	0.834898	0.629332	0.529132	0.729267			3.9009	8.37632	2.43872	6.10254	11.2288	4.65679		3	11	2	6	13	5
AN1554.2	872.643	-0.395592	0.176266	-2.24429	0.0248135	0.119945			858.197	1017.34	1098.65	774.006	781.698	705.97		660	1336	901	761	905	758
AN1555.2	1762.02	0.0963585	0.130006	0.741183	0.458583	0.676742			1620.17	1689.73	1799.78	1777.87	1831.16	1853.4		1246	2219	1476	1748	2120	1990
AN1556.2	7284.07	-0.850319	0.232025	-3.66477	0.000247559	0.00383694			11515.4	9052.52	7544.19	4892.2	4787.79	5912.26		8856	11888	6187	4810	5543	6348
AN1557.2	26.4117	-0.107703	0.388854	-0.276976	0.781798	0.887441			32.5075	28.9364	20.7292	22.376	25.0489	28.8721		25	38	17	22	29	31
AN1558.2	1849.03	-0.439068	0.272216	-1.61294	0.106758	0.303953			2436.76	1982.9	1965.61	1567.34	2009.96	1131.6		1874	2604	1612	1541	2327	1215
AN1559.2	156.07	-0.166036	0.235918	-0.703788	0.481565	0.694804			188.543	137.067	170.711	131.205	146.838	162.056		145	180	140	129	170	174
AN1560.2	783.188	-0.509214	0.159676	-3.18905	0.00142739	0.0156413			931.014	846.009	984.025	633.647	695.323	609.108		716	1111	807	623	805	654
AN1561.2	471.629	-0.892673	0.184206	-4.84607	1.26e-06	5.06e-05			648.849	551.314	640.165	291.905	357.595	339.946		499	724	525	287	414	365
AN1562.2	163.644	0.0250424	0.215485	0.116214	0.907483	0.955042			175.54	141.636	170.711	150.529	181.389	162.056		135	186	140	148	210	174
AN1563.2	217.45	1.14531	0.262258	4.3671	1.26e-05	0.000347129			123.528	151.535	130.472	225.794	321.317	352.054		95	199	107	222	372	378
AN1564.2	89.9623	-0.0439151	0.276741	-0.158687	0.873916	0.93827			67.6155	97.4699	108.523	83.4014	92.4218	90.3418		52	128	89	82	107	97
AN1565.2	151.926	-0.0914958	0.304674	-0.300307	0.763943	0.877967			165.138	157.627	147.543	112.897	124.381	203.968		127	207	121	111	144	219
AN1566.2	27.2153	-0.123408	0.455915	-0.270682	0.786635	0.890029			19.5045	24.3675	41.4583	26.4443	31.9589	19.5585		15	32	34	26	37	21
AN1567.2	0.465944	0.810283	3.51154	0.230749	0.81751	NA			0	0.761484	0	2.03418	0	0		0	1	0	2	0	0
AN1568.2	53.3871	0.559672	0.355771	1.57312	0.11569	0.318555			44.2102	56.3498	28.0453	64.0767	70.8279	56.8129		34	74	23	63	82	61
AN1569.2	59.9493	0.8364	0.311329	2.68654	0.00721953	0.0519251			32.5075	51.7809	43.897	76.2818	87.2393	67.9892		25	68	36	75	101	73
AN1570.2	2584.62	1.90976	0.422908	4.51578	6.31e-06	0.000198051			1023.34	1429.31	805.998	6616.17	2973.91	2659.03		787	1877	661	6505	3443	2855
AN1571.2	1.87433	0.858602	1.42693	0.601712	0.547366	0.742071			0	1.52297	2.43872	2.03418	4.31878	0.931359		0	2	2	2	5	1
AN1572.2	287.626	-1.04975	0.256489	-4.09276	4.26e-05	0.000930665			481.111	303.071	380.441	166.803	185.707	208.624		370	398	312	164	215	224
AN1573.2	146.056	1.33382	0.310451	4.2964	1.74e-05	0.000455262			70.2161	115.746	60.9681	221.726	205.574	202.105		54	152	50	218	238	217
AN1574.2	250.301	1.4351	0.334116	4.29522	1.75e-05	0.000456303			146.934	172.095	85.3553	404.802	408.556	284.064		113	226	70	398	473	305
AN1575.2	1.58562	0.434762	1.35132	0.321732	0.747656	0.869461			1.3003	1.52297	1.21936	1.01709	2.59127	1.86272		1	2	1	1	3	2
AN1576.2	0.479968	2.28821	3.363	0.680408	0.496246	NA			0	0	0	1.01709	0	1.86272		0	0	0	1	0	2
AN1577.2	6.8659	0.551339	0.784888	0.702443	0.482403	0.695574			3.9009	7.61484	4.87745	10.1709	3.45502	11.1763		3	10	4	10	4	12
AN1578.2	201.496	0.350893	0.195288	1.7968	0.072368	0.240909			182.042	168.288	181.685	220.709	251.353	204.899		140	221	149	217	291	220
AN1579.2	14.7377	-0.00963956	0.60935	-0.0158194	0.987378	0.994191			9.10209	14.4682	20.7292	12.2051	8.63755	23.284		7	19	17	12	10	25
AN1580.2	85.9581	0.524072	0.385018	1.36116	0.173462	0.407683			55.9129	99.7544	54.8713	89.5039	135.61	80.0968		43	131	45	88	157	86
AN1581.2	13.588	3.55112	1.12114	3.1674	0.00153806	0.0165587			2.6006	1.52297	2.43872	7.11963	61.3266	6.51951		2	2	2	7	71	7
AN1582.2	11.7554	2.87568	1.2441	2.31145	0.0208079	0.107566			2.6006	2.28445	3.65809	3.05127	56.1441	2.79408		2	3	3	3	65	3
AN1583.2	177.197	-0.346344	0.471522	-0.734524	0.46263	0.680845			257.459	208.647	129.252	102.726	261.718	103.381		198	274	106	101	303	111
AN1584.2	413.601	0.854994	0.683274	1.25132	0.210818	0.45268			383.588	405.871	93.8909	311.23	1048.6	238.428		295	533	77	306	1214	256
AN1585.2	41.1917	0.126067	0.614275	0.205228	0.837394	0.916385			49.4114	58.6343	9.7549	35.5982	39.7327	54.0188		38	77	8	35	46	58
AN1586.2	867.862	-1.88994	0.287222	-6.58007	4.7e-11	5.95e-09			1767.11	1172.69	1160.83	439.383	281.584	385.582		1359	1540	952	432	326	414
AN1587.2	127.261	0.525872	0.213295	2.46547	0.0136833	0.0809679			102.724	104.323	106.084	133.239	159.795	157.4		79	137	87	131	185	169
AN1588.2	294.133	-0.328843	0.216392	-1.51966	0.128597	0.338906			358.882	279.465	345.079	256.307	228.895	296.172		276	367	283	252	265	318
AN1589.2	65.1173	0.365811	0.321635	1.13735	0.255393	0.501916			42.9099	73.1024	53.6519	71.1963	84.648	65.1951		33	96	44	70	98	70
AN1590.2	8.3742	1.48671	0.939117	1.58309	0.1134	0.314839			5.2012	7.61484	0	20.3418	7.7738	9.31359		4	10	0	20	9	10
AN1591.2	4.28477	0.977692	1.09643	0.891709	0.372549	0.605111			6.50149	2.28445	0	5.08545	3.45502	8.38223		5	3	0	5	4	9
AN1592.2	0.577392	-1.32379	3.33914	-0.396447	0.691775	NA			2.6006	0	0	0	0.863755	0		2	0	0	0	1	0
AN1593.2	15.1346	-0.0526718	0.544748	-0.0966902	0.922972	0.962922			20.8048	14.4682	10.9743	21.3589	12.9563	10.2449		16	19	9	21	15	11
AN1594.2	5.4174	2.55043	1.02883	2.47896	0.0131766	0.0793178			0	3.04594	1.21936	9.15381	6.04629	13.039		0	4	1	9	7	14
AN1595.2	6.42133	0.376131	0.746926	0.503571	0.614563	0.788297			7.80179	5.33039	3.65809	10.1709	6.91004	4.65679		6	7	3	10	8	5
AN1596.2	200.73	0.426942	0.411177	1.03834	0.299111	0.543849			271.762	134.021	108.523	268.512	171.024	250.535		209	176	89	264	198	269
AN1597.2	82.6807	0.426652	0.331059	1.28875	0.197485	0.437577			89.7206	75.3869	46.3358	102.726	79.4655	102.449		69	99	38	101	92	110
AN1598.2	91.3642	-0.981752	0.269073	-3.64864	0.000263629	0.00404952			127.429	140.875	95.1102	62.0425	62.1904	60.5383		98	185	78	61	72	65
AN1599.2	599.156	-0.920188	0.198737	-4.63018	3.65e-06	0.000126212			855.597	772.145	724.301	403.785	357.595	481.512		658	1014	594	397	414	517
AN1600.2	100.334	5.0594	0.550804	9.18548	4.1e-20	2.35e-17			3.9009	9.89929	2.43872	266.478	133.018	186.272		3	13	2	262	154	200
AN1601.2	1394.65	-0.329005	0.604393	-0.544356	0.586197	0.767498			2741.03	1510.78	407.267	1045.57	945.812	1717.43		2108	1984	334	1028	1095	1844
AN1602.2	9.93333	0.482226	0.664313	0.725901	0.467899	0.685068			10.4024	10.6608	3.65809	9.15381	16.4113	9.31359		8	14	3	9	19	10
AN1603.2	13.4978	0.656754	0.571742	1.14869	0.250684	0.49652			11.7027	14.4682	4.87745	14.2393	19.8664	15.8331		9	19	4	14	23	17
AN1604.2	366.267	5.05137	1.68916	2.99046	0.00278558	0.0259044			13.003	51.0194	0	501.425	1482.2	149.949		10	67	0	493	1716	161
AN1605.2	198.931	2.17218	0.297057	7.31233	2.63e-13	4.71e-11			79.3182	71.5795	65.8455	420.058	240.124	316.662		61	94	54	413	278	340
AN1606.2	3594.51	-1.08525	0.281959	-3.84895	0.000118626	0.00212133			5720.01	4559	4379.95	2175.56	3042.15	1690.42		4399	5987	3592	2139	3522	1815
AN1607.2	134.635	2.06541	0.253635	8.14326	3.85e-16	1.27e-13			58.5135	47.9735	49.9938	205.452	193.481	252.398		45	63	41	202	224	271
AN1608.2	730.845	0.710938	0.271088	2.62254	0.00872777	0.0594899			644.948	508.671	509.693	1092.35	648.68	980.721		496	668	418	1074	751	1053
AN1609.2	37.3606	-0.482194	0.358749	-1.3441	0.178916	0.414947			53.3123	35.0283	42.6777	37.6323	28.5039	27.0094		41	46	35	37	33	29
AN1610.2	226.346	-0.394169	0.317489	-1.24152	0.214415	0.456759			302.97	204.078	264.602	259.358	188.299	138.772		233	268	217	255	218	149
AN1611.2	73.8315	1.63408	0.541358	3.01848	0.00254046	0.0241718			37.7087	54.8268	14.6323	95.6065	167.568	72.646		29	72	12	94	194	78
AN1612.2	33.6948	3.63426	0.775841	4.68429	2.81e-06	0.000101111			3.9009	6.09187	4.87745	14.2393	85.5118	87.5477		3	8	4	14	99	94
AN1613.2	11.6882	4.4076	1.14565	3.84725	0.000119452	0.00212738			1.3003	0.761484	1.21936	5.08545	31.9589	29.8035		1	1	1	5	37	32
AN1614.2	109.704	4.36332	0.558598	7.81121	5.66e-15	1.39e-12			10.4024	14.4682	4.87745	173.922	118.334	336.22		8	19	4	171	137	361
AN1615.2	1.28379	2.49143	1.84016	1.35392	0.175763	NA			1.3003	0	0	1.01709	2.59127	2.79408		1	0	0	1	3	3
AN1616.2	95.0612	2.30725	0.407742	5.65861	1.53e-08	1.11e-06			49.4114	19.7986	28.0453	175.957	118.334	178.821		38	26	23	173	137	192
AN1617.2	0.451655	0.751722	2.79239	0.269204	0.787773	NA			0	0.761484	0	1.01709	0	0.931359		0	1	0	1	0	1
AN1618.2	0	NA	NA	NA	NA	NA			0	0	0	0	0	0		0	0	0	0	0	0
AN1619.2	47.0524	0.415225	0.496105	0.83697	0.402609	0.630713			45.5105	40.3586	35.3615	28.4785	90.6943	41.9111		35	53	29	28	105	45
AN1620.2	154.478	-1.63701	0.340631	-4.80581	1.54e-06	6e-05			321.174	186.564	193.879	74.2476	57.8716	93.1359		247	245	159	73	67	100
AN1621.2	512.302	-0.363611	0.237087	-1.53366	0.125113	0.333506			733.369	514.002	482.867	481.084	439.651	422.837		564	675	396	473	509	454
AN1622.2	711.087	-0.718729	0.307213	-2.33952	0.0193088	0.101961			1162.47	795.751	696.256	533.972	672.001	406.072		894	1045	571	525	778	436
AN1623.2	11.4515	-0.108863	1.02692	-0.106009	0.915575	0.959315			20.8048	13.7067	1.21936	4.06836	23.3214	5.58815		16	18	1	4	27	6
AN1624.2	20013.8	-0.428072	0.308599	-1.38715	0.165397	0.394441			25773.2	14058.5	29053.7	17121.7	16039.1	18036.7		19821	18462	23827	16834	18569	19366
AN1625.2	41.2778	1.22464	0.39624	3.09066	0.00199714	0.0201294			28.6066	25.8904	19.5098	78.3159	43.1878	52.1561		22	34	16	77	50	56
AN1626.2	0.310453	1.66558	4.03841	0.412436	0.68002	NA			0	0	0	0	0	1.86272		0	0	0	0	0	2
AN1627.2	0.169515	0.774663	4.08047	0.189846	0.84943	NA			0	0	0	1.01709	0	0		0	0	0	1	0	0
AN1628.2	6.89732	-0.274747	0.711292	-0.386264	0.699301	0.839908			7.80179	5.33039	9.7549	4.06836	6.04629	8.38223		6	7	8	4	7	9
AN1629.2	1015.56	0.100685	0.162587	0.619268	0.53574	0.733137			897.206	1102.63	938.909	1043.53	1086.6	1024.49		690	1448	770	1026	1258	1100
AN1630.2	17488.5	0.553792	1.12291	0.493176	0.621888	0.793692			4828.01	35601.7	2087.55	25906.3	12889	23618.3		3713	46753	1712	25471	14922	25359
AN1631.2	851.021	2.62987	0.570501	4.60976	4.03e-06	0.000137099			113.126	439.376	156.078	1796.18	736.783	1864.58		87	577	128	1766	853	2002
AN1632.2	1316.45	0.504899	0.451694	1.11779	0.263657	0.509278			1360.11	1344.02	560.906	1311.03	2314	1008.66		1046	1765	460	1289	2679	1083
AN1633.2	614.145	-0.222884	0.199243	-1.11866	0.263287	0.509171			777.579	587.104	620.655	593.981	511.343	594.207		598	771	509	584	592	638
AN1634.2	521.325	-0.243979	0.146823	-1.66172	0.0965688	0.286824			552.627	590.15	552.371	495.323	481.112	456.366		425	775	453	487	557	490
AN1635.2	342.798	-0.17735	0.199248	-0.890099	0.373413	0.605975			315.973	346.475	429.215	325.469	311.816	327.838		243	455	352	320	361	352
AN1636.2	446.571	-0.19281	0.208832	-0.923278	0.355862	0.593587			452.504	412.724	564.565	434.298	375.733	439.601		348	542	463	427	435	472
AN1637.2	160.635	0.692083	0.286805	2.41308	0.0158184	0.0894022			148.234	126.406	93.8909	212.572	227.168	155.537		114	166	77	209	263	167
AN1638.2	3452.75	-0.515108	0.218078	-2.36204	0.0181746	0.0983749			3701.95	3967.33	4518.96	2919.05	3336.69	2272.51		2847	5210	3706	2870	3863	2440
AN1639.2	1286.12	-0.375137	0.162751	-2.30498	0.0211677	0.109032			1419.93	1469.66	1466.89	1257.12	998.501	1104.59		1092	1930	1203	1236	1156	1186
AN1640.2	223.521	-0.195394	0.288126	-0.678156	0.497673	0.706783			183.342	275.657	256.066	207.486	161.522	257.055		141	362	210	204	187	276
AN1641.2	5.05526	1.00592	0.883028	1.13918	0.25463	0.501104			1.3003	3.80742	4.87745	7.11963	9.50131	3.72543		1	5	4	7	11	4
AN1642.2	0.372742	-0.18813	3.6637	-0.0513498	0.959047	NA			0	0	1.21936	1.01709	0	0		0	0	1	1	0	0
AN1643.2	2.72713	1.60245	1.25413	1.27774	0.201341	0.441482			0	1.52297	2.43872	5.08545	1.72751	5.58815		0	2	2	5	2	6
AN1644.2	11.4942	0.139485	0.52732	0.264517	0.791382	0.891847			10.4024	11.4223	10.9743	10.1709	12.9563	13.039		8	15	9	10	15	14
AN1645.2	1.88442	0.421634	1.54282	0.273287	0.784632	0.888899			2.6006	0	2.43872	1.01709	4.31878	0.931359		2	0	2	1	5	1
AN1646.2	483.814	1.30792	0.30969	4.22331	2.41e-05	0.000586652			302.97	351.806	179.246	705.861	779.971	583.03		233	462	147	694	903	626
AN1647.2	93.1034	0.965836	0.327323	2.95071	0.00317046	0.0285873			74.117	68.5335	46.3358	127.136	150.293	92.2045		57	90	38	125	174	99
AN1648.2	0	NA	NA	NA	NA	NA			0	0	0	0	0	0		0	0	0	0	0	0
AN1649.2	150.895	0.417343	0.455325	0.916581	0.359362	0.596418			120.928	163.719	102.426	170.871	82.9205	264.506		93	215	84	168	96	284
AN1650.2	80.0384	0.71889	0.755938	0.950991	0.341609	0.581195			44.2102	98.9929	37.8002	68.145	22.4576	208.624		34	130	31	67	26	224
AN1651.2	2.03489	1.65211	1.36991	1.206	0.227818	0.471646			1.3003	1.52297	0	4.06836	3.45502	1.86272		1	2	0	4	4	2
AN1652.2	1880.21	0.127057	0.184752	0.687714	0.491633	0.702266			1687.79	1773.5	1931.47	1853.14	2287.22	1748.16		1298	2329	1584	1822	2648	1877
AN1653.2	1055.29	0.13088	0.149224	0.877068	0.38045	0.612285			1007.73	1028	986.464	1111.68	1191.98	1005.87		775	1350	809	1093	1380	1080
AN1654.2	97.7648	0.724881	0.443606	1.63406	0.102245	0.296433			93.6215	92.901	34.1421	144.427	133.018	88.4791		72	122	28	142	154	95
AN1655.2	3028.87	0.266998	0.138736	1.9245	0.0542917	0.201735			2759.23	2889.83	2598.46	3082.8	3400.6	3442.3		2122	3795	2131	3031	3937	3696
AN1656.2	1178.33	-0.588115	0.311669	-1.88698	0.0591627	0.212211			1434.23	1454.43	1357.15	962.167	1270.58	591.413		1103	1910	1113	946	1471	635
AN1657.2	1438.51	-0.310533	0.184549	-1.68266	0.0924419	0.27862			1653.98	1344.02	1781.49	1347.64	1303.41	1200.52		1272	1765	1461	1325	1509	1289
AN1658.2	105.108	0.618073	0.556187	1.11127	0.266453	0.511956			105.324	112.7	30.484	98.6578	197.8	85.685		81	148	25	97	229	92
AN1659.2	5287.16	0.64437	0.580696	1.10965	0.26715	0.512494			5739.52	5164.38	1472.99	5392.61	10640.6	3312.84		4414	6782	1208	5302	12319	3557
AN1660.2	581.023	-0.302407	0.174227	-1.73571	0.0826153	0.260934			582.534	636.6	706.011	521.767	561.441	477.787		448	836	579	513	650	513
AN1661.2	503.829	0.0321405	0.167794	0.191547	0.848097	0.923897			462.906	477.45	554.81	481.084	525.163	521.561		356	627	455	473	608	560
AN1662.2	410.465	-0.559119	0.340719	-1.64099	0.100799	0.293609			490.213	347.998	629.191	422.092	231.486	341.809		377	457	516	415	268	367
AN1663.2	115.31	0.120216	0.242701	0.495323	0.620372	0.792698			98.8227	105.846	126.814	138.324	114.016	108.038		76	139	104	136	132	116
AN1664.2	788.875	2.75825	0.256654	10.747	6.12e-27	8.78e-24			196.345	261.95	148.762	1384.26	1320.68	1421.25		151	344	122	1361	1529	1526
AN1665.2	752.18	0.100925	0.156089	0.646587	0.517899	0.720777			743.771	768.337	664.552	829.946	743.693	762.783		572	1009	545	816	861	819
AN1666.2	564.952	-0.583101	0.659881	-0.883646	0.376887	0.609166			409.594	325.915	1297.4	577.707	148.566	630.53		315	428	1064	568	172	677
AN1667.2	494.21	-0.490803	0.427256	-1.14873	0.250666	0.49652			414.795	363.228	954.76	444.468	308.361	479.65		319	477	783	437	357	515
AN1668.2	237.177	-0.00317977	0.21174	-0.0150173	0.988018	0.994191			276.964	232.253	203.633	216.64	250.489	243.085		213	305	167	213	290	261
AN1669.2	300.004	-0.303058	0.343652	-0.881874	0.377845	0.609913			261.36	273.373	459.699	261.392	198.664	345.534		201	359	377	257	230	371
AN1670.2	340.412	0.665837	0.228837	2.90966	0.00361826	0.0313437			266.561	272.611	249.969	517.699	382.644	352.985		205	358	205	509	443	379
AN1671.2	1306.48	-0.574086	0.288884	-1.98726	0.0468939	0.183188			1598.07	1435.4	1655.89	1232.71	1236.9	679.892		1229	1885	1358	1212	1432	730
AN1672.2	1.46155	2.70624	1.94423	1.39193	0.163942	0.391949			1.3003	0	0	1.01709	0.863755	5.58815		1	0	0	1	1	6
AN1673.2	1186.53	0.830689	0.313437	2.65026	0.0080429	0.0560475			964.822	845.247	752.346	1632.43	1965.04	959.299		742	1110	617	1605	2275	1030
AN1674.2	670.319	-0.30456	0.195335	-1.55916	0.118958	0.323923			725.567	666.298	831.605	516.682	627.95	653.814		558	875	682	508	727	702
AN1675.2	2532.81	0.0722284	0.296403	0.243683	0.807476	0.90095			2495.27	2091.8	2821.6	3337.07	2699.23	1751.89		1919	2747	2314	3281	3125	1881
AN1676.2	536.842	-0.612108	0.265086	-2.30909	0.0209385	0.108093			690.459	664.014	592.61	487.186	490.613	296.172		531	872	486	479	568	318
AN1677.2	1041	3.32942	1.28983	2.58127	0.00984364	0.0646868			62.4143	491.157	10.9743	1815.51	2465.16	1400.76		48	645	9	1785	2854	1504
AN1678.2	63.6835	0.177161	0.282811	0.62643	0.531033	0.730243			49.4114	64.7261	64.6262	69.1621	58.7353	75.44		38	85	53	68	68	81
AN1679.2	42.7498	0.095745	0.32071	0.298541	0.76529	0.878364			36.4084	50.2579	36.5809	41.7007	44.0515	47.4993		28	66	30	41	51	51
AN1680.2	109.748	0.84969	0.267982	3.1707	0.00152073	0.0163926			87.12	89.8551	57.31	134.256	139.065	150.88		67	118	47	132	161	162
AN1681.2	16.7124	1.56098	0.50973	3.06237	0.00219595	0.0215881			10.4024	9.89929	4.87745	22.376	28.5039	24.2153		8	13	4	22	33	26
AN1682.2	210.509	0.222144	0.231221	0.960744	0.336681	0.577075			227.552	174.38	181.685	249.187	190.89	239.359		175	229	149	245	221	257
AN1683.2	561.218	-0.129571	0.209372	-0.618856	0.536011	0.733236			685.258	532.277	542.616	548.212	595.127	463.817		527	699	445	539	689	498
AN1684.2	200.225	-0.063063	0.192332	-0.327887	0.742997	0.866729			191.144	201.032	221.924	181.042	212.484	193.723		147	264	182	178	246	208
AN1685.2	254.224	0.175883	0.206833	0.850362	0.395124	0.62433			221.051	255.859	238.995	232.914	309.224	267.3		170	336	196	229	358	287
AN1686.2	142.759	0.868632	0.302892	2.8678	0.00413339	0.034176			97.5224	73.8639	132.91	167.82	169.296	215.144		75	97	109	165	196	231
AN1687.2	20.5594	0.524377	0.472012	1.11094	0.266594	0.512019			11.7027	16.7526	21.9485	31.5298	18.1389	23.284		9	22	18	31	21	25
AN1688.2	479.078	-0.653625	0.36913	-1.77072	0.076608	0.249048			535.723	498.772	723.082	294.956	255.672	566.266		412	655	593	290	296	608
AN1689.2	1879.77	0.237563	0.266083	0.892816	0.371955	0.604946			1741.1	1633.38	1802.22	1578.52	2739.83	1783.55		1339	2145	1478	1552	3172	1915
AN1690.2	657.228	-0.286319	0.226511	-1.26404	0.206214	0.447108			787.981	609.187	770.637	505.494	563.168	706.901		606	800	632	497	652	759
AN1691.2	267.221	0.86622	0.300847	2.87927	0.00398598	0.0334511			162.537	257.382	146.323	317.332	311.816	407.935		125	338	120	312	361	438
AN1692.2	14087.6	1.90234	0.555434	3.42497	0.000614869	0.00806265			2976.38	12022.3	2838.67	22659.8	23083	20945.3		2289	15788	2328	22279	26724	22489
AN1693.2	458.908	0.353337	0.259574	1.36122	0.173444	0.407683			362.783	517.809	326.789	475.998	476.793	593.275		279	680	268	468	552	637
AN1694.2	458.239	-0.136587	0.234577	-0.582271	0.560384	0.75123			498.014	560.452	380.441	449.554	482.839	378.132		383	736	312	442	559	406
AN1695.2	770.715	-0.234335	0.207751	-1.12796	0.259336	0.506441			782.78	963.277	752.346	748.578	775.652	601.658		602	1265	617	736	898	646
AN1696.2	376.989	0.0911128	0.232614	0.391691	0.695286	0.838242			416.096	395.972	282.892	393.614	424.104	349.259		320	520	232	387	491	375
AN1697.2	380.521	-0.0534474	0.171298	-0.312014	0.75503	0.872838			371.885	367.035	424.338	380.392	393.009	346.465		286	482	348	374	455	372
AN1698.2	960.41	-0.194351	0.2253	-0.862631	0.38834	0.61798			924.513	1233.6	915.741	894.022	1025.28	769.302		711	1620	751	879	1187	826
AN1699.2	285.573	0.186389	0.294975	0.631881	0.527464	0.728057			339.378	277.942	184.124	334.623	322.181	255.192		261	365	151	329	373	274
AN1700.2	2613.87	-0.277044	0.202855	-1.36572	0.172025	0.404971			2769.64	2978.92	2843.55	2401.35	2779.56	1910.22		2130	3912	2332	2361	3218	2051
AN1701.2	171.734	0.352324	0.185949	1.89473	0.0581277	0.210799			144.333	153.058	154.859	201.384	183.98	192.791		111	201	127	198	213	207
AN1702.2	48.8276	0.849693	0.324885	2.61536	0.00891331	0.0603244			42.9099	35.0283	26.826	53.9058	69.1004	65.1951		33	46	22	53	80	70
AN1703.2	66.4658	1.63679	0.325579	5.02733	4.97e-07	2.29e-05			35.1081	38.0742	23.1679	103.743	114.879	83.8223		27	50	19	102	133	90
AN1704.2	150.707	0.133431	0.217694	0.612932	0.539921	0.736739			127.429	154.581	148.762	138.324	168.432	166.713		98	203	122	136	195	179
AN1705.2	174.304	-0.0624006	0.196182	-0.318075	0.750428	0.869913			171.639	193.417	168.272	183.076	170.16	159.262		132	254	138	180	197	171
AN1706.2	368.344	-0.0121927	0.210394	-0.0579515	0.953787	0.977305			340.678	370.081	398.731	353.947	313.543	433.082		262	486	327	348	363	465
AN1707.2	32.3821	-0.21212	0.338708	-0.626264	0.531142	0.730243			33.8078	32.7438	37.8002	33.564	29.3677	27.0094		26	43	31	33	34	29
AN1708.2	1563.07	-0.314718	0.202735	-1.55236	0.120576	0.326881			1890.63	1855.74	1452.26	1219.49	1553.03	1407.28		1454	2437	1191	1199	1798	1511
AN1709.2	312.107	0.0185346	0.372102	0.0498107	0.960273	0.97953			227.552	236.06	467.016	343.777	234.078	364.161		175	310	383	338	271	391
AN1710.2	486.754	-0.571882	0.237643	-2.40647	0.0161076	0.090442			487.612	524.662	734.056	398.699	420.649	354.848		375	689	602	392	487	381
AN1711.2	914.652	-0.25522	0.528869	-0.482577	0.629396	0.798652			563.029	786.613	1636.38	999.8	371.415	1130.67		433	1033	1342	983	430	1214
AN1712.2	69.0917	0.111924	0.280117	0.39956	0.689481	0.835458			55.9129	75.3869	67.0649	80.3501	61.3266	74.5087		43	99	55	79	71	80
AN1713.2	329.923	0.332328	0.207498	1.60159	0.109246	0.307604			312.072	313.731	249.969	341.742	342.911	419.111		240	412	205	336	397	450
AN1714.2	326.639	0.767419	0.227358	3.37538	0.000737143	0.00935237			228.853	296.979	197.537	425.144	391.281	420.043		176	390	162	418	453	451
AN1715.2	68.7298	0.529581	0.352761	1.50125	0.133291	0.346377			44.2102	74.6254	48.7745	79.333	63.9179	101.518		34	98	40	78	74	109
AN1716.2	339.163	-0.290758	0.319561	-0.909867	0.362893	0.599041			390.09	415.77	313.376	292.922	205.574	417.249		300	546	257	288	238	448
AN1717.2	77.2497	0.113765	0.267293	0.425618	0.670386	0.823339			62.4143	81.4788	78.0392	90.521	81.193	69.8519		48	107	64	89	94	75
AN1718.2	1465.73	-0.160321	0.288355	-0.555984	0.578222	0.762414			1609.77	2004.99	1025.48	1313.06	1375.1	1465.96		1238	2633	841	1291	1592	1574
AN1719.2	2880.49	0.464033	0.388743	1.19367	0.232605	0.476596			2300.23	3681.77	1280.33	3087.89	3276.22	3656.51		1769	4835	1050	3036	3793	3926
AN1720.2	369.228	-0.477046	0.194878	-2.44793	0.0143681	0.0835097			443.402	459.936	385.318	293.939	280.72	352.054		341	604	316	289	325	378
AN1721.2	493.879	-0.229284	0.245799	-0.932809	0.350918	0.589936			622.843	456.129	520.668	519.733	355.867	488.032		479	599	427	511	412	524
AN1722.2	378.761	-0.0730613	0.245124	-0.298058	0.765659	0.8785			383.588	348.76	432.873	425.144	279.857	402.347		295	458	355	418	324	432
AN1723.2	294.482	1.71572	0.401248	4.27597	1.9e-05	0.000490125			184.642	140.113	87.7941	453.622	617.585	283.133		142	184	72	446	715	304
AN1724.2	275.606	0.591373	0.439215	1.34643	0.178163	0.414093			191.144	356.374	110.962	266.478	352.412	376.269		147	468	91	262	408	404
AN1725.2	118.049	0.697846	0.308538	2.26178	0.023711	0.117105			92.3212	113.461	63.4068	133.239	173.615	132.253		71	149	52	131	201	142
AN1726.2	1188.43	0.814516	0.625111	1.30299	0.192577	0.431147			1340.61	1011.25	232.898	1205.25	2453.93	886.653		1031	1328	191	1185	2841	952
AN1727.2	1138.47	-0.521282	0.205853	-2.53231	0.0113315	0.0716718			1189.77	1214.57	1621.75	1018.11	900.897	885.722		915	1595	1330	1001	1043	951
AN1728.2	2260.05	-0.338594	0.195717	-1.73002	0.0836271	0.263279			2715.02	2091.8	2766.73	2063.68	2127.43	1795.66		2088	2747	2269	2029	2463	1928
AN1729.2	813.309	-0.0713284	0.27738	-0.25715	0.797063	0.894792			877.702	968.607	653.578	698.741	1021.82	659.402		675	1272	536	687	1183	708
AN1730.2	382.421	-0.739728	0.342848	-2.1576	0.030959	0.140607			629.345	408.917	397.512	257.324	395.6	205.83		484	537	326	253	458	221
AN1731.2	5703.55	0.195275	0.755345	0.258524	0.796003	0.89475			10501.2	4397.57	1055.97	3991.06	11214.1	3061.38		8076	5775	866	3924	12983	3287
AN1732.2	1871.41	-0.109036	0.583534	-0.186854	0.851775	0.925576			2973.78	2140.53	712.107	1309	3062.01	1031.01		2287	2811	584	1287	3545	1107
AN1733.2	3532.96	0.302734	0.654128	0.462805	0.643504	0.806603			5934.56	2693.37	863.308	3324.87	6231.13	2150.51		4564	3537	708	3269	7214	2309
AN1734.2	23.1942	-0.0551625	0.548703	-0.100533	0.919922	0.961502			41.6096	15.2297	14.6323	21.3589	26.7764	19.5585		32	20	12	21	31	21
AN1735.2	953.853	-0.35144	0.274042	-1.28243	0.199691	0.440168			758.074	1188.68	1260.82	920.467	694.459	900.624		583	1561	1034	905	804	967
AN1736.2	79.0268	-0.846785	0.407234	-2.07936	0.0375842	0.159953			76.7176	89.0936	139.007	46.7862	40.5965	81.9596		59	117	114	46	47	88
AN1737.2	21.2413	-1.05333	0.678143	-1.55325	0.120362	0.326787			35.1081	43.4046	7.31617	10.1709	14.6838	16.7645		27	57	6	10	17	18
AN1738.2	18.8117	-0.134193	0.765046	-0.175405	0.860761	0.930885			20.8048	34.2668	3.65809	15.2564	26.7764	12.1077		16	45	3	15	31	13
AN1739.2	0	NA	NA	NA	NA	NA			0	0	0	0	0	0		0	0	0	0	0	0
AN1740.2	0.299186	1.61984	3.86624	0.418969	0.675239	NA			0	0	0	0	0.863755	0.931359		0	0	0	0	1	1
AN1741.2	1.12307	0.827423	2.18614	0.378486	0.705069	NA			0	2.28445	0	0	2.59127	1.86272		0	3	0	0	3	2
AN1742.2	1131.95	2.22807	0.379269	5.87463	4.24e-09	3.34e-07			304.27	498.01	391.415	1464.61	2843.48	1289.93		234	654	321	1440	3292	1385
AN1743.2	445.248	0.461648	0.312713	1.47627	0.139872	0.356185			306.871	276.419	541.397	515.665	486.294	544.845		236	363	444	507	563	585
AN1744.2	416.752	1.34501	0.332158	4.0493	5.14e-05	0.00108626			185.943	340.383	178.027	508.545	576.988	710.627		143	447	146	500	668	763
AN1745.2	518	0.181551	0.235502	0.770911	0.44076	0.663868			487.612	508.671	459.699	511.596	446.561	693.862		375	668	377	503	517	745
AN1746.2	1825.15	0.283997	0.19316	1.47027	0.141489	0.358494			1508.35	1927.32	1501.03	1934.51	2220.71	1858.99		1160	2531	1231	1902	2571	1996
AN1747.2	265.059	-2.75947	0.719522	-3.83515	0.00012549	0.00220299			215.85	130.975	1038.9	80.3501	42.324	81.9596		166	172	852	79	49	88
AN1748.2	37.9667	-0.383454	0.336337	-1.14009	0.25425	0.500779			33.8078	42.6431	52.4326	33.564	33.6864	31.6662		26	56	43	33	39	34
AN1749.2	62.4879	-0.234218	0.272303	-0.860136	0.389714	0.619302			61.114	67.0106	74.3811	58.9912	50.0978	63.3324		47	88	61	58	58	68
AN1750.2	182.074	-0.870789	0.581668	-1.49705	0.134379	0.348172			139.132	141.636	425.557	148.495	57.8716	179.752		107	186	349	146	67	193
AN1751.2	299.157	-0.417006	0.272253	-1.53169	0.1256	0.333956			287.366	300.025	438.97	300.042	213.348	255.192		221	394	360	295	247	274
AN1752.2	1619.59	1.53409	0.263437	5.82335	5.77e-09	4.43e-07			1014.23	887.129	592.61	2627.14	2497.12	2099.28		780	1165	486	2583	2891	2254
AN1753.2	282.393	-0.209476	0.230386	-0.909239	0.363224	0.599277			339.378	237.583	332.886	261.392	241.851	281.27		261	312	273	257	280	302
AN1754.2	98.788	0.994318	0.399491	2.48896	0.0128117	0.0777744			85.8197	49.4964	63.4068	172.905	78.6017	142.498		66	65	52	170	91	153
AN1755.2	270.649	0.319296	0.232686	1.37222	0.169996	0.402175			221.051	296.217	203.633	305.127	322.181	275.682		170	389	167	300	373	296
AN1756.2	118.018	0.438005	0.238943	1.8331	0.0667882	0.229072			88.4203	119.553	91.4521	130.188	142.52	135.978		68	157	75	128	165	146
AN1757.2	1966.78	-0.208266	0.181073	-1.15018	0.25007	0.495645			2354.84	2003.46	1968.05	1792.11	2051.42	1630.81		1811	2631	1614	1762	2375	1751
AN1758.2	262.141	-0.34696	0.216389	-1.60341	0.108845	0.306892			257.459	279.465	343.86	234.948	252.216	204.899		198	367	282	231	292	220
AN1759.2	171.879	-0.156952	0.308096	-0.509426	0.610454	0.785273			143.033	177.426	223.143	141.376	133.018	213.281		110	233	183	139	154	229
AN1760.2	109.403	0.69586	0.21346	3.25991	0.00111449	0.0128338			83.2191	79.9558	87.7941	131.205	137.337	136.91		64	105	72	129	159	147
AN1761.2	992.228	0.533831	0.144079	3.70513	0.000211283	0.00336566			800.984	874.945	754.785	1158.47	1172.98	1191.21		616	1149	619	1139	1358	1279
AN1762.2	346.342	0.245821	0.218014	1.12755	0.25951	0.506536			345.88	339.622	264.602	398.699	321.317	407.935		266	446	217	392	372	438
AN1763.2	1067.08	0.0725823	0.156315	0.464332	0.64241	0.805926			1126.06	947.286	1048.65	1152.36	1095.24	1032.88		866	1244	860	1133	1268	1109
AN1764.2	133.109	-0.177382	0.302591	-0.586209	0.557735	0.749279			145.633	118.791	159.736	137.307	87.2393	149.949		112	156	131	135	101	161
AN1765.2	463.387	-0.0977014	0.286922	-0.340516	0.733468	0.860514			591.636	478.973	367.028	336.657	509.616	496.414		455	629	301	331	590	533
AN1766.2	512.769	0.433732	0.329927	1.31463	0.188633	0.426428			417.396	585.581	304.84	465.827	749.739	553.227		321	769	250	458	868	594
AN1767.2	558.73	0.497204	0.228328	2.17759	0.0294369	0.135329			531.822	507.91	349.957	633.647	642.634	686.411		409	667	287	623	744	737
AN1768.2	1661.35	-0.229411	0.14165	-1.61956	0.105327	0.301862			1888.03	1688.97	1803.44	1582.59	1576.35	1428.7		1452	2218	1479	1556	1825	1534
AN1769.2	1477.51	-0.657414	0.29251	-2.24749	0.0246087	0.119615			1552.56	1514.59	2358.25	1364.94	861.164	1213.56		1194	1989	1934	1342	997	1303
AN1770.2	360.138	-0.252994	0.292832	-0.863954	0.387613	0.617568			383.588	276.419	515.79	338.691	285.903	360.436		295	363	423	333	331	387
AN1771.2	33.3471	0.342081	0.387381	0.883061	0.377203	0.609263			35.1081	31.2208	21.9485	33.564	47.5065	30.7348		27	41	18	33	55	33
AN1772.2	46.2608	0.0922665	0.371141	0.248603	0.803668	0.899097			39.009	60.1572	34.1421	56.9571	38.869	48.4306		30	79	28	56	45	52
AN1773.2	324.827	-0.632736	0.223969	-2.8251	0.00472659	0.0378215			453.804	417.293	313.376	271.563	234.941	257.986		349	548	257	267	272	277
AN1774.2	9.79244	-0.303024	0.571132	-0.530567	0.595719	0.774733			10.4024	9.89929	12.1936	10.1709	8.63755	7.45087		8	13	10	10	10	8
AN1775.2	582.212	-0.195244	0.176425	-1.10667	0.268437	0.513597			617.642	581.012	666.991	495.323	609.811	522.492		475	763	547	487	706	561
AN1776.2	413.95	-0.211214	0.149891	-1.40912	0.158801	0.385314			460.306	437.092	435.312	399.716	373.142	378.132		354	574	357	393	432	406
AN1777.2	502.52	-0.407941	0.236453	-1.72525	0.0844825	0.264988			596.837	638.123	484.087	405.819	525.163	365.093		459	838	397	399	608	392
AN1778.2	209.987	0.236811	0.231398	1.02339	0.306123	0.549246			224.952	160.673	193.879	234.948	198.664	246.81		173	211	159	231	230	265
AN1779.2	803.274	-0.130157	0.185077	-0.703256	0.481896	0.695124			837.392	808.696	873.063	712.98	898.305	689.205		644	1062	716	701	1040	740
AN1780.2	531.734	-0.158896	0.1735	-0.915827	0.359758	0.596844			613.741	542.938	526.764	525.836	530.346	450.778		472	713	432	517	614	484
AN1781.2	445.306	1.85792	0.280759	6.61747	3.65e-11	4.69e-09			139.132	197.986	240.214	633.647	838.706	622.148		107	260	197	623	971	668
AN1782.2	176.69	0.377233	0.324155	1.16374	0.244529	0.489741			144.333	204.839	110.962	179.008	249.625	171.37		111	269	91	176	289	184
AN1783.2	580.311	0.277808	0.341383	0.813772	0.415776	0.641983			542.225	625.178	406.048	593.981	888.804	425.631		417	821	333	584	1029	457
AN1784.2	8.55925	0.253904	0.718913	0.353178	0.723955	0.855391			5.2012	8.37632	9.7549	12.2051	12.0926	3.72543		4	11	8	12	14	4
AN1785.2	0.253828	-1.71843	4.06117	-0.423136	0.672196	NA			0	1.52297	0	0	0	0		0	2	0	0	0	0
AN1786.2	1.45632	2.70071	1.81331	1.48939	0.136386	0.351324			1.3003	0	0	3.05127	3.45502	0.931359		1	0	0	3	4	1
AN1787.2	4.53591	1.79392	0.928821	1.9314	0.0534337	0.199582			1.3003	2.28445	2.43872	6.10254	9.50131	5.58815		1	3	2	6	11	6
AN1788.2	23.4512	-0.126196	0.540552	-0.233459	0.815405	0.904328			32.5075	16.7526	24.3872	32.5469	11.2288	23.284		25	22	20	32	13	25
AN1789.2	7.05597	-1.30638	0.704965	-1.85312	0.0638658	0.222418			11.7027	9.89929	8.53553	5.08545	4.31878	2.79408		9	13	7	5	5	3
AN1790.2	1.00467	0.523724	1.9258	0.271951	0.78566	NA			0	2.28445	0	1.01709	0.863755	1.86272		0	3	0	1	1	2
AN1791.2	0	NA	NA	NA	NA	NA			0	0	0	0	0	0		0	0	0	0	0	0
AN1792.2	2.48655	1.54097	1.25159	1.23121	0.218243	0.460535			1.3003	2.28445	0	5.08545	3.45502	2.79408		1	3	0	5	4	3
AN1793.2	118.595	0.0851754	0.234243	0.36362	0.716142	0.850394			109.225	118.791	117.059	109.846	112.288	144.361		84	156	96	108	130	155
AN1794.2	699.269	0.226171	0.244602	0.924648	0.355149	0.593414			566.93	811.742	553.59	644.835	787.745	830.772		436	1066	454	634	912	892
AN1795.2	686.324	0.160531	0.407193	0.394238	0.693405	0.83735			468.108	531.516	945.006	862.493	423.24	887.585		360	698	775	848	490	953
AN1796.2	359.61	-0.334278	0.238895	-1.39927	0.161732	0.389556			393.991	457.652	351.176	296.99	388.69	269.163		303	601	288	292	450	289
AN1797.2	216.51	0.273428	0.235998	1.1586	0.246618	0.491761			165.138	218.546	203.633	249.187	266.037	196.517		127	287	167	245	308	211
AN1798.2	468.228	-0.0743516	0.170758	-0.435422	0.663256	0.818536			539.624	437.853	464.577	449.554	447.425	470.336		415	575	381	442	518	505
AN1799.2	55.9264	0.76708	0.422752	1.81449	0.0696022	0.235253			39.009	60.9187	23.1679	81.3672	74.2829	56.8129		30	80	19	80	86	61
AN1800.2	1938.37	0.807982	0.361789	2.2333	0.0255295	0.122684			1093.55	2104.74	1027.92	3087.89	1913.22	2402.91		841	2764	843	3036	2215	2580
AN1801.2	2327.9	-0.901711	0.31663	-2.84784	0.00440172	0.0359924			3129.82	2423.8	3544.69	1807.37	2018.6	1043.12		2407	3183	2907	1777	2337	1120
AN1802.2	771.893	-0.243341	0.149412	-1.62866	0.103385	0.298129			882.903	778.998	849.895	679.416	746.284	693.862		679	1023	697	668	864	745
AN1803.2	214.672	-2.99737	0.666641	-4.49623	6.92e-06	0.000210987			564.33	146.205	434.093	55.94	12.9563	74.5087		434	192	356	55	15	80
AN1804.2	1.61235	2.88213	1.78403	1.61552	0.106199	0.303385			0	0	1.21936	4.06836	3.45502	0.931359		0	0	1	4	4	1
AN1805.2	2356.29	-0.263306	0.283445	-0.928949	0.352915	0.59108			3053.1	2614.17	2044.87	1957.9	1678.28	2789.42		2348	3433	1677	1925	1943	2995
AN1806.2	37.4726	0.595594	0.445527	1.33683	0.181278	0.417834			33.8078	38.0742	17.0711	49.8374	31.0952	54.9502		26	50	14	49	36	59
AN1807.2	3.30812	0.202207	1.16885	0.172997	0.862654	0.931762			1.3003	0.761484	7.31617	5.08545	2.59127	2.79408		1	1	6	5	3	3
AN1808.2	3.19156	-0.146276	1.11978	-0.13063	0.896068	0.948682			1.3003	6.09187	2.43872	4.06836	4.31878	0.931359		1	8	2	4	5	1
AN1809.2	369.516	-0.33246	0.259348	-1.28191	0.199875	0.440168			444.702	346.475	445.067	398.699	332.546	249.604		342	455	365	392	385	268
AN1810.2	5169.63	-1.71905	0.426107	-4.03433	5.48e-05	0.00113692			9408.96	7276.74	7105.22	3471.33	1078.83	2676.72		7236	9556	5827	3413	1249	2874
AN1811.2	390.865	0.398272	0.343105	1.16079	0.245728	0.490772			387.489	410.44	213.388	402.768	574.397	356.71		298	539	175	396	665	383
AN1812.2	4991.07	-0.418704	0.265531	-1.57685	0.114829	0.3172			5744.72	6898.28	4487.25	4162.95	5224.85	3428.33		4418	9059	3680	4093	6049	3681
AN1813.2	73.418	-3.33251	0.836393	-3.98438	6.77e-05	0.00133786			93.6215	20.5601	286.55	14.2393	6.91004	18.6272		72	27	235	14	8	20
AN1814.2	89.9909	-0.163037	0.527078	-0.309322	0.757077	0.874157			96.2221	105.846	82.9166	81.3672	31.0952	142.498		74	139	68	80	36	153
AN1815.2	9.54721	0.850098	0.649668	1.30851	0.1907	0.428079			5.2012	9.89929	4.87745	14.2393	14.6838	8.38223		4	13	4	14	17	9
AN1816.2	1.0132	2.22986	2.2805	0.977793	0.328177	NA			0	0.761484	0	0	3.45502	1.86272		0	1	0	0	4	2
AN1817.2	576.433	-0.362623	0.181723	-1.99546	0.0459922	0.181078			742.471	632.793	570.661	491.255	491.477	529.943		571	831	468	483	569	569
AN1818.2	168.401	-0.781952	0.203083	-3.85041	0.00011792	0.00211323			224.952	222.353	191.44	124.085	133.018	114.557		173	292	157	122	154	123
AN1819.2	121.088	-0.332476	0.300759	-1.10546	0.268961	0.513803			133.931	158.389	112.181	109.846	133.018	79.1655		103	208	92	108	154	85
AN1820.2	243.075	-0.320433	0.32325	-0.991285	0.321547	0.564478			235.354	366.274	207.292	223.76	259.99	165.782		181	481	170	220	301	178
AN1821.2	166.564	-0.245059	0.29697	-0.825198	0.409259	0.636839			165.138	228.445	147.543	164.769	177.07	116.42		127	300	121	162	205	125
AN1822.2	79.0595	0.965378	0.454674	2.12323	0.0337346	0.149414			46.8108	77.6713	35.3615	76.2818	157.203	81.0282		36	102	29	75	182	87
AN1823.2	267.571	0.189379	0.558578	0.339038	0.734581	0.861555			369.285	152.297	229.24	155.615	529.482	169.507		284	200	188	153	613	182
AN1824.2	6.08315	0.317146	0.999967	0.317156	0.751125	0.870079			13.003	2.28445	1.21936	9.15381	4.31878	6.51951		10	3	1	9	5	7
AN1825.2	4.17423	0.670829	1.09037	0.61523	0.538403	0.7356			1.3003	4.5689	3.65809	5.08545	9.50131	0.931359		1	6	3	5	11	1
AN1826.2	6.0505	-0.538989	0.746	-0.722505	0.469984	0.686572			7.80179	7.61484	6.09681	5.08545	6.91004	2.79408		6	10	5	5	8	3
AN1827.2	323.756	-0.0412954	0.23646	-0.17464	0.861362	0.931302			267.862	348.76	368.247	298.007	377.461	282.202		206	458	302	293	437	303
AN1828.2	1.81084	-0.381262	1.27705	-0.29855	0.765283	0.878364			2.6006	2.28445	1.21936	2.03418	0.863755	1.86272		2	3	1	2	1	2
AN1829.2	1.17958	-0.705649	1.67874	-0.420345	0.674233	NA			0	3.04594	1.21936	1.01709	0.863755	0.931359		0	4	1	1	1	1
AN1830.2	0	NA	NA	NA	NA	NA			0	0	0	0	0	0		0	0	0	0	0	0
AN1831.2	7.01553	1.13961	0.797107	1.42969	0.152807	0.376505			2.6006	7.61484	2.43872	6.10254	11.2288	12.1077		2	10	2	6	13	13
AN1832.2	26.6847	0.259272	0.416484	0.622525	0.533597	0.731803			23.4054	27.4134	21.9485	23.3931	39.7327	24.2153		18	36	18	23	46	26
AN1833.2	28.4211	0.682734	0.415712	1.64232	0.100523	0.29349			13.003	27.4134	24.3872	31.5298	39.7327	34.4603		10	36	20	31	46	37
AN1834.2	144.016	0.473072	0.23829	1.98528	0.0471137	0.18388			110.525	146.205	103.646	161.717	164.113	177.889		85	192	85	159	190	191
AN1835.2	0.169515	0.774663	4.08047	0.189846	0.84943	NA			0	0	0	1.01709	0	0		0	0	0	1	0	0
AN1836.2	353.286	-0.462261	0.3499	-1.32112	0.186461	0.424028			401.792	501.818	324.35	266.478	424.104	201.173		309	659	266	262	491	216
AN1837.2	1.16463	-1.3325	1.97716	-0.673946	0.500345	NA			2.6006	0	2.43872	1.01709	0	0.931359		2	0	2	1	0	1
AN1838.2	0.694372	-0.439635	3.19606	-0.137555	0.890592	NA			0	0	2.43872	0	1.72751	0		0	0	2	0	2	0
AN1839.2	37.304	0.96954	0.357658	2.7108	0.00671213	0.0491385			26.006	22.083	28.0453	49.8374	58.7353	39.1171		20	29	23	49	68	42
AN1840.2	31.7844	1.59047	0.465699	3.41523	0.000637276	0.00828434			15.6036	23.606	7.31617	46.7862	52.6891	44.7052		12	31	6	46	61	48
AN1841.2	375.275	1.44184	0.52552	2.74364	0.00607612	0.0455683			109.225	387.595	107.304	583.81	450.88	612.834		84	509	88	574	522	658
AN1842.2	324.185	0.139361	0.211772	0.658072	0.510492	0.716165			284.765	347.237	292.647	304.11	319.589	396.759		219	456	240	299	370	426
AN1843.2	417.379	-0.155338	0.340731	-0.455895	0.648466	0.809947			538.324	460.698	320.692	332.589	550.212	301.76		414	605	263	327	637	324
AN1844.2	908.809	0.0181968	0.214272	0.0849238	0.932322	0.966881			963.521	943.478	802.34	826.894	1108.2	808.419		741	1239	658	813	1283	868
AN1845.2	478.223	-0.53325	0.178764	-2.98299	0.00285446	0.0263739			616.342	494.964	586.513	404.802	366.232	400.484		474	650	481	398	424	430
AN1846.2	1333.47	-0.0515812	0.171119	-0.301434	0.763083	0.877428			1321.1	1252.64	1498.6	1431.05	1184.21	1313.22		1016	1645	1229	1407	1371	1410
AN1847.2	1697.25	0.652319	0.340106	1.91799	0.0551128	0.203906			1096.15	1897.62	964.515	2244.72	2417.65	1562.82		843	2492	791	2207	2799	1678
AN1848.2	2834.12	0.828443	0.31622	2.61984	0.00879722	0.0597748			1552.56	2994.92	1576.63	3434.71	3883.44	3562.45		1194	3933	1293	3377	4496	3825
AN1849.2	663.466	0.338376	0.372439	0.90854	0.363593	0.599277			756.774	511.717	490.183	672.297	1082.29	467.542		582	672	402	661	1253	502
AN1850.2	404.645	0.0977578	0.234259	0.417306	0.676455	0.826394			498.014	329.722	346.299	427.178	421.512	405.141		383	433	284	420	488	435
AN1851.2	2021.08	-0.533064	0.197008	-2.70579	0.00681417	0.0497585			2024.57	2317.2	2828.92	1701.59	1534.89	1719.29		1557	3043	2320	1673	1777	1846
AN1852.2	36.9929	1.01481	0.671898	1.51037	0.130949	0.342041			20.8048	45.689	6.09681	70.1792	35.414	43.7739		16	60	5	69	41	47
AN1853.2	21.1653	0.166865	0.493055	0.338432	0.735038	0.861606			13.003	19.7986	26.826	31.5298	18.1389	17.6958		10	26	22	31	21	19
AN1854.2	304.125	0.292787	0.207107	1.4137	0.157451	0.383789			291.267	282.51	246.311	331.571	384.371	288.721		224	371	202	326	445	310
AN1855.2	857.084	-0.659026	0.257389	-2.56042	0.0104544	0.0678315			1339.31	858.954	951.102	722.134	717.781	553.227		1030	1128	780	710	831	594
AN1856.2	228.296	-0.041832	0.316553	-0.132148	0.894867	0.948682			217.15	192.655	285.331	235.965	154.612	284.064		167	253	234	232	179	305
AN1857.2	752.291	2.87559	0.720341	3.99199	6.55e-05	0.00131381			166.438	233.014	141.446	3038.05	336.864	597.932		128	306	116	2987	390	642
AN1858.2	119.293	4.94825	1.74914	2.82896	0.00466989	0.0375424			7.80179	14.4682	0	598.049	18.1389	77.3028		6	19	0	588	21	83
AN1859.2	464.844	0.304187	0.243148	1.25104	0.210921	0.45268			403.093	374.65	470.674	536.007	396.464	608.177		310	492	386	527	459	653
AN1860.2	732.928	0.356806	0.229317	1.55595	0.11972	0.32532			677.456	536.085	715.765	831.98	679.775	956.505		521	704	587	818	787	1027
AN1861.2	483.228	-0.11596	0.200483	-0.578403	0.562992	0.752609			494.114	441.661	573.1	429.212	438.788	522.492		380	580	470	422	508	561
AN1862.2	594.087	0.434928	0.263128	1.65292	0.0983474	0.28982			440.801	675.436	397.512	668.228	684.958	697.588		339	887	326	657	793	749
AN1863.2	173.309	0.6451	0.264828	2.43592	0.0148539	0.0853526			133.931	169.049	101.207	204.435	202.119	229.114		103	222	83	201	234	246
AN1864.2	549.077	0.395255	0.17985	2.1977	0.0279708	0.13112			457.705	435.569	530.422	632.63	566.623	671.51		352	572	435	622	656	721
AN1865.2	54.1972	0.389249	0.287758	1.3527	0.176153	0.41172			41.6096	51.0194	47.5551	70.1792	56.1441	58.6756		32	67	39	69	65	63
AN1866.2	56.697	0.119294	0.32532	0.366698	0.713844	0.84872			67.6155	51.7809	43.897	55.94	49.234	71.7146		52	68	36	55	57	77
AN1867.2	350.68	-0.31622	0.198608	-1.59218	0.111344	0.311576			391.39	416.532	358.492	328.52	344.638	264.506		301	547	294	323	399	284
AN1868.2	348.365	0.52035	0.533294	0.975728	0.329199	0.57144			305.57	405.109	147.543	353.947	681.503	196.517		235	532	121	348	789	211
AN1869.2	54.1622	0.555436	0.298084	1.86335	0.0624126	0.219311			39.009	47.212	45.1164	52.8887	69.9642	70.7832		30	62	37	52	81	76
AN1870.2	212.266	0.572729	0.376432	1.52146	0.128143	0.338377			166.438	171.334	174.369	250.204	369.687	141.566		128	225	143	246	428	152
AN1871.2	932.156	-0.792702	0.321396	-2.46643	0.0136466	0.0809452			1188.47	1104.15	1253.5	806.553	836.979	403.278		914	1450	1028	793	969	433
AN1872.2	100.9	0.271979	0.245533	1.10771	0.267988	0.513187			76.7176	95.947	101.207	111.88	120.926	98.724		59	126	83	110	140	106
AN1873.2	1533.61	-0.572676	0.161509	-3.54578	0.000391456	0.00557501			1694.29	1861.07	1946.1	1345.61	1116.84	1237.78		1303	2444	1596	1323	1293	1329
AN1874.2	870.705	0.216813	0.179199	1.2099	0.226317	0.469778			774.978	856.669	784.05	910.296	1069.33	828.909		596	1125	643	895	1238	890
AN1875.2	582.678	-0.0840575	0.382555	-0.219727	0.826084	0.910473			430.399	536.846	831.605	675.348	342.911	678.96		331	705	682	664	397	729
AN1876.2	873.557	-0.0944252	0.201848	-0.467805	0.639924	0.804183			797.083	830.779	1079.14	820.792	918.172	795.38		613	1091	885	807	1063	854
AN1877.2	62.9538	0.228806	0.398716	0.573858	0.566064	0.75481			40.3093	44.9275	89.0134	69.1621	57.0078	77.3028		31	59	73	68	66	83
AN1878.2	875.325	0.360287	0.214883	1.67667	0.0936078	0.281542			748.972	747.777	803.56	843.168	1215.3	893.173		576	982	659	829	1407	959
AN1879.2	1221.63	0.049095	0.224104	0.219073	0.826593	0.910767			1181.97	1339.45	1080.35	1358.83	1394.96	974.201		909	1759	886	1336	1615	1046
AN1880.2	1013.47	-0.0463409	0.356603	-0.129951	0.896605	0.948892			1180.67	1039.43	869.405	900.125	1471.84	619.353		908	1365	713	885	1704	665
AN1881.2	25.0409	-0.141119	0.504083	-0.279953	0.779514	0.886401			16.9039	18.2756	43.897	25.4273	22.4576	23.284		13	24	36	25	26	25
AN1882.2	3306.96	1.48904	0.726106	2.05071	0.040295	0.166164			644.948	4087.65	477.99	5304.13	3778.93	5548.1		496	5368	392	5215	4375	5957
AN1883.2	2153.07	-0.14372	0.373992	-0.384286	0.700766	0.84049			1798.31	1613.58	3369.1	2663.76	1515.03	1958.65		1383	2119	2763	2619	1754	2103
AN1884.2	112.336	-1.15688	0.239591	-4.82856	1.38e-06	5.4e-05			144.333	166.765	153.64	81.3672	67.3729	60.5383		111	219	126	80	78	65
AN1885.2	7.42665	-0.351448	0.69443	-0.506096	0.612789	0.786866			5.2012	7.61484	12.1936	7.11963	7.7738	4.65679		4	10	10	7	9	5
AN1886.2	3.43842	0.281378	1.06538	0.26411	0.791695	0.892075			5.2012	0.761484	3.65809	2.03418	4.31878	4.65679		4	1	3	2	5	5
AN1887.2	2.57324	0.147252	1.14048	0.129114	0.897267	0.949246			1.3003	4.5689	1.21936	2.03418	2.59127	3.72543		1	6	1	2	3	4
AN1888.2	20.8761	0.194652	0.447155	0.435312	0.663336	0.818536			26.006	19.0371	13.413	26.4443	19.8664	20.4899		20	25	11	26	23	22
AN1889.2	0	NA	NA	NA	NA	NA			0	0	0	0	0	0		0	0	0	0	0	0
AN1890.2	1.54615	2.81151	2.12505	1.32303	0.185824	0.423433			1.3003	0	0	0	5.18253	2.79408		1	0	0	0	6	3
AN1891.2	67.2707	0.787633	0.365214	2.15663	0.0310342	0.140701			50.7117	67.0106	29.2647	89.5039	89.8305	77.3028		39	88	24	88	104	83
AN1892.2	393.548	-0.0550212	0.352278	-0.156187	0.875886	0.939565			334.177	281.749	587.732	457.691	303.178	396.759		257	370	482	450	351	426
AN1893.2	393.468	2.21539	0.419354	5.28287	1.27e-07	6.84e-06			136.531	179.71	101.207	694.673	907.807	340.877		105	236	83	683	1051	366
AN1894.2	447.678	0.00367328	0.159667	0.0230059	0.981646	0.99028			449.903	454.606	436.532	474.981	462.109	407.935		346	597	358	467	535	438
AN1895.2	351.126	2.37856	0.543641	4.37525	1.21e-05	0.000338426			76.7176	176.664	85.3553	481.084	1014.05	272.888		59	232	70	473	1174	293
AN1896.2	1610.97	1.95873	0.466771	4.19634	2.71e-05	0.000648175			587.735	916.065	473.112	2117.58	4225.49	1345.81		452	1203	388	2082	4892	1445
AN1897.2	1245.77	2.30081	0.554993	4.14565	3.39e-05	0.000767062			331.576	705.134	223.143	1921.28	3333.23	960.231		255	926	183	1889	3859	1031
AN1898.2	741.497	2.64364	0.657878	4.01843	5.86e-05	0.00120564			146.934	387.595	78.0392	1120.83	2180.98	534.6		113	509	64	1102	2525	574
AN1899.2	1065.93	3.9581	1.17492	3.36883	0.000754871	0.00950718			76.7176	294.694	14.6323	1515.46	3852.35	641.706		59	387	12	1490	4460	689
AN1900.2	263.594	-0.149223	0.224433	-0.664889	0.506121	0.712552			327.675	260.427	243.872	285.802	238.396	225.389		252	342	200	281	276	242
AN1901.2	609.806	0.18424	0.390781	0.471467	0.637307	0.802418			503.216	372.366	837.702	893.005	498.387	554.158		387	489	687	878	577	595
AN1902.2	693.964	0.220705	0.197914	1.11516	0.264784	0.510372			639.747	670.867	612.12	744.51	870.665	625.873		492	881	502	732	1008	672
AN1903.2	0.143959	0.774663	4.08047	0.189846	0.84943	NA			0	0	0	0	0.863755	0		0	0	0	0	1	0
AN1904.2	1871.39	-0.394369	0.289128	-1.364	0.172569	0.406059			1717.69	1792.53	2866.72	1791.1	1299.09	1761.2		1321	2354	2351	1761	1504	1891
AN1905.2	596.92	-0.153121	0.263964	-0.580082	0.561859	0.752177			668.354	475.927	742.591	491.255	522.572	680.823		514	625	609	483	605	731
AN1906.2	239.571	-0.216879	0.234897	-0.923294	0.355854	0.593587			252.258	236.821	284.111	185.11	209.029	270.094		194	311	233	182	242	290
AN1907.2	305.315	0.20792	0.201405	1.03235	0.301908	0.546121			278.264	262.712	309.718	299.025	304.042	378.132		214	345	254	294	352	406
AN1908.2	495.811	-0.458572	0.361986	-1.26682	0.205219	0.445753			457.705	448.514	815.753	519.733	283.312	449.846		352	589	669	511	328	483
AN1909.2	573.193	-0.479424	0.212996	-2.25086	0.0243943	0.118957			763.275	694.473	545.055	427.178	493.204	515.973		587	912	447	420	571	554
AN1910.2	435.217	-0.184552	0.286887	-0.643293	0.520034	0.722505			608.54	443.184	337.763	407.853	464.7	349.259		468	582	277	401	538	375
AN1911.2	1993.88	-0.565816	0.240497	-2.3527	0.0186379	0.0995176			2259.92	2040.78	2839.89	1600.9	1913.22	1308.56		1738	2680	2329	1574	2215	1405
AN1912.2	32.4096	-1.19603	0.35425	-3.37624	0.000734838	0.00933689			46.8108	38.8357	49.9938	19.3247	19.0026	20.4899		36	51	41	19	22	22
AN1913.2	1814.83	-0.450554	0.391362	-1.15125	0.24963	0.495116			1785.31	1253.4	3249.6	1912.13	1360.41	1328.12		1373	1646	2665	1880	1575	1426
AN1914.2	0.479968	2.28821	3.363	0.680408	0.496246	NA			0	0	0	1.01709	0	1.86272		0	0	0	1	0	2
AN1915.2	324.067	0.419839	0.211637	1.98377	0.0472814	0.184284			274.363	235.298	323.131	393.614	334.273	383.72		211	309	265	387	387	412
AN1916.2	1124.54	0.0892782	0.198706	0.449298	0.653217	0.813078			1139.06	1053.89	1076.7	1040.48	1038.23	1398.9		876	1384	883	1023	1202	1502
AN1917.2	186.513	0.461976	0.567781	0.813652	0.415844	0.641983			253.558	172.095	45.1164	156.632	227.168	264.506		195	226	37	154	263	284
AN1918.2	672.516	1.95369	0.33209	5.88302	4.03e-09	3.21e-07			302.97	185.041	341.421	1247.97	761.832	1195.86		233	243	280	1227	882	1284
AN1919.2	805.653	-0.000157721	0.342152	-0.000460968	0.999632	0.999958			963.521	728.74	725.52	578.724	1191.98	645.431		741	957	595	569	1380	693
AN1920.2	3067.92	0.047952	0.450484	0.106445	0.915229	0.959315			4324.79	2485.48	2241.19	2005.7	5128.11	2222.22		3326	3264	1838	1972	5937	2386
AN1921.2	880.213	0.184762	0.236386	0.781612	0.434443	0.65898			960.921	871.899	638.946	891.988	1072.78	844.742		739	1145	524	877	1242	907
AN1922.2	2309.23	-0.272854	0.156016	-1.74888	0.0803123	0.256629			2648.71	2542.59	2389.95	1991.46	2328.68	1953.99		2037	3339	1960	1958	2696	2098
AN1923.2	1247.5	0.183434	0.25495	0.71949	0.471839	0.687575			1135.16	891.698	1479.09	1456.47	1160.02	1362.58		873	1171	1213	1432	1343	1463
AN1924.2	1658.27	-0.152554	0.244924	-0.622863	0.533375	0.731803			1806.12	1476.52	1955.86	1669.05	1840.66	1201.45		1389	1939	1604	1641	2131	1290
AN1925.2	4.45577	0.237287	0.945599	0.250938	0.801862	0.897726			3.9009	4.5689	3.65809	9.15381	1.72751	3.72543		3	6	3	9	2	4
AN1926.2	74.2664	0.727487	0.282106	2.57877	0.00991517	0.0651071			50.7117	61.6802	54.8713	79.333	87.2393	111.763		39	81	45	78	101	120
AN1927.2	474.096	-0.0464618	0.167028	-0.278168	0.780884	0.886988			448.603	501.818	493.842	512.613	438.788	448.915		345	659	405	504	508	482
AN1928.2	0.372742	-0.18813	3.6637	-0.0513498	0.959047	NA			0	0	1.21936	1.01709	0	0		0	0	1	1	0	0
AN1929.2	480.728	-0.291091	0.162772	-1.78833	0.0737223	0.243626			544.825	478.973	564.565	432.263	447.425	416.317		419	629	463	425	518	447
AN1930.2	63.1248	-0.557233	0.359875	-1.54841	0.121524	0.327902			96.2221	47.212	82.9166	51.8716	48.3703	52.1561		74	62	68	51	56	56
AN1931.2	845.734	-0.149643	0.220234	-0.679475	0.496837	0.706045			905.008	913.781	849.895	821.809	956.177	627.736		696	1200	697	808	1107	674
AN1932.2	307.479	-0.0961095	0.210398	-0.456798	0.647816	0.809488			309.471	291.648	352.396	301.059	252.216	338.083		238	383	289	296	292	363
AN1933.2	767.173	0.198818	0.143712	1.38345	0.166527	0.396038			659.252	741.685	741.372	818.758	809.339	832.635		507	974	608	805	937	894
AN1934.2	115.091	-0.217884	0.207014	-1.05251	0.292566	0.538552			119.627	127.168	124.375	101.709	110.561	107.106		92	167	102	100	128	115
AN1935.2	637.874	-0.604932	0.294948	-2.05098	0.040269	0.166164			899.807	740.162	669.43	521.767	648.68	347.397		692	972	549	513	751	373
AN1936.2	281.954	-0.246633	0.223941	-1.10133	0.270754	0.515342			353.681	241.39	324.35	257.324	262.582	252.398		272	317	266	253	304	271
AN1937.2	42.1546	0.290283	0.399352	0.726884	0.467297	0.684902			29.9069	54.8268	28.0453	44.752	54.4166	40.9798		23	72	23	44	63	44
AN1938.2	2.82107	-0.693649	1.06166	-0.653362	0.513523	0.71815			2.6006	3.04594	4.87745	1.01709	2.59127	2.79408		2	4	4	1	3	3
AN1939.2	819.217	-0.168718	0.21288	-0.792549	0.428041	0.653765			830.891	768.337	1002.32	901.142	681.503	731.116		639	1009	822	886	789	785
AN1940.2	259.347	-0.00108133	0.252929	-0.00427521	0.996589	0.998425			198.946	249.005	330.447	250.204	269.492	257.986		153	327	271	246	312	277
AN1941.2	776.829	6.01906	0.805119	7.47599	7.66e-14	1.5e-11			23.4054	31.2208	15.8517	630.596	3656.28	303.623		18	41	13	620	4233	326
AN1942.2	32.1099	0.833711	0.358378	2.32634	0.0200002	0.104268			19.5045	22.8445	26.826	45.7691	42.324	35.3916		15	30	22	45	49	38
AN1943.2	492.64	-0.0203892	0.154515	-0.131957	0.895019	0.948682			464.207	514.002	509.693	461.759	495.795	510.384		357	675	418	454	574	548
AN1944.2	133.554	0.0657201	0.493663	0.133128	0.894093	0.948216			85.8197	76.9099	229.24	131.205	99.3318	178.821		66	101	188	129	115	192
AN1945.2	382.962	0.49441	0.150697	3.28081	0.00103508	0.0120818			304.27	321.346	328.008	448.537	444.834	450.778		234	422	269	441	515	484
AN1946.2	126.493	1.27748	0.522464	2.44511	0.014481	0.0839975			53.3123	123.36	43.897	131.205	283.312	123.871		41	162	36	129	328	133
AN1947.2	184.115	1.04245	0.560134	1.86106	0.0627353	0.219637			113.126	191.132	56.0906	150.529	421.512	172.301		87	251	46	148	488	185
AN1948.2	2942.22	0.0757931	0.160055	0.473543	0.635826	0.801164			2698.12	3055.83	2839.89	3199.77	3182.07	2677.66		2075	4013	2329	3146	3684	2875
AN1949.2	502.746	-0.694079	0.668199	-1.03873	0.29893	0.54374			340.678	321.346	1202.29	438.366	126.108	587.687		262	422	986	431	146	631
AN1950.2	2199.72	-0.074954	0.257149	-0.29148	0.770684	0.882036			2155.9	2375.83	2238.75	2136.91	2734.65	1556.3		1658	3120	1836	2101	3166	1671
AN1951.2	358.362	-0.142852	0.196294	-0.727745	0.46677	0.684246			348.48	368.558	410.925	392.597	309.224	320.387		268	484	337	386	358	344
AN1952.2	27.1363	-0.279973	0.549147	-0.509832	0.610169	0.785024			13.003	27.4134	48.7745	28.4785	18.1389	27.0094		10	36	40	28	21	29
AN1953.2	531.421	-0.335252	0.171855	-1.95078	0.051083	0.193832			612.441	532.277	635.288	433.28	498.387	476.856		471	699	521	426	577	512
AN1954.2	619.43	-0.320672	0.334562	-0.958486	0.337818	0.578291			544.825	494.203	1025.48	580.759	496.659	574.648		419	649	841	571	575	617
AN1955.2	15.6944	0.512178	0.549409	0.932233	0.351216	0.59007			6.50149	15.9912	15.8517	22.376	12.9563	20.4899		5	21	13	22	15	22
AN1956.2	283.805	0.0183358	0.230963	0.0793884	0.936724	0.968473			215.85	309.924	319.473	269.529	292.813	295.241		166	407	262	265	339	317
AN1957.2	137.574	0.105373	0.377973	0.278785	0.78041	0.886684			117.027	89.8551	191.44	132.222	111.424	183.478		90	118	157	130	129	197
AN1958.2	72.3571	0.174943	0.439039	0.398468	0.690285	0.835961			46.8108	109.654	46.3358	63.0596	75.1467	93.1359		36	144	38	62	87	100
AN1959.2	268.781	0.0829006	0.329404	0.251669	0.801297	0.897378			204.147	379.98	197.537	269.529	251.353	310.142		157	499	162	265	291	333
AN1960.2	40.4542	-0.311304	0.33637	-0.925481	0.354716	0.593326			42.9099	41.8816	49.9938	29.4956	44.9153	33.5289		33	55	41	29	52	36
AN1961.2	515.402	-0.284835	0.172564	-1.65061	0.0988192	0.290812			591.636	590.911	515.79	426.161	508.752	459.16		455	776	423	419	589	493
AN1962.2	206.917	-0.476768	0.455694	-1.04625	0.295448	0.541087			357.582	261.189	103.646	150.529	158.067	210.487		275	343	85	148	183	226
AN1963.2	294.163	0.242169	0.209395	1.15652	0.247469	0.49273			309.471	255.859	243.872	298.007	294.54	363.23		238	336	200	293	341	390
AN1964.2	12359.2	-0.310076	0.256466	-1.20903	0.226651	0.470221			15521.7	9867.31	15659	12668.9	10200.9	10237.5		11937	12958	12842	12456	11810	10992
AN1965.2	709.967	-0.28983	0.427712	-0.677629	0.498007	0.706907			552.627	587.104	1203.51	780.108	378.325	758.126		425	771	987	767	438	814
AN1966.2	2392.86	0.123428	0.275914	0.447341	0.654629	0.813745			1691.69	2305.77	2874.04	2625.11	2846.94	2013.6		1301	3028	2357	2581	3296	2162
AN1967.2	3093.33	-1.44529	0.490984	-2.94365	0.00324365	0.0291251			5977.47	5379.12	2218.02	2382.03	842.161	1761.2		4597	7064	1819	2342	975	1891
AN1968.2	723.408	-0.438534	0.19742	-2.22133	0.0263286	0.125612			998.63	743.97	756.004	610.254	638.315	593.275		768	977	620	600	739	637
AN1969.2	64.0897	1.15275	0.47553	2.42415	0.0153443	0.0874117			46.8108	54.8268	17.0711	67.128	114.879	83.8223		36	72	14	66	133	90
AN1970.2	696.081	-0.0170445	0.253667	-0.0671925	0.946428	0.97412			628.044	608.426	864.528	693.656	563.168	818.664		483	799	709	682	652	879
AN1971.2	1216.15	0.160718	0.297826	0.539636	0.589448	0.769296			869.9	1411.03	1163.27	1427.99	923.354	1501.35		669	1853	954	1404	1069	1612
AN1972.2	122.271	0.856918	0.261431	3.2778	0.0010462	0.0121778			94.9218	100.516	64.6262	162.734	145.975	164.85		73	132	53	160	169	177
AN1973.2	906.743	0.042639	0.1577	0.27038	0.786868	0.890029			959.621	868.853	852.334	839.099	938.902	981.652		738	1141	699	825	1087	1054
AN1974.2	690.576	0.138864	0.281315	0.493624	0.621572	0.793646			804.885	632.032	535.3	784.177	532.073	854.987		619	830	439	771	616	918
AN1975.2	473.804	-0.0416372	0.208261	-0.199928	0.841537	0.918992			568.231	462.221	412.144	449.554	514.798	435.876		437	607	338	442	596	468
AN1976.2	302.215	0.0754515	0.173021	0.436083	0.662776	0.818433			310.771	280.226	292.647	291.905	300.587	337.152		239	368	240	287	348	362
AN1977.2	117.022	-0.0163337	0.208811	-0.0782226	0.937651	0.968501			127.429	112.7	113.401	113.914	119.198	115.488		98	148	93	112	138	124
AN1978.2	35.4604	-0.211777	0.331226	-0.639373	0.522581	0.724454			41.6096	32.7438	40.2389	32.5469	30.2314	35.3916		32	43	33	32	35	38
AN1979.2	529.708	0.343945	0.418647	0.821563	0.411326	0.639023			296.468	739.401	363.37	546.177	443.97	788.861		228	971	298	537	514	847
AN1980.2	836.417	-0.0312852	0.170079	-0.183946	0.854056	0.926386			777.579	855.146	903.547	846.219	897.442	738.567		598	1123	741	832	1039	793
AN1981.2	453.695	-0.135794	0.173539	-0.782499	0.433921	0.658856			412.195	498.772	513.351	437.349	429.286	431.219		317	655	421	430	497	463
AN1982.2	43.5209	0.343797	0.404428	0.850082	0.395279	0.624372			24.7057	49.4964	40.2389	42.7178	63.9179	40.0484		19	65	33	42	74	43
AN1983.2	538.322	-0.896307	0.737215	-1.2158	0.224061	0.467582			399.192	310.685	1391.29	479.05	88.103	561.609		307	408	1141	471	102	603
AN1984.2	1412.52	-0.270144	0.240979	-1.12103	0.262276	0.509149			1323.7	1347.83	1961.95	1444.27	1248.99	1148.37		1018	1770	1609	1420	1446	1233
AN1985.2	253.846	-0.227831	0.332543	-0.685116	0.493271	0.703179			218.45	219.307	384.099	243.085	179.661	278.476		168	288	315	239	208	299
AN1986.2	735.077	-0.080597	0.214021	-0.376585	0.706482	0.844136			880.302	601.572	786.488	744.51	730.737	666.853		677	790	645	732	846	716
AN1987.2	214.47	-0.554719	0.264753	-2.09523	0.0361506	0.156265			256.159	197.986	312.157	180.025	147.702	192.791		197	260	256	177	171	207
AN1988.2	548.147	-0.0806437	0.198512	-0.406241	0.684565	0.832198			587.735	581.012	521.887	447.52	612.402	538.325		452	763	428	440	709	578
AN1989.2	778.743	0.103145	0.188948	0.545894	0.585139	0.766814			787.981	795.751	668.21	925.552	748.012	746.95		606	1045	548	910	866	802
AN1990.2	1476.62	-0.410544	0.52037	-0.788947	0.430143	0.65616			1299	1299.85	2457.01	1921.28	472.474	1410.08		999	1707	2015	1889	547	1514
AN1991.2	1184.37	-0.445789	0.149945	-2.97301	0.00294891	0.0269853			1392.62	1248.07	1458.36	956.065	1044.28	1006.8		1071	1639	1196	940	1209	1081
AN1992.2	592.101	-0.29753	0.168733	-1.76332	0.0778466	0.251838			664.453	701.327	592.61	499.391	576.988	517.835		511	921	486	491	668	556
AN1993.2	4585.74	0.243172	0.23111	1.05219	0.292712	0.538706			3738.36	3641.42	5221.31	5375.32	4260.04	5278.01		2875	4782	4282	5285	4932	5667
AN1994.2	7.10035	1.31646	0.706479	1.86342	0.0624039	0.219311			3.9009	4.5689	3.65809	8.13672	12.0926	10.2449		3	6	3	8	14	11
AN1995.2	514.424	0.521238	0.19333	2.6961	0.0070157	0.0508416			380.988	472.881	412.144	664.16	623.631	532.737		293	621	338	653	722	572
AN1996.2	379.009	0.212618	0.193879	1.09665	0.272794	0.517779			391.39	328.961	334.105	364.118	457.79	397.69		301	432	274	358	530	427
AN1997.2	119.768	0.698459	0.285736	2.44442	0.0145086	0.0840278			97.5224	94.424	81.6972	174.94	107.969	162.056		75	124	67	172	125	174
AN1998.2	60.2058	-0.172394	0.357038	-0.482844	0.629206	0.798561			67.6155	63.9646	59.7487	51.8716	38.869	79.1655		52	84	49	51	45	85
[truncated: 7,543 more rows]

## Sheet: WT_90_DE
Gene	baseMean	log2FoldChange	lfcSE	stat	pvalue	padj	Sign DE		Normalized Counts							Raw Counts
									WT_00_01	WT_00_02	WT_00_03	WT_90_01	WT_90_02	WT_90_03		WT_00_01	WT_00_02	WT_00_03	WT_90_01	WT_90_02	WT_90_03
AN0001.2	0	NA	NA	NA	NA	NA	799		0	0	0	0	0	0		0	0	0	0	0	0
AN0002.2	0	NA	NA	NA	NA	NA			0	0	0	0	0	0		0	0	0	0	0	0
AN0003.2	0	NA	NA	NA	NA	NA			0	0	0	0	0	0		0	0	0	0	0	0
AN0004.2	3.12705	1.24389	1.10587	1.12481	0.260672	NA			1.31658	0.764908	3.67033	5.13508	3.93048	3.94494		1	1	3	5	5	4
AN0005.2	303.499	0.855804	0.741961	1.15343	0.248732	0.607309			277.799	268.483	101.546	249.565	83.3262	840.273		211	351	83	243	106	852
AN0006.2	186.768	1.25765	0.699232	1.79861	0.0720805	0.328726			139.558	139.213	51.3847	177.674	72.3208	540.457		106	182	42	173	92	548
AN0007.2	0.164373	0.75181	4.08047	0.184246	0.853821	NA			0	0	0	0	0	0.986236		0	0	0	0	0	1
AN0008.2	2.00009	0.332353	1.48134	0.224359	0.822478	NA			1.31658	1.52982	2.44689	5.13508	1.57219	0		1	2	2	5	2	0
AN0009.2	116.603	-1.86242	0.562947	-3.30834	0.000938502	0.0205375			181.688	114.736	252.03	48.2697	18.0802	84.8163		138	150	206	47	23	86
AN0010.2	120.449	-1.3396	0.822147	-1.6294	0.103229	0.397716			135.608	70.3715	311.978	35.9455	14.9358	153.853		103	92	255	35	19	156
AN0011.2	68.4694	-1.30416	0.885787	-1.47232	0.140933	0.463843			68.4623	42.8348	181.07	13.3512	9.43315	95.6649		52	56	148	13	12	97
AN0012.2	0.462408	-1.01741	2.82593	-0.360027	0.718827	NA			0	0.764908	1.22344	0	0.786096	0		0	1	1	0	1	0
AN0013.2	0.203907	-1.1741	4.08014	-0.287759	0.773531	NA			0	0	1.22344	0	0	0		0	0	1	0	0	0
AN0014.2	0	NA	NA	NA	NA	NA			0	0	0	0	0	0		0	0	0	0	0	0
AN0015.2	1.48502	0.446801	1.88769	0.236692	0.812896	NA			2.63316	0	1.22344	3.08105	0	1.97247		2	0	1	3	0	2
AN0016.2	5.13388	1.92661	0.952752	2.02215	0.0431609	0.24574			2.63316	1.52982	2.44689	9.24314	11.0053	3.94494		2	2	2	9	14	4
AN0017.2	26.7846	0.270713	0.429056	0.63095	0.528073	0.816895			31.598	22.9472	18.3517	37.9996	25.1551	24.6559		24	30	15	37	32	25
AN0018.2	3.52476	0.185118	0.993327	0.186362	0.852161	NA			2.63316	4.58945	2.44689	6.16209	2.35829	2.95871		2	6	2	6	3	3
AN0019.2	18.3182	0.726981	0.636753	1.1417	0.253579	0.613857			18.4321	9.9438	13.4579	8.21612	28.2994	31.5595		14	13	11	8	36	32
AN0020.2	687.039	3.12349	2.39297	1.30528	0.191799	0.536023			2.63316	421.464	0	1117.39	171.369	2409.37		2	551	0	1088	218	2443
AN0021.2	0.258501	-0.208634	4.08028	-0.0511323	0.95922	NA			0	0.764908	0	0	0.786096	0		0	1	0	0	1	0
AN0022.2	0.171169	0.75181	4.08047	0.184246	0.853821	NA			0	0	0	1.02702	0	0		0	0	0	1	0	0
AN0023.2	2.97032	1.26883	1.0867	1.1676	0.242969	NA			1.31658	1.52982	2.44689	3.08105	5.50267	3.94494		1	2	2	3	7	4
AN0024.2	0.131016	0.75181	4.08047	0.184246	0.853821	NA			0	0	0	0	0.786096	0		0	0	0	0	1	0
AN0025.2	0	NA	NA	NA	NA	NA			0	0	0	0	0	0		0	0	0	0	0	0
AN0026.2	0	NA	NA	NA	NA	NA			0	0	0	0	0	0		0	0	0	0	0	0
AN0027.2	0.164373	0.75181	4.08047	0.184246	0.853821	NA			0	0	0	0	0	0.986236		0	0	0	0	0	1
AN0028.2	1.46195	-0.601626	1.56397	-0.384678	0.700476	NA			2.63316	1.52982	1.22344	1.02702	2.35829	0		2	2	1	1	3	0
AN0029.2	0	NA	NA	NA	NA	NA			0	0	0	0	0	0		0	0	0	0	0	0
AN0030.2	49.2759	0.762307	0.471791	1.61577	0.106143	0.402059			32.9146	39.0103	37.9268	44.1617	102.192	39.4494		25	51	31	43	130	40
AN0031.2	324.243	-0.72313	0.240866	-3.00221	0.00268024	0.0433569			483.186	403.871	324.213	274.213	215.39	244.587		367	528	265	267	274	248
AN0032.2	1.07763	-2.44422	2.30139	-1.06206	0.288208	NA			3.94975	1.52982	0	0	0	0.986236		3	2	0	0	0	1
AN0033.2	27.9167	0.134769	0.435329	0.30958	0.75688	0.926655			38.1809	19.1227	23.2455	31.8375	31.4438	23.6697		29	25	19	31	40	24
AN0034.2	295.197	0.489636	0.471402	1.03868	0.298953	0.6585			231.718	393.927	110.11	400.536	388.331	246.559		176	515	90	390	494	250
AN0035.2	0.739963	0.240646	2.57074	0.0936097	0.925419	NA			1.31658	0.764908	0	0	2.35829	0		1	1	0	0	3	0
AN0036.2	8.88048	-1.22555	0.710908	-1.72392	0.0847229	0.357336			11.8492	8.41398	17.1282	8.21612	4.71657	2.95871		9	11	14	8	6	3
AN0037.2	2382.44	0.0704837	0.154886	0.455067	0.649061	0.885177			2181.58	2381.16	2410.19	2273.81	2686.88	2361.05		1657	3113	1970	2214	3418	2394
AN0038.2	458.6	0.10166	0.261625	0.388572	0.697593	0.903498			342.311	494.13	490.601	432.373	580.925	411.26		260	646	401	421	739	417
AN0039.2	68.2753	0.119331	0.346069	0.344819	0.73023	0.916417			56.613	51.2488	89.3115	63.675	85.6844	63.1191		43	67	73	62	109	64
AN0040.2	555.334	-0.25632	0.195091	-1.31385	0.188897	0.532043			545.065	572.916	696.14	452.914	527.47	537.499		414	749	569	441	671	545
AN0041.2	78.2606	-0.221097	0.287156	-0.769954	0.441327	0.772205			101.377	68.0768	84.4177	64.702	80.9679	70.0227		77	89	69	63	103	71
AN0042.2	282.855	0.109193	0.218452	0.499849	0.617181	0.865078			230.402	266.953	319.319	291.672	321.513	267.27		175	349	261	284	409	271
AN0043.2	173.561	0.293121	0.260491	1.12526	0.260478	0.622162			134.291	132.329	201.868	197.187	178.444	197.247		102	173	165	192	227	200
AN0044.2	228.686	0.363999	0.264474	1.37631	0.168725	0.505439			208.02	185.873	206.762	185.89	283.781	301.788		158	243	169	181	361	306
AN0045.2	189.556	1.70985	0.5214	3.27934	0.0010405	0.0219542			85.5778	86.4346	94.2052	524.805	227.968	118.348		65	113	77	511	290	120
AN0046.2	2516.42	-0.259821	0.232964	-1.11528	0.264729	0.625437			2418.56	2297.02	3512.51	2276.89	2407.03	2186.48		1837	3003	2871	2217	3062	2217
AN0047.2	2640.41	-0.314638	0.230014	-1.3679	0.171342	0.510484			3704.86	2530.31	2547.21	2362.14	2163.34	2534.63		2814	3308	2082	2300	2752	2570
AN0048.2	316.834	0.892485	0.382721	2.33195	0.0197036	0.156302			222.502	296.784	145.59	356.374	580.925	298.829		169	388	119	347	739	303
AN0049.2	267.39	-0.211381	0.25193	-0.839046	0.401444	0.743581			308.08	212.644	341.341	256.754	242.904	242.614		234	278	279	250	309	246
AN0050.2	765.495	-0.602473	0.483749	-1.24542	0.212976	0.562734			1540.4	764.143	464.909	812.369	626.518	384.632		1170	999	380	791	797	390
AN0051.2	675.499	-0.298311	0.518596	-0.575228	0.565137	0.838558			1234.95	728.957	271.605	682.965	711.417	423.095		938	953	222	665	905	429
AN0052.2	2007.83	0.787632	0.270181	2.9152	0.00355455	0.0523662			1735.26	1342.41	1342.12	2863.32	2954.15	1809.74		1318	1755	1097	2788	3758	1835
AN0053.2	459.112	0.425397	0.253705	1.67674	0.0935936	0.377025			506.884	348.033	321.766	576.156	531.401	470.435		385	455	263	561	676	477
AN0054.2	11140.1	-0.314776	0.262822	-1.19767	0.231044	0.585055			16276.9	9756.4	11019.6	11281.8	9073.9	9432.36		12363	12755	9007	10985	11543	9564
AN0055.2	1572.44	-0.287148	0.305632	-0.939522	0.347463	0.69939			2398.81	1197.08	1590.48	1584.68	1403.18	1260.41		1822	1565	1300	1543	1785	1278
AN0056.2	98.6854	0.68148	0.71594	0.951867	0.341164	0.693766			32.9146	26.0069	168.835	183.836	96.6898	83.8301		25	34	138	179	123	85
AN0057.2	853.904	-0.691467	0.349398	-1.97902	0.0478134	0.259745			820.231	763.378	1580.69	701.451	529.829	727.842		623	998	1292	683	674	738
AN0058.2	33.5921	0.393754	0.343568	1.14607	0.251765	0.61108			27.6482	26.7718	33.033	35.9455	41.6631	36.4907		21	35	27	35	53	37
AN0059.2	70.3561	-0.250504	0.254371	-0.984795	0.324725	0.680808			72.412	72.6662	84.4177	63.675	62.8877	66.0778		55	95	69	62	80	67
AN0060.2	1382.62	-0.2632	0.166044	-1.58512	0.112939	0.41349			1493	1491.57	1540.32	1181.07	1158.71	1431.03		1134	1950	1259	1150	1474	1451
AN0061.2	308.136	0.0834695	0.218011	0.382868	0.701818	0.905115			298.864	263.893	335.224	350.212	267.273	333.348		227	345	274	341	340	338
AN0062.2	233.938	0.0274938	0.268942	0.10223	0.918574	0.977183			210.653	182.048	303.414	241.349	249.192	216.972		160	238	248	235	317	220
AN0063.2	820.599	-0.298195	0.162307	-1.83723	0.066176	0.312151			929.507	885.763	900.455	661.398	735.786	810.686		706	1158	736	644	936	822
AN0064.2	562.499	-0.179781	0.173718	-1.0349	0.300715	0.659189			545.065	585.919	661.884	488.859	555.77	537.499		414	766	541	476	707	545
AN0065.2	343.376	0.104767	0.176933	0.592127	0.553765	0.831555			306.764	365.626	319.319	349.185	374.182	345.183		233	478	261	340	476	350
AN0066.2	450.16	0.222426	0.183512	1.21205	0.225492	0.577377			476.603	370.215	401.29	471.4	495.24	486.214		362	484	328	459	630	493
AN0067.2	3463.49	0.0367239	0.206642	0.177717	0.858945	0.958021			3391.52	2808.74	4059.39	3252.56	3547.65	3721.07		2576	3672	3318	3167	4513	3773
AN0068.2	459.28	-0.328911	0.201369	-1.63337	0.102391	0.396211			559.547	424.524	551.774	399.509	434.711	385.618		425	555	451	389	553	391
AN0069.2	844.055	-0.0545249	0.255366	-0.213516	0.830924	0.952173			1051.95	793.209	735.29	713.776	748.363	1021.74		799	1037	601	695	952	1036
AN0070.2	629.931	0.468469	0.268819	1.7427	0.0813868	0.349345			510.834	515.548	559.114	969.503	675.256	549.333		388	674	457	944	859	557
AN0071.2	1552.26	-0.253363	0.159802	-1.58548	0.112857	0.41349			1606.23	1671.32	1787.45	1265.28	1472.36	1510.91		1220	2185	1461	1232	1873	1532
AN0072.2	312.271	0.194439	0.365829	0.531504	0.59507	0.852609			223.819	216.469	434.323	291.672	425.278	282.063		170	283	355	284	541	286
AN0073.2	581.358	0.269477	0.188347	1.43075	0.152502	0.482786			467.387	569.091	544.433	559.723	665.037	682.475		355	744	445	545	846	692
AN0074.2	453.92	0.00676465	0.639004	0.0105862	0.991554	0.995958			205.387	204.23	949.393	511.454	600.577	252.476		156	267	776	498	764	256
AN0075.2	2387.15	-0.35312	0.268748	-1.31394	0.188865	0.532043			2281.64	2833.22	2917.92	1888.68	1639.01	2762.45		1733	3704	2385	1839	2085	2801
AN0076.2	1603.7	-0.254503	0.132221	-1.92483	0.05425	0.279552			1822.15	1697.33	1715.27	1521.01	1439.34	1427.08		1384	2219	1402	1481	1831	1447
AN0077.2	451.943	-0.581325	0.268809	-2.16259	0.0305728	0.201458			626.693	618.81	379.268	400.536	341.166	345.183		476	809	310	390	434	350
AN0078.2	1103.61	-0.173807	0.155031	-1.12111	0.262243	0.62341			1250.75	1211.61	1047.27	1059.88	1023.5	1028.64		950	1584	856	1032	1302	1043
AN0079.2	352.277	0.472652	0.18252	2.5896	0.00960881	0.0997141			280.432	332.735	270.381	421.076	393.834	415.205		213	435	221	410	501	421
AN0080.2	109.361	0.352488	0.216464	1.62839	0.103442	0.398038			94.7939	97.9082	95.4287	125.296	127.348	115.39		72	128	78	122	162	117
AN0081.2	1527.47	-0.219451	0.166462	-1.31832	0.187395	0.53065			1762.9	1634.61	1532.98	1281.72	1391.39	1561.21		1339	2137	1253	1248	1770	1583
AN0082.2	396.294	-0.166584	0.186078	-0.895237	0.37066	0.718176			434.472	392.398	430.653	379.996	327.016	413.233		330	513	352	370	416	419
AN0083.2	1181.87	-0.116868	0.18279	-0.639356	0.522591	0.814236			1323.17	1047.16	1320.1	1220.09	1095.82	1084.86		1005	1369	1079	1188	1394	1100
AN0084.2	3487.03	-0.588301	0.229654	-2.56169	0.0104165	0.104928			4093.25	3431.38	5040.59	3095.42	2374.8	2886.71		3109	4486	4120	3014	3021	2927
AN0085.2	1130.23	0.080693	0.237859	0.339247	0.734424	0.918472			1066.43	1298.05	929.818	1242.69	934.668	1309.72		810	1697	760	1210	1189	1328
AN0086.2	1971.09	-0.221363	0.199184	-1.11135	0.266417	0.627266			2318.5	1855.67	2193.64	1609.33	2106.74	1742.68		1761	2426	1793	1567	2680	1767
AN0087.2	342.979	-0.175115	0.246367	-0.710788	0.477216	0.789458			359.427	316.672	415.971	255.727	325.444	384.632		273	414	340	249	414	390
AN0088.2	813.414	0.795927	0.34295	2.32082	0.0202964	0.159472			724.12	672.354	386.609	1204.69	716.133	1176.58		550	879	316	1173	911	1193
AN0089.2	1271.46	0.179727	0.242163	0.742175	0.457982	0.780672			1399.53	1168.01	1009.34	1590.85	1079.31	1381.72		1063	1527	825	1549	1373	1401
AN0090.2	362.406	0.179292	0.275604	0.650542	0.515342	0.810639			439.738	340.384	239.795	407.725	371.037	375.756		334	445	196	397	472	381
AN0091.2	516.178	-0.12542	0.22548	-0.556237	0.578049	0.843711			539.799	427.583	649.649	474.481	485.807	519.746		410	559	531	462	618	527
AN0092.2	635.092	0.0762262	0.513228	0.148523	0.88193	0.967066			413.407	304.433	1137.8	653.182	833.262	468.462		314	398	930	636	1060	475
AN0093.2	832.459	-0.0238732	0.1989	-0.120026	0.904462	0.972859			895.276	925.538	696.14	863.72	749.149	864.929		680	1210	569	841	953	877
AN0094.2	316.129	0.0197969	0.40676	0.0486697	0.961183	0.989097			179.055	478.067	283.839	275.24	410.342	270.229		136	625	232	268	522	274
AN0095.2	340.947	-0.0583935	0.208931	-0.279487	0.779871	0.935668			383.125	334.265	326.66	284.483	332.519	384.632		291	437	267	277	423	390
AN0096.2	160.109	0.291075	0.226937	1.28262	0.199624	0.546054			127.708	167.515	135.802	162.268	191.807	175.55		97	219	111	158	244	178
AN0097.2	474.87	-0.314788	0.276536	-1.13833	0.254984	0.615273			563.497	474.243	541.986	323.51	378.898	567.086		428	620	443	315	482	575
AN0098.2	733.79	0.172311	0.306696	0.56183	0.574232	0.842204			720.17	907.18	441.664	706.587	790.812	836.328		547	1186	361	688	1006	848
AN0099.2	1.98017	-0.520492	1.32627	-0.392449	0.694726	NA			2.63316	0.764908	3.67033	2.05403	0.786096	1.97247		2	1	3	2	1	2
AN0100.2	0.648017	0.485257	3.26987	0.148402	0.882025	NA			0	1.52982	0	0	2.35829	0		0	2	0	0	3	0
AN0101.2	0.21943	-1.1741	4.08014	-0.287759	0.773531	NA			1.31658	0	0	0	0	0		1	0	0	0	0	0
AN0102.2	0.638772	-1.54414	2.57949	-0.598622	0.549425	NA			1.31658	1.52982	0	0	0	0.986236		1	2	0	0	0	1
AN0103.2	724.987	0.0367697	0.143842	0.255625	0.79824	0.944309			710.954	699.891	736.514	718.911	707.486	776.168		540	915	602	700	900	787
AN0104.2	142.503	-0.224681	0.267295	-0.840575	0.400586	0.743357			165.889	163.69	130.909	106.81	124.989	162.729		126	214	107	104	159	165
AN0105.2	319.58	-0.359814	0.243477	-1.47781	0.139458	0.462138			363.377	283.781	431.876	271.132	312.866	254.449		276	371	353	264	398	258
AN0106.2	2186.99	-0.172851	0.15232	-1.13479	0.256465	0.616861			2263.2	2511.19	2177.73	2002.68	1958.95	2208.18		1719	3283	1780	1950	2492	2239
AN0107.2	15.2879	0.339517	0.530935	0.63947	0.522517	0.814236			15.799	16.0631	8.56411	12.3242	21.2246	17.7522		12	21	7	12	27	18
AN0108.2	599.959	-0.107617	0.195808	-0.549607	0.582589	0.845744			621.427	697.596	546.88	640.858	576.208	516.788		472	912	447	624	733	524
AN0109.2	1005.87	-0.252402	0.156066	-1.61728	0.105817	0.401375			1200.72	1018.09	1063.17	952.043	924.449	876.764		912	1331	869	927	1176	889
AN0110.2	1287.02	-0.236153	0.24326	-0.970784	0.331656	0.685997			1595.7	1149.66	1431.43	1278.63	928.379	1338.32		1212	1503	1170	1245	1181	1357
AN0111.2	1303.24	0.25995	0.147426	1.76326	0.0778564	0.342386			1121.73	1169.54	1267.49	1332.04	1466.07	1462.59		852	1529	1036	1297	1865	1483
AN0112.2	966.557	-0.336969	0.175947	-1.91518	0.0554698	0.283601			1003.24	1111.41	1121.9	749.721	862.347	950.731		762	1453	917	730	1097	964
AN0113.2	1485.18	-0.112677	0.221578	-0.508521	0.611088	0.861736			1535.13	1857.2	1235.68	1387.5	1336.36	1559.24		1166	2428	1010	1351	1700	1581
AN0114.2	129.186	0.125831	0.215481	0.583957	0.559249	0.834442			131.658	125.445	113.78	134.539	145.428	124.266		100	164	93	131	185	126
AN0115.2	1995.79	-0.420606	0.204956	-2.05218	0.0401523	0.234778			2398.81	2446.94	2007.67	1522.04	1574.55	2024.74		1822	3199	1641	1482	2003	2053
AN0116.2	393.991	0.100415	0.26381	0.380634	0.703475	0.905922			350.211	299.844	491.825	435.455	431.567	355.045		266	392	402	424	549	360
AN0117.2	2512.33	-0.448904	0.255387	-1.75774	0.0787925	0.345214			2762.19	2173.1	3765.76	2194.73	2012.41	2165.77		2098	2841	3078	2137	2560	2196
AN0118.2	1048	-0.274588	0.23683	-1.15943	0.24628	0.604753			938.723	1238.39	1265.04	758.964	1061.23	1025.69		713	1619	1034	739	1350	1040
AN0119.2	13.2991	0.171284	0.570666	0.300147	0.764065	0.929999			9.21607	16.828	11.011	19.5133	13.3636	9.86236		7	22	9	19	17	10
AN0120.2	620.816	-0.365639	0.243869	-1.49932	0.13379	0.453335			555.598	746.55	794.016	634.695	453.577	540.457		422	976	649	618	577	548
AN0121.2	835.211	-0.254528	0.202852	-1.25475	0.209571	0.559179			793.899	854.402	1077.85	732.262	718.492	834.356		603	1117	881	713	914	846
AN0122.2	1878.19	0.07381	0.353553	0.208766	0.834631	0.952511			1990.67	2433.17	1065.62	1868.14	1572.19	2339.35		1512	3181	871	1819	2000	2372
AN0123.2	465.078	-0.0232368	0.230165	-0.100957	0.919584	0.977454			414.723	407.696	584.807	480.643	483.449	419.15		315	533	478	468	615	425
AN0124.2	409.133	-0.293255	0.293756	-0.998294	0.318137	0.674736			372.593	363.331	616.616	353.293	424.492	324.472		283	475	504	344	540	329
AN0125.2	3958.41	-0.113314	0.139683	-0.81122	0.417239	0.755537			3869.43	4439.52	4031.25	3755.8	3946.2	3708.25		2939	5804	3295	3657	5020	3760
AN0126.2	259.915	0.187768	0.224111	0.837835	0.402123	0.744172			227.769	275.367	225.114	301.943	299.503	229.793		173	360	184	294	381	233
AN0127.2	484.198	-0.0589428	0.15689	-0.375695	0.707144	0.906454			489.769	507.899	484.484	485.778	498.385	438.875		372	664	396	473	634	445
AN0128.2	204.553	-0.0994063	0.286499	-0.346969	0.728614	0.916417			151.407	222.588	260.594	204.376	221.679	166.674		115	291	213	199	282	169
AN0129.2	730.274	0.711315	0.329495	2.1588	0.0308656	0.20274			624.06	653.996	382.938	1033.18	1065.16	622.315		474	855	313	1006	1355	631
AN0130.2	95.6331	0.148362	0.335083	0.442762	0.657938	0.888378			105.327	86.4346	80.7474	122.215	113.984	65.0916		80	113	66	119	145	66
AN0131.2	786.826	-0.226534	0.187994	-1.20501	0.2282	0.580974			990.07	741.96	814.814	695.289	734.213	744.608		752	970	666	677	934	755
AN0132.2	295.818	0.346843	0.3452	1.00476	0.315013	0.671349			231.718	200.406	349.905	391.293	379.684	221.903		176	262	286	381	483	225
AN0133.2	723.068	-0.166475	0.309054	-0.53866	0.590121	0.850245			581.929	626.459	1086.42	694.262	758.582	590.755		442	819	888	676	965	599
AN0134.2	587.972	-0.586602	0.270785	-2.1663	0.0302881	0.200062			550.331	630.284	937.159	522.751	458.294	429.013		418	824	766	509	583	435
AN0135.2	993.854	-0.0451134	0.218348	-0.206613	0.836312	0.953707			899.226	1141.24	987.32	814.423	1148.49	972.429		683	1492	807	793	1461	986
AN0136.2	3.10503	-0.224336	1.08818	-0.206157	0.836668	NA			2.63316	3.82454	3.67033	1.02702	5.50267	1.97247		2	5	3	1	7	2
AN0137.2	1086.48	0.208955	0.180258	1.1592	0.246373	0.604753			905.809	956.135	1162.27	1209.82	1194.08	1090.78		688	1250	950	1178	1519	1106
AN0138.2	220.108	0.040322	0.211477	0.190669	0.848785	0.955853			189.588	241.711	218.997	198.214	233.47	238.669		144	316	179	193	297	242
AN0139.2	156.516	0.00525661	0.305378	0.0172134	0.986266	0.993983			150.09	179.753	138.249	117.08	143.856	210.068		114	235	113	114	183	213
AN0140.2	2538.78	-0.465063	0.171166	-2.71703	0.00658714	0.0785317			2982.06	2846.22	3004.78	2123.87	1861.47	2414.31		2265	3721	2456	2068	2368	2448
AN0141.2	206.319	-0.0733289	0.331852	-0.220969	0.825117	0.951475			197.487	150.687	287.51	211.565	235.829	154.839		150	197	235	206	300	157
AN0142.2	964.698	-0.0116134	0.27515	-0.0422077	0.966333	0.989264			905.809	712.894	1288.29	932.53	1054.15	894.516		688	932	1053	908	1341	907
AN0143.2	207.933	-0.171082	0.200656	-0.852616	0.393872	0.738174			240.935	214.174	205.539	213.619	176.085	197.247		183	280	168	208	224	200
AN0144.2	471.933	0.159602	0.210456	0.758362	0.448234	0.77603			421.306	533.141	381.715	463.184	520.395	511.856		320	697	312	451	662	519
AN0145.2	58.0437	1.01803	0.380423	2.67606	0.00744943	0.0843042			32.9146	55.0734	25.6923	82.1612	67.6042	84.8163		25	72	21	80	86	86
AN0146.2	4.65706	0.85634	1.01114	0.846909	0.397046	0.741092			5.26633	4.58945	0	4.10806	7.07486	6.90365		4	6	0	4	9	7
AN0147.2	3.14873	0.532085	1.14229	0.465804	0.641356	NA			0	3.82454	3.67033	4.10806	2.35829	4.93118		0	5	3	4	3	5
AN0148.2	11.4808	2.02866	0.972655	2.08569	0.0370064	0.224818			5.26633	6.88417	1.22344	15.4052	36.1604	3.94494		4	9	1	15	46	4
AN0149.2	11.6991	0.738871	0.6778	1.0901	0.275669	0.636799			10.5327	13.0034	2.44689	12.3242	18.0802	13.8073		8	17	2	12	23	14
AN0150.2	80.9327	0.813798	0.552523	1.47288	0.140784	0.463843			60.5628	94.0836	20.7986	80.1072	146.214	83.8301		46	123	17	78	186	85
AN0151.2	5.66386	1.40438	1.04741	1.34081	0.179982	0.521997			2.63316	3.05963	3.67033	10.2702	13.3636	0.986236		2	4	3	10	17	1
AN0152.2	16.8066	1.29103	0.647871	1.99272	0.0462923	0.255118			7.89949	16.828	3.67033	32.8645	18.8663	20.711		6	22	3	32	24	21
AN0153.2	469.011	-0.11736	0.20892	-0.561749	0.574287	0.842204			455.537	429.878	579.913	411.833	488.165	448.737		346	562	474	401	621	455
AN0154.2	321.573	-0.0319661	0.225895	-0.141509	0.887468	0.968125			347.578	361.801	265.488	346.104	333.305	275.16		264	473	217	337	424	279
AN0155.2	404.565	0.206928	0.180452	1.14672	0.251498	0.610708			339.678	383.984	402.513	475.508	421.347	404.357		258	502	329	463	536	410
AN0156.2	405.092	0.645808	0.173336	3.72575	0.000194736	0.00642627			300.181	342.679	303.414	489.886	463.797	530.595		228	448	248	477	590	538
AN0157.2	5.65268	1.3956	0.80201	1.74013	0.0818364	0.349819			2.63316	3.05963	3.67033	8.21612	9.43315	6.90365		2	4	3	8	12	7
AN0158.2	1747.72	0.322016	0.481543	0.668717	0.503676	0.807596			969.004	2624.4	1065.62	2057.11	1131.98	2638.18		736	3431	871	2003	1440	2675
AN0159.2	166.482	0.289887	0.354129	0.818592	0.413019	0.753429			134.291	188.167	126.015	144.809	142.283	263.325		102	246	103	141	181	267
AN0160.2	186.777	-0.0991147	0.288156	-0.343962	0.730875	0.91651			225.136	183.578	171.282	131.458	182.374	226.834		171	240	140	128	232	230
AN0161.2	1080.18	-0.382087	0.143379	-2.66487	0.00770175	0.0853588			1253.39	1269.75	1143.92	897.611	971.614	944.814		952	1660	935	874	1236	958
AN0162.2	911.035	-0.28715	0.172348	-1.66611	0.0956919	0.381934			1098.03	964.549	942.052	762.045	789.24	910.296		834	1261	770	742	1004	923
AN0163.2	1584.58	-0.164991	0.221553	-0.744703	0.456451	0.780672			1803.72	1447.21	1775.22	1752.09	1513.23	1216.03		1370	1892	1451	1706	1925	1233
AN0164.2	465.44	0.0289512	0.157934	0.183312	0.854553	0.957629			438.422	460.474	483.261	495.021	471.657	443.806		333	602	395	482	600	450
AN0165.2	473.649	0.115807	0.259905	0.445576	0.655904	0.887378			492.402	467.359	403.737	453.941	388.331	636.122		374	611	330	442	494	645
AN0166.2	637.706	-0.0588881	0.230743	-0.255211	0.79856	0.94449			680.673	622.635	648.426	731.235	475.588	667.682		517	814	530	712	605	677
AN0167.2	447.654	-0.248797	0.215676	-1.15357	0.248676	0.607309			388.392	501.779	567.678	419.022	389.904	419.15		295	656	464	408	496	425
AN0168.2	646.175	0.456478	0.194083	2.35197	0.0186743	0.151949			466.07	640.228	526.081	754.856	749.149	740.663		354	837	430	735	953	751
AN0169.2	34.6389	0.764615	0.396314	1.92932	0.0536917	0.277542			22.3819	35.1858	18.3517	47.2427	39.3048	45.3669		17	46	15	46	50	46
AN0170.2	11352.4	1.13021	0.661896	1.70753	0.0877234	0.364227			2849.08	15278.3	3231.12	16278.2	8297.24	22180.4		2164	19974	2641	15850	10555	22490
AN0171.2	43.7439	-0.897191	0.384053	-2.33611	0.0194853	0.155633			44.7638	59.6628	66.066	23.6214	25.9412	42.4081		34	78	54	23	33	43
AN0172.2	564.494	-0.873625	0.464796	-1.87959	0.0601641	0.297218			926.874	738.901	524.858	492.967	165.866	537.499		704	966	429	480	211	545
AN0173.2	389.503	0.196206	0.26494	0.74057	0.458954	0.780856			346.261	361.801	381.715	374.861	547.909	324.472		263	473	312	365	697	329
AN0174.2	336.298	0.0475677	0.419371	0.113426	0.909693	0.97436			445.005	292.195	255.7	371.78	475.588	177.522		338	382	209	362	605	180
AN0175.2	1674.76	-0.209087	0.297357	-0.703152	0.481961	0.793567			1919.58	1978.82	1488.93	1162.58	1365.45	2133.23		1458	2587	1217	1132	1737	2163
AN0176.2	434.48	0.039667	0.587082	0.0675663	0.946131	0.984962			580.613	598.158	106.44	556.642	454.363	310.664		441	782	87	542	578	315
AN0177.2	0	NA	NA	NA	NA	NA			0	0	0	0	0	0		0	0	0	0	0	0
AN0178.2	141.954	-0.811608	0.418657	-1.9386	0.0525501	0.274487			284.382	100.968	157.824	108.864	87.2566	112.431		216	132	129	106	111	114
AN0179.2	2401.82	0.706186	0.354139	1.99409	0.046142	0.2548			2018.32	2100.44	1356.8	3437.42	1756.14	3741.78		1533	2746	1109	3347	2234	3794
AN0180.2	11.7064	0.151085	0.833578	0.181249	0.856172	0.957788			17.1156	13.7683	2.44689	12.3242	19.6524	4.93118		13	18	2	12	25	5
AN0181.2	40.8874	0.528791	0.484791	1.09076	0.275378	0.636799			27.6482	46.6594	25.6923	45.1887	71.5347	28.6008		21	61	21	44	91	29
AN0182.2	969.889	-0.180655	0.185639	-0.973151	0.330478	0.684692			1107.25	862.816	1123.12	934.584	919.732	871.833		841	1128	918	910	1170	884
AN0183.2	603.314	-0.228177	0.300993	-0.75808	0.448403	0.77603			552.964	680.768	718.162	737.397	381.256	549.333		420	890	587	718	485	557
AN0184.2	407.704	-0.256257	0.34138	-0.75065	0.452863	0.778846			340.995	428.348	561.561	497.075	248.406	369.838		259	560	459	484	316	375
AN0185.2	0.262032	1.44378	4.05798	0.355787	0.722	NA			0	0	0	0	1.57219	0		0	0	0	0	2	0
AN0186.2	1036.97	0.45971	0.230268	1.99642	0.0458886	0.253911			812.331	871.995	934.712	1504.58	1109.97	988.208		617	1140	764	1465	1412	1002
AN0187.2	2.13643	0.305454	1.51719	0.201329	0.840441	NA			1.31658	0.764908	3.67033	4.10806	0	2.95871		1	1	3	4	0	3
AN0188.2	68.011	0.687127	0.426273	1.61194	0.106975	0.40379			53.9799	60.4277	41.5971	117.08	89.6149	45.3669		41	79	34	114	114	46
AN0189.2	82.4185	0.458204	0.277489	1.65125	0.0986879	0.38786			68.4623	65.7821	74.6301	95.5124	113.198	76.9264		52	86	61	93	144	78
AN0190.2	431.516	0.450689	0.454845	0.990863	0.321752	0.677676			217.236	244.77	632.521	508.373	600.577	385.618		165	320	517	495	764	391
AN0191.2	370.421	-0.0731018	0.250144	-0.292238	0.770104	0.932641			321.246	328.145	490.601	332.753	363.176	386.604		244	429	401	324	462	392
AN0192.2	339.465	0.139646	0.424536	0.328938	0.742203	0.920516			222.502	200.406	546.88	370.753	383.615	312.637		169	262	447	361	488	317
AN0193.2	589.437	-0.0980057	0.156645	-0.625653	0.531543	0.819209			587.196	618.81	621.51	609.02	525.112	574.976		446	809	508	593	668	583
AN0194.2	27.6203	0.137263	0.385433	0.356127	0.721745	0.912971			22.3819	30.5963	25.6923	24.6484	33.8021	28.6008		17	40	21	24	43	29
AN0195.2	7.15	0.611769	0.73224	0.835476	0.40345	0.745289			6.58291	7.64908	2.44689	10.2702	7.07486	8.87612		5	10	2	10	9	9
AN0196.2	0.21943	-1.1741	4.08014	-0.287759	0.773531	NA			1.31658	0	0	0	0	0		1	0	0	0	0	0
AN0197.2	21.2629	0.772924	0.484343	1.59582	0.110529	0.409894			13.1658	19.8876	13.4579	36.9726	24.369	19.7247		10	26	11	36	31	20
AN0198.2	95.3747	-0.108563	0.244491	-0.444036	0.657017	0.887861			115.859	91.024	90.5349	89.3503	88.8288	96.6511		88	119	74	87	113	98
AN0199.2	117.967	-0.479661	0.466341	-1.02856	0.303685	0.66193			118.492	89.4942	204.315	90.3774	58.1711	146.949		90	117	167	88	74	149
AN0200.2	267.282	-1.08634	0.267331	-4.06365	4.83e-05	0.00217795			363.377	374.805	351.129	188.971	120.273	205.137		276	490	287	184	153	208
AN0201.2	297.27	0.213164	0.217906	0.978237	0.327957	0.683244			219.869	296.019	309.532	309.132	340.379	308.692		167	387	253	301	433	313
AN0202.2	316.361	0.0426779	0.236151	0.180723	0.856585	0.957788			268.583	279.191	387.832	288.591	327.802	346.169		204	365	317	281	417	351
AN0203.2	141.201	-0.0656989	0.267941	-0.2452	0.806302	0.948377			164.573	120.091	149.26	167.404	130.492	115.39		125	157	122	163	166	117
AN0204.2	340.789	0.140289	0.428154	0.32766	0.743169	0.92073			225.136	217.234	530.975	376.915	437.069	257.408		171	284	434	367	556	261
AN0205.2	368.317	-0.286919	0.16485	-1.74049	0.0817727	0.349815			409.457	419.169	385.385	353.293	330.946	311.651		311	548	315	344	421	316
AN0206.2	701.566	-0.11531	0.184518	-0.624928	0.532018	0.819617			708.321	820.746	658.213	657.29	624.16	740.663		538	1073	538	640	794	751
AN0207.2	215.991	-0.877038	0.292946	-2.99385	0.00275478	0.0440444			337.045	315.907	185.964	148.917	157.219	150.894		256	413	152	145	200	153
AN0208.2	0.350446	-0.212233	3.83883	-0.0552859	0.955911	NA			1.31658	0	0	0	0.786096	0		1	0	0	0	1	0
AN0209.2	130.728	0.278246	0.379722	0.732763	0.463703	0.782801			160.623	130.034	63.6191	147.89	123.417	158.784		122	170	52	144	157	161
AN0210.2	1733.44	0.42753	0.23387	1.82807	0.0675396	0.315682			1635.2	1638.43	1161.05	1805.49	1833.96	2326.53		1242	2142	949	1758	2333	2359
AN0211.2	507.568	-0.0830652	0.291204	-0.285247	0.775455	0.933905			481.869	399.282	686.353	536.102	550.267	391.536		366	522	561	522	700	397
AN0212.2	386.273	-0.288988	0.208532	-1.38582	0.165801	0.501967			448.955	449.001	375.598	391.293	294.786	358.004		341	587	307	381	375	363
AN0213.2	788.068	-0.0149782	0.20895	-0.0716831	0.942854	0.984766			793.899	918.654	663.107	775.397	866.278	711.076		603	1201	542	755	1102	721
AN0214.2	450.319	0.292171	0.363839	0.803023	0.421961	0.759336			441.055	372.51	401.29	694.262	519.609	273.187		335	487	328	676	661	277
AN0215.2	359.903	4.01641	1.44901	2.77182	0.00557442	0.0696802			3.94975	116.266	4.89378	753.829	227.182	1053.3		3	152	4	734	289	1068
AN0216.2	2.15568	3.41446	1.76019	1.93982	0.052401	NA			0	0.764908	0	4.10806	7.07486	0.986236		0	1	0	4	9	1
AN0217.2	0.127485	-1.17042	4.08029	-0.286847	0.77423	NA			0	0.764908	0	0	0	0		0	1	0	0	0	0
AN0218.2	21.739	0.562603	0.423068	1.32982	0.183579	0.526791			14.4824	18.3578	19.5751	24.6484	22.7968	30.5733		11	24	16	24	29	31
AN0219.2	91.6904	-0.0739137	0.256284	-0.288405	0.773037	0.933125			92.1607	104.027	85.6411	74.9721	96.6898	96.6511		70	136	70	73	123	98
AN0220.2	2.4428	2.40065	2.0143	1.19181	0.233337	NA			0	0	2.44689	5.13508	7.07486	0		0	0	2	5	9	0
AN0221.2	34.9755	0.745483	0.405157	1.83999	0.0657702	0.311126			27.6482	29.8314	20.7986	45.1887	55.8128	30.5733		21	39	17	44	71	31
AN0222.2	4.14416	0.424822	1.12617	0.377227	0.706005	0.906094			2.63316	7.64908	0	5.13508	5.50267	3.94494		2	10	0	5	7	4
AN0223.2	0.131016	0.75181	4.08047	0.184246	0.853821	NA			0	0	0	0	0.786096	0		0	0	0	0	1	0
AN0224.2	846.259	-0.249899	0.278011	-0.898883	0.368715	0.716482			1165.18	971.433	621.51	747.667	775.877	795.892		885	1270	508	728	987	807
AN0225.2	1413.18	0.127934	0.197825	0.646702	0.517825	0.811715			1179.66	1523.7	1347.01	1318.69	1435.41	1674.63		896	1992	1101	1284	1826	1698
AN0226.2	247.8	0.560087	0.269881	2.07531	0.0379579	0.227252			226.452	223.353	150.484	351.239	283.781	251.49		172	292	123	342	361	255
AN0227.2	389.36	-0.151696	0.45715	-0.33183	0.740018	0.919688			550.331	518.607	160.271	385.131	403.267	318.554		418	678	131	375	513	323
AN0228.2	789.102	-0.140729	0.232504	-0.605279	0.544994	0.82615			741.236	806.213	935.935	688.1	926.021	637.108		563	1054	765	670	1178	646
AN0229.2	4172.73	-0.674436	0.214307	-3.14705	0.00164927	0.0307144			6276.15	4236.82	4880.32	3017.37	3218.28	3407.45		4767	5539	3989	2938	4094	3455
AN0230.2	20.721	3.18346	1.08207	2.94202	0.0032608	0.0496339			3.94975	6.88417	1.22344	14.3782	91.9732	5.91742		3	9	1	14	117	6
AN0231.2	125.659	5.71636	1.97395	2.89589	NA	NA			3.94975	9.9438	0	15.4052	705.914	18.7385		3	13	0	15	898	19
AN0232.2	1468.35	-0.567659	0.283693	-2.00096	0.0453964	0.252713			1723.41	1835.78	1700.59	1615.5	848.983	1085.85		1309	2400	1390	1573	1080	1101
AN0233.2	260.964	0.300572	0.277701	1.08236	0.279094	0.640407			198.804	309.023	192.081	327.618	275.92	262.339		151	404	157	319	351	266
AN0234.2	1537.89	2.75492	0.397705	6.92705	4.3e-12	3.81e-09			459.487	413.05	318.096	3189.91	3519.35	1327.47		349	540	260	3106	4477	1346
AN0235.2	2406.2	-0.0494771	0.217182	-0.227814	0.819791	0.950056			2184.21	2536.43	2621.84	1869.17	2659.36	2566.19		1659	3316	2143	1820	3383	2602
AN0236.2	967.842	-0.0902601	0.17758	-0.508278	0.611258	0.861736			888.693	1090.76	1014.24	855.504	1021.92	935.938		675	1426	829	833	1300	949
AN0237.2	400.744	0.0706205	0.38414	0.18384	0.854139	0.957554			252.784	319.731	600.711	428.265	487.379	315.595		192	418	491	417	620	320
AN0238.2	18923.4	0.0978647	0.407405	0.240215	0.810164	0.949276			21527.4	24324.8	8992.32	20961.4	14499.5	23234.7		16351	31801	7350	20410	18445	23559
AN0239.2	1566.55	-0.521189	0.286259	-1.82069	0.0686537	0.319455			2354.05	1955.87	1229.56	1181.07	1308.85	1369.88		1788	2557	1005	1150	1665	1389
AN0240.2	8890.98	-0.109774	0.277429	-0.395684	0.692338	0.901518			6671.12	9162.83	11852.7	9346.87	7131.46	9180.87		5067	11979	9688	9101	9072	9309
AN0241.2	15805.7	0.236052	0.371375	0.635617	0.525026	0.8162			10142.9	20982.9	12419.2	16425.1	12083.1	22781.1		7704	27432	10151	15993	15371	23099
AN0242.2	1420.73	-0.466589	0.191606	-2.43515	0.0148857	0.134069			1508.8	1617.01	1819.26	1128.69	1069.88	1380.73		1146	2114	1487	1099	1361	1400
AN0243.2	964.777	-0.171705	0.209119	-0.821088	0.411596	0.753128			992.703	940.836	1132.91	857.558	783.738	1080.91		754	1230	926	835	997	1096
AN0244.2	878.678	-0.255695	0.21874	-1.16894	0.242426	0.600425			974.271	1099.94	794.016	695.289	804.176	904.378		740	1438	649	677	1023	917
AN0245.2	92.9189	-0.0889692	0.297573	-0.298983	0.764953	0.93064			97.4271	112.441	77.077	97.5665	102.979	70.0227		74	147	63	95	131	71
AN0246.2	227.816	-0.520684	0.282736	-1.84159	0.065535	0.310646			287.015	197.346	321.766	178.701	161.15	220.917		218	258	263	174	205	224
AN0247.2	491.79	0.044923	0.561909	0.0799471	0.936279	0.982236			262	244.006	946.946	505.292	657.176	335.32		199	319	774	492	836	340
AN0248.2	630.8	-0.382547	0.299967	-1.2753	0.202205	0.550375			729.386	621.105	791.569	416.968	461.438	764.333		554	812	647	406	587	775
AN0249.2	223.899	0.0957259	0.187834	0.509631	0.61031	0.861283			218.553	235.592	194.528	225.943	235.043	233.738		166	308	159	220	299	237
AN0250.2	156.837	0.153339	0.224131	0.684146	0.493883	0.801285			122.442	162.16	160.271	157.133	175.299	163.715		93	212	131	153	223	166
AN0251.2	11.5852	0.375215	0.647177	0.579773	0.562068	0.835958			3.94975	13.7683	12.2344	9.24314	16.508	13.8073		3	18	10	9	21	14
AN0252.2	4679.55	-0.179579	0.210369	-0.853637	0.393306	0.737624			5033.29	3967.58	5911.69	4589.73	4312.52	4262.51		3823	5187	4832	4469	5486	4322
AN0253.2	1770.92	-0.246997	0.162252	-1.5223	0.127933	0.441241			1952.49	1876.32	1937.94	1453.23	1587.91	1817.63		1483	2453	1584	1415	2020	1843
AN0254.2	478.459	0.147019	0.195554	0.75181	0.452165	0.778321			425.256	500.25	435.546	469.346	461.438	578.92		323	654	356	457	587	587
AN0255.2	456.013	-0.158324	0.246354	-0.642669	0.520439	0.81323			479.236	449.766	513.847	410.806	338.021	544.402		364	588	420	400	430	552
AN0256.2	661.268	0.109526	0.231938	0.472221	0.636769	0.878485			647.758	762.613	496.719	700.424	623.374	736.718		492	997	406	682	793	747
AN0257.2	451.655	0.351547	0.25542	1.37635	0.168714	0.505439			470.02	422.994	297.297	493.994	445.716	579.907		357	553	243	481	567	588
AN0258.2	343.185	0.0288286	0.192965	0.149399	0.881239	0.966914			306.764	322.791	390.279	336.861	371.037	331.375		233	422	319	328	472	336
AN0259.2	301.2	-0.242529	0.231509	-1.0476	0.294822	0.654505			380.492	270.777	329.107	251.619	258.626	316.582		289	354	269	245	329	321
AN0260.2	511.247	0.130208	0.198963	0.654432	0.512833	0.810598			489.769	518.607	456.345	483.724	628.877	490.159		372	678	373	471	800	497
AN0261.2	2659.11	-0.736697	0.180278	-4.08646	4.38e-05	0.0020411			3567.94	2957.13	3446.44	1894.84	1834.75	2253.55		2710	3866	2817	1845	2334	2285
AN0262.2	10258.6	-0.127845	0.283857	-0.450385	0.652433	0.886311			11292.3	8116.44	12731.2	9619.03	12256.8	7535.83		8577	10611	10406	9366	15592	7641
AN0263.2	1.33798	-0.277586	1.87895	-0.147734	0.882552	NA			0	3.05963	1.22344	0	0.786096	2.95871		0	4	1	0	1	3
AN0264.2	12.6958	-0.913237	0.602962	-1.51459	0.129877	0.446268			25.0151	13.7683	11.011	9.24314	6.28877	10.8486		19	18	9	9	8	11
AN0265.2	892.167	-0.0307634	0.174157	-0.176642	0.85979	0.958243			830.763	964.549	909.019	784.64	898.508	965.525		631	1261	743	764	1143	979
AN0266.2	346.231	-0.238346	0.182887	-1.30324	0.192491	0.537049			402.874	345.738	376.821	325.564	340.379	286.008		306	452	308	317	433	290
AN0267.2	529.358	-0.406684	0.291442	-1.39542	0.16289	0.498641			671.457	559.912	578.689	513.508	300.289	552.292		510	732	473	500	382	560
AN0268.2	572.081	-0.606081	0.254267	-2.38364	0.0171423	0.143928			693.839	741.196	636.191	349.185	429.208	582.865		527	969	520	340	546	591
AN0269.2	1872.92	-0.186035	0.151227	-1.23017	0.218634	0.567924			1891.93	2004.82	2083.53	1629.87	1716.05	1911.33		1437	2621	1703	1587	2183	1938
AN0270.2	469.687	-0.416757	0.169449	-2.45948	0.0139138	0.128255			575.346	510.193	526.081	437.509	396.192	372.797		437	667	430	426	504	378
AN0271.2	874.361	0.159288	0.268993	0.592164	0.553741	0.831555			880.793	910.24	687.576	816.477	1203.51	747.567		669	1190	562	795	1531	758
AN0272.2	375.16	0.0315998	0.331121	0.0954325	0.923971	0.978404			343.628	510.193	258.147	313.24	355.315	470.435		261	667	211	305	452	477
AN0273.2	919.429	-0.284056	0.289396	-0.981548	0.326323	0.682078			967.688	966.078	1094.98	679.884	650.101	1157.84		735	1263	895	662	827	1174
AN0274.2	317.358	-0.187576	0.28857	-0.650021	0.515678	0.810639			292.281	350.328	370.704	256.754	232.684	401.398		222	458	303	250	296	407
AN0275.2	636.845	0.541773	0.244071	2.21974	0.0264365	0.183531			533.216	583.625	437.993	743.559	608.438	914.241		405	763	358	724	774	927
AN0276.2	1022.65	-0.281791	0.189925	-1.4837	0.137888	0.459428			1182.29	1050.22	1134.13	910.963	793.171	1065.13		898	1373	927	887	1009	1080
AN0277.2	2731.19	0.0224388	0.18667	0.120206	0.90432	0.972859			3121.62	2279.42	2730.73	2668.19	2850.38	2736.8		2371	2980	2232	2598	3626	2775
AN0278.2	8678.03	-0.113028	0.293255	-0.385424	0.699923	0.904789			11504.3	6448.17	9102.43	8613.58	9809.69	6590.03		8738	8430	7440	8387	12479	6682
AN0279.2	1621.4	-0.435798	0.274022	-1.59038	0.11175	0.411764			2319.82	1663.67	1610.05	1270.42	1113.9	1750.57		1762	2175	1316	1237	1417	1775
AN0280.2	158.938	0.839313	0.32656	2.57017	0.010165	0.103157			129.025	139.978	72.1832	223.889	220.893	167.66		98	183	59	218	281	170
AN0281.2	295.496	-0.0860514	0.171681	-0.50123	0.61621	0.864563			293.598	317.437	300.967	292.699	266.486	301.788		223	415	246	285	339	306
AN0282.2	983.553	0.622375	0.420704	1.47937	0.139043	0.461239			899.226	1057.1	367.033	1068.1	1530.53	979.332		683	1382	300	1040	1947	993
AN0283.2	2.06792	1.51219	1.37462	1.10008	0.271299	NA			1.31658	0.764908	1.22344	1.02702	3.14438	4.93118		1	1	1	1	4	5
AN0284.2	7.72187	0.84217	0.822536	1.02387	0.305896	0.663205			7.89949	6.11926	2.44689	17.4593	5.50267	6.90365		6	8	2	17	7	7
AN0285.2	1377.93	-0.794063	0.425293	-1.8671	0.0618881	0.301581			1290.25	1132.06	2821.26	1307.39	702.77	1013.85		980	1480	2306	1273	894	1028
AN0286.2	304.808	-0.343873	0.19139	-1.79672	0.0723805	0.329334			326.512	320.496	376.821	247.511	297.144	260.366		248	419	308	241	378	264
AN0287.2	737.502	0.104973	0.276351	0.379854	0.704054	0.905922			574.03	687.652	869.869	829.828	573.064	890.571		436	899	711	808	729	903
AN0288.2	231.946	-0.294276	0.337472	-0.872	0.383208	0.730468			186.955	226.413	353.576	222.862	246.048	155.825		142	296	289	217	313	158
AN0289.2	366.459	-0.325386	0.166608	-1.95301	0.0508189	0.269444			402.874	390.103	430.653	323.51	345.882	305.733		306	510	352	315	440	310
AN0290.2	1400.66	-0.587224	0.272224	-2.15714	0.0309948	0.202746			1756.32	1407.43	1881.66	1250.9	793.957	1313.67		1334	1840	1538	1218	1010	1332
AN0291.2	252.531	-0.363784	0.219275	-1.65903	0.0971095	0.383845			317.296	229.472	307.085	227.997	219.321	214.013		241	300	251	222	279	217
AN0292.2	869.025	0.00972429	0.167289	0.0581287	0.953646	0.986902			768.884	912.535	916.36	853.45	931.524	831.397		584	1193	749	831	1185	843
AN0293.2	411.54	-0.114786	0.295045	-0.389045	0.697243	0.903481			418.673	419.169	445.334	416.968	260.198	508.898		318	548	364	406	331	516
AN0294.2	196.737	0.125375	0.304262	0.412062	0.680294	0.89727			192.221	194.287	177.399	269.078	138.353	209.082		146	254	145	262	176	212
AN0295.2	969.112	-0.287501	0.216474	-1.32811	0.184143	0.527745			1216.52	927.833	1052.16	880.152	735	1003		924	1213	860	857	935	1017
AN0296.2	243.869	-0.495635	0.188588	-2.62814	0.00858543	0.0922263			301.497	276.132	278.945	180.755	205.957	219.931		229	361	228	176	262	223
AN0297.2	865.159	0.019246	0.286275	0.0672291	0.946399	0.984962			778.1	1021.92	776.887	842.153	636.738	1135.16		591	1336	635	820	810	1151
AN0298.2	214.649	0.240402	0.189774	1.26678	0.205232	0.553322			181.688	215.704	192.081	235.187	241.331	221.903		138	282	157	229	307	225
AN0299.2	702.385	0.756277	0.444983	1.69956	0.0892135	0.367271			559.547	780.206	226.337	919.179	704.342	1024.7		425	1020	185	895	896	1039
AN0300.2	2302.17	-2.58789	0.53439	-4.84271	1.28e-06	0.00014475			7060.83	3398.48	1383.72	713.776	504.674	751.512		5363	4443	1131	695	642	762
AN0301.2	99.2529	-0.502571	0.543894	-0.924025	0.355474	0.706664			165.889	145.332	37.9268	69.837	108.481	68.0503		126	190	31	68	138	69
AN0302.2	27.2415	-0.331441	0.439186	-0.75467	0.450447	0.777532			26.3316	33.6559	30.5861	23.6214	15.7219	33.532		20	44	25	23	20	34
AN0303.2	354.911	-0.0942773	0.21598	-0.436509	0.662467	0.889466			377.859	335.03	386.609	402.59	286.139	341.238		287	438	316	392	364	346
AN0304.2	425.994	0.0969952	0.350762	0.276527	0.782143	0.936492			317.296	550.734	365.81	350.212	354.529	617.384		241	720	299	341	451	626
AN0305.2	500.389	-0.0378076	0.467854	-0.0808106	0.935593	0.98189			344.945	288.37	888.221	476.535	622.588	381.673		262	377	726	464	792	387
AN0306.2	2373.84	-0.381999	0.210661	-1.81334	0.0697801	0.323249			2627.9	2467.59	2963.18	2109.49	1678.31	2396.55		1996	3226	2422	2054	2135	2430
AN0307.2	99.9922	0.703426	0.548406	1.28267	0.199607	0.546054			109.276	97.9082	20.7986	129.404	120.273	122.293		83	128	17	126	153	124
AN0308.2	806.983	0.138553	0.186275	0.743808	0.456993	0.780672			796.532	673.119	836.836	826.747	935.454	773.209		605	880	684	805	1190	784
AN0309.2	364.756	-0.0326249	0.225784	-0.144496	0.885109	0.9673			376.542	309.023	422.088	405.671	365.535	309.678		286	404	345	395	465	314
AN0310.2	366.539	-0.0398642	0.617243	-0.0645842	0.948505	0.985966			194.854	178.988	741.408	438.536	466.941	178.509		148	234	606	427	594	181
AN0311.2	552.561	0.0195167	0.239325	0.0815492	0.935005	0.981538			552.964	646.347	446.557	551.507	644.599	473.393		420	845	365	537	820	480
AN0312.2	252.947	0.210314	0.421043	0.499506	0.617423	0.865106			172.472	157.571	374.374	242.376	360.818	210.068		131	206	306	236	459	213
AN0313.2	126.315	0.590002	0.298027	1.9797	0.0477376	0.259745			82.9447	114.736	103.993	192.052	147.786	116.376		63	150	85	187	188	118
AN0314.2	798.362	0.60485	0.32309	1.87208	0.0611958	0.300219			620.11	558.383	721.832	1399.82	744.433	745.594		471	730	590	1363	947	756
AN0315.2	268.082	0.345143	0.19427	1.77661	0.0756324	0.337097			246.201	221.058	242.242	307.078	328.588	263.325		187	289	198	299	418	267
AN0316.2	6930.6	-0.34865	0.313217	-1.11313	0.265654	0.626185			7342.58	5595.3	10355.2	6046.04	7525.3	4719.14		5577	7315	8464	5887	9573	4785
AN0317.2	1635.74	-0.316632	0.201754	-1.5694	0.116555	0.419474			1940.64	1740.16	1762.98	1259.12	1359.95	1751.55		1474	2275	1441	1226	1730	1776
AN0318.2	251.748	0.387847	0.256733	1.5107	0.130864	0.448723			197.487	247.83	207.986	245.457	250.765	360.962		150	324	170	239	319	366
AN0319.2	188.805	0.409582	0.233684	1.75272	0.0796506	0.346398			130.342	161.396	194.528	227.997	211.46	207.11		99	211	159	222	269	210
AN0320.2	1871.13	-0.20609	0.187068	-1.10168	0.2706	0.631706			1795.82	2319.2	1897.56	1676.09	1903.92	1634.19		1364	3032	1551	1632	2422	1657
AN0321.2	1100.28	0.558333	0.379539	1.47108	0.141269	0.464037			460.804	1243.74	964.074	1223.18	1201.94	1507.95		350	1626	788	1191	1529	1529
AN0322.2	4.67102	0.553382	0.997683	0.554668	0.579122	0.843729			3.94975	3.82454	3.67033	6.16209	9.43315	0.986236		3	5	3	6	12	1
AN0323.2	564.716	0.0483025	0.278781	0.173263	0.862444	0.959564			684.623	604.277	376.821	522.751	598.219	601.604		520	790	308	509	761	610
AN0324.2	1113.37	-0.665254	0.288412	-2.30661	0.0210765	0.162658			1865.6	1232.27	999.554	772.316	868.636	941.855		1417	1611	817	752	1105	955
AN0325.2	401.124	-0.266256	0.222982	-1.19407	0.232452	0.587001			504.251	406.166	403.737	427.238	311.294	354.059		383	531	330	416	396	359
AN0326.2	551.159	-0.0316035	0.215827	-0.14643	0.883582	0.967116			670.14	490.306	512.623	515.562	608.438	509.884		509	641	419	502	774	517
AN0327.2	1188.46	-0.119025	0.182385	-0.6526	0.514014	0.810639			1313.95	1098.41	1301.75	1090.69	1280.55	1045.41		998	1436	1064	1062	1629	1060
AN0328.2	458.455	-0.194713	0.219512	-0.887026	0.375065	0.722538			512.15	432.938	523.634	367.671	402.481	511.856		389	566	428	358	512	519
AN0329.2	376.736	0.147672	0.198555	0.743735	0.457037	0.780672			363.377	307.493	402.513	396.428	365.535	425.068		276	402	329	386	465	431
AN0330.2	988.82	0.747557	0.727391	1.02772	0.30408	0.662265			213.286	1499.98	500.389	906.855	520.395	2292.01		162	1961	409	883	662	2324
AN0331.2	47.3794	0.443372	0.332845	1.33207	0.182837	0.526012			40.814	45.1296	34.2565	59.5669	62.1016	42.4081		31	59	28	58	79	43
AN0332.2	105.469	1.05466	0.570451	1.84882	0.0644835	0.307717			75.0452	57.3681	73.4067	249.565	132.064	45.3669		57	75	60	243	168	46
AN0333.2	303.736	-0.3483	0.18744	-1.8582	0.0631411	0.304597			302.814	339.619	378.044	281.402	268.059	252.476		230	444	309	274	341	256
AN0334.2	555.937	0.0633079	0.237274	0.266814	0.789613	0.940506			564.814	416.875	650.873	614.155	561.272	527.636		429	545	532	598	714	535
AN0335.2	62.362	0.260154	0.31817	0.817657	0.413553	0.75352			55.2964	45.8945	69.7364	78.0532	69.9625	55.2292		42	60	57	76	89	56
AN0336.2	0	NA	NA	NA	NA	NA			0	0	0	0	0	0		0	0	0	0	0	0
AN0337.2	108.612	0.495726	0.413869	1.19778	0.231001	0.585055			118.492	99.438	52.6081	126.323	169.011	85.8025		90	130	43	123	215	87
AN0338.2	3.94005	1.06395	1.01137	1.052	0.292802	0.652339			3.94975	1.52982	2.44689	4.10806	8.64705	2.95871		3	2	2	4	11	3
AN0339.2	344.546	0.097675	0.266954	0.365888	0.714449	0.910528			338.362	413.05	245.912	404.644	323.085	342.224		257	540	201	394	411	347
AN0340.2	502.712	-0.169521	0.195534	-0.866964	0.385962	0.732838			574.03	560.677	461.239	470.373	425.278	524.677		436	733	377	458	541	532
AN0341.2	2.38287	-0.615529	1.43811	-0.428012	0.668642	NA			3.94975	4.58945	0	1.02702	0.786096	3.94494		3	6	0	1	1	4
AN0342.2	0.375077	-0.212198	3.74974	-0.0565902	0.954872	NA			0	0	1.22344	1.02702	0	0		0	0	1	1	0	0
AN0343.2	0.532653	0.758795	3.45548	0.219592	0.826189	NA			0	0	1.22344	0	0	1.97247		0	0	1	0	0	2
AN0344.2	306.184	0.20918	0.214687	0.974347	0.329884	0.684149			296.231	321.261	233.678	351.239	334.877	299.816		225	420	191	342	426	304
AN0345.2	1011.98	0.0138775	0.301677	0.0460013	0.963309	0.989097			908.442	720.543	1393.5	990.043	1153.99	905.365		690	942	1139	964	1468	918
AN0346.2	329.693	0.38597	0.274148	1.40789	0.159163	0.494903			250.151	224.118	384.162	400.536	367.107	352.086		190	293	314	390	467	357
AN0347.2	2020.89	-0.182761	0.18268	-1.00044	0.317097	0.673546			2421.19	1986.47	2039.48	1695.6	1881.91	2100.68		1839	2597	1667	1651	2394	2130
AN0348.2	393.841	0.115102	0.235268	0.489238	0.624673	0.870173			331.779	360.272	442.887	331.726	457.508	438.875		252	471	362	323	582	445
AN0349.2	703.566	-0.488255	0.306281	-1.59414	0.110905	0.410115			969.004	957.664	537.092	664.479	478.732	614.425		736	1252	439	647	609	623
AN0350.2	277.034	-0.0218133	0.359281	-0.0607137	0.951587	0.986119			222.502	199.641	415.971	296.807	311.294	215.986		169	261	340	289	396	219
AN0351.2	988.308	-0.195717	0.192582	-1.01628	0.309498	0.665848			951.889	959.194	1255.25	947.935	933.882	881.695		723	1254	1026	923	1188	894
AN0352.2	1580.49	0.299971	0.26313	1.14001	0.254283	0.614839			1304.73	1793.71	1150.04	1890.74	1400.82	1942.88		991	2345	940	1841	1782	1970
AN0353.2	177.86	0.994604	0.41257	2.41075	0.0159197	0.137671			115.859	137.683	102.769	299.888	295.572	115.39		88	180	84	292	376	117
AN0354.2	1047.56	0.185597	0.363758	0.510221	0.609897	0.861283			1256.02	726.662	959.181	1258.09	1419.69	665.709		954	950	784	1225	1806	675
AN0355.2	144.243	0.561583	0.2039	2.7542	0.00588356	0.0724468			123.759	107.852	118.674	178.701	169.797	166.674		94	141	97	174	216	169
AN0356.2	687.695	-0.239887	0.214336	-1.11921	0.263051	0.623792			633.276	722.073	878.433	657.29	552.625	682.475		481	944	718	640	703	692
AN0357.2	2898.93	-0.0902498	0.193799	-0.465687	0.64144	0.881832			3523.17	2807.21	2638.97	3060.51	2744.26	2619.44		2676	3670	2157	2980	3491	2656
AN0358.2	958.048	-0.236972	0.156306	-1.51607	0.129501	0.445345			1016.4	986.731	1107.22	811.342	886.716	939.883		772	1290	905	790	1128	953
AN0359.2	4750.25	-0.185128	0.367538	-0.503697	0.614474	0.863019			3789.12	3710.57	7664.88	4368.92	5534.9	3433.09		2878	4851	6265	4254	7041	3481
AN0360.2	372.773	-0.187658	0.299807	-0.62593	0.531361	0.819082			477.919	454.355	258.147	347.131	310.508	388.577		363	594	211	338	395	394
AN0361.2	822.069	-0.174844	0.297721	-0.587273	0.55702	0.832222			618.794	801.623	1195.31	775.397	856.844	684.448		470	1048	977	755	1090	694
AN0362.2	355.541	-0.742619	0.52915	-1.40342	0.160492	0.496836			409.457	173.634	752.419	366.644	185.519	245.573		311	227	615	357	236	249
AN0363.2	396.793	-0.364611	0.230015	-1.58516	0.112929	0.41349			533.216	390.103	417.195	339.942	301.861	398.439		405	510	341	331	384	404
AN0364.2	381.858	-1.31296	0.333333	-3.93889	8.19e-05	0.00308381			684.623	510.193	439.217	142.755	230.326	284.036		520	667	359	139	293	288
AN0365.2	284.252	-0.371931	0.167576	-2.21947	0.0264545	0.183531			326.512	334.265	300.967	245.457	250.765	247.545		248	437	246	239	319	251
AN0366.2	29.6491	3.80939	0.90474	4.21048	2.55e-05	0.00135633			0	5.35435	6.11722	59.5669	14.1497	92.7062		0	7	5	58	18	94
AN0367.2	414.385	-0.0109873	0.228785	-0.0480246	0.961697	0.989097			383.125	468.123	396.396	383.077	501.529	354.059		291	612	324	373	638	359
AN0368.2	10.4389	0.245626	0.590059	0.416273	0.67721	0.895924			9.21607	8.41398	11.011	12.3242	7.86096	13.8073		7	11	9	12	10	14
AN0369.2	6325.85	-0.639293	0.295997	-2.1598	0.0307883	0.202555			7039.76	6413.75	9661.54	3908.82	4347.11	6584.11		5347	8385	7897	3806	5530	6676
AN0370.2	88.9356	0.181401	0.263322	0.688895	0.490889	0.799331			78.9949	90.2591	80.7474	79.0802	110.84	93.6924		60	118	66	77	141	95
AN0371.2	862.754	-0.0594181	0.150742	-0.39417	0.693455	0.901798			913.708	831.455	896.785	896.584	790.812	847.177		694	1087	733	873	1006	859
AN0372.2	192.471	-0.343417	0.235548	-1.45795	0.144855	0.470493			251.467	209.585	184.74	166.376	149.358	193.302		191	274	151	162	190	196
AN0373.2	1015.22	-0.336221	0.242938	-1.38398	0.166366	0.5027			1228.37	1185.61	984.873	707.614	873.352	1111.49		933	1550	805	689	1111	1127
AN0374.2	77.4545	-1.36304	0.633532	-2.15149	0.0314374	0.20438			67.1457	39.0103	228.784	39.0266	46.3797	44.3806		51	51	187	38	59	45
AN0375.2	367.817	0.211441	0.250714	0.843358	0.399028	0.742961			334.412	427.583	259.37	371.78	398.551	415.205		254	559	212	362	507	421
AN0376.2	16.1013	-0.255689	0.491669	-0.520044	0.603033	0.856892			21.0653	14.5332	17.1282	13.3512	11.7914	18.7385		16	19	14	13	15	19
AN0377.2	44.3604	0.652113	0.425338	1.53316	0.125235	0.43613			22.3819	48.1892	31.8096	50.3238	42.4492	71.009		17	63	26	49	54	72
AN0378.2	98.9815	1.63103	0.407361	4.0039	6.23e-05	0.00253372			46.0804	61.1926	36.7033	157.133	89.6149	203.165		35	80	30	153	114	206
AN0379.2	513.441	0.350375	0.192189	1.82308	0.0682915	0.318308			414.723	438.292	501.612	592.588	630.449	502.98		315	573	410	577	802	510
AN0380.2	393.433	-0.0253014	0.204373	-0.1238	0.901474	0.972371			359.427	377.864	453.898	400.536	427.636	341.238		273	494	371	390	544	346
AN0381.2	2048.27	-0.383903	0.233821	-1.64187	0.100617	0.392477			2065.72	2071.37	2821.26	1866.09	1996.68	1468.51		1569	2708	2306	1817	2540	1489
AN0382.2	187.229	-0.717551	0.239423	-2.99701	0.00272646	0.0437612			230.402	261.598	205.539	139.674	119.487	166.674		175	342	168	136	152	169
AN0383.2	33.9303	0.195223	0.350098	0.557626	0.5771	0.843598			27.6482	30.5963	36.7033	31.8375	35.3743	41.4219		21	40	30	31	45	42
AN0384.2	473.392	-0.217315	0.183166	-1.18644	0.235448	0.590231			509.517	510.193	507.73	372.807	475.588	464.517		387	667	415	363	605	471
AN0385.2	184.06	-0.108586	0.219046	-0.495723	0.62009	0.866928			196.171	201.936	174.953	175.62	202.813	152.867		149	264	143	171	258	155
AN0386.2	81.4433	-0.428945	0.570772	-0.751517	0.452342	0.778435			157.99	35.9507	86.8646	82.1612	40.877	84.8163		120	47	71	80	52	86
AN0387.2	244.8	0.435696	0.336377	1.29526	0.19523	0.541286			227.769	164.455	232.455	393.347	197.31	253.463		173	215	190	383	251	257
AN0388.2	174.043	-0.0288606	0.257951	-0.111884	0.910915	0.974556			155.357	213.409	157.824	144.809	197.31	175.55		118	279	129	141	251	178
AN0389.2	33.8199	0.0682076	0.423938	0.160891	0.872179	0.96303			28.9648	40.5401	29.3627	21.5673	44.0214	38.4632		22	53	24	21	56	39
AN0390.2	33.2397	0.58827	0.360714	1.63085	0.102923	0.396966			31.598	20.6525	28.1392	41.0806	38.5187	39.4494		24	27	23	40	49	40
AN0391.2	12.0467	0.915456	0.734657	1.2461	0.212728	0.562682			6.58291	15.2982	2.44689	21.5673	12.5775	13.8073		5	20	2	21	16	14
AN0392.2	513.596	-1.80843	0.687588	-2.6301	0.00853587	0.0919098			697.789	546.909	1152.48	52.3778	151.716	480.297		530	715	942	51	193	487
AN0393.2	233.318	-1.50992	0.246147	-6.13421	8.56e-10	3.21e-07			400.241	309.023	326.66	120.161	99.8342	143.99		304	404	267	117	127	146
AN0394.2	703.893	-0.465155	0.59825	-0.777526	0.436848	0.769607			575.346	259.304	1614.95	501.183	498.385	774.195		437	339	1320	488	634	785
AN0395.2	2.97809	1.49164	1.25605	1.18757	0.235004	NA			1.31658	3.05963	0	7.18911	2.35829	3.94494		1	4	0	7	3	4
AN0396.2	1.79891	-1.28331	2.72788	-0.470443	0.638038	NA			0	7.64908	0	0	3.14438	0		0	10	0	0	4	0
AN0397.2	0.605416	-1.54329	2.61275	-0.590677	0.554737	NA			1.31658	1.52982	0	0	0.786096	0		1	2	0	0	1	0
AN0398.2	13.703	-0.507562	0.633628	-0.801041	0.423108	0.760323			17.1156	19.1227	12.2344	7.18911	19.6524	6.90365		13	25	10	7	25	7
AN0399.2	536.776	-1.08429	0.623368	-1.7394	0.0819647	0.350186			1236.27	805.448	146.813	318.375	345.882	367.866		939	1053	120	310	440	373
AN0400.2	26.5762	1.43716	0.779933	1.84268	0.0653765	0.31051			11.8492	24.477	6.11722	64.702	42.4492	9.86236		9	32	5	63	54	10
AN0401.2	380.539	-0.0713953	0.404259	-0.176608	0.859817	0.958243			437.105	211.115	522.411	496.048	332.519	284.036		332	276	427	483	423	288
AN0402.2	609.653	-1.89209	0.560112	-3.37806	0.000730001	0.0173042			1069.06	327.38	1485.26	192.052	184.733	399.426		812	428	1214	187	235	405
AN0403.2	2223.43	-1.07156	0.477971	-2.24189	0.0249682	0.178128			2517.31	1477.04	5045.49	1124.58	1160.28	2015.87		1912	1931	4124	1095	1476	2044
AN0404.2	280.667	-0.857548	0.379973	-2.25687	0.0240163	0.174568			351.527	262.363	472.25	125.296	278.278	194.288		267	343	386	122	354	197
AN0405.2	590.257	-0.237294	0.192598	-1.23207	0.217923	0.567688			737.286	598.158	581.136	595.669	520.395	508.898		560	782	475	580	662	516
AN0406.2	1668.6	-0.0863202	0.212268	-0.406656	0.68426	0.898909			1510.12	1568.83	2077.41	1513.82	1808.81	1532.61		1147	2051	1698	1474	2301	1554
AN0407.2	213.353	0.335204	0.24261	1.38166	0.167077	0.502875			146.141	208.82	210.433	215.673	263.342	235.71		111	273	172	210	335	239
AN0408.2	480.311	0.385812	0.261048	1.47793	0.139426	0.462138			472.653	413.05	363.363	673.722	412.7	546.375		359	540	297	656	525	554
AN0409.2	1319.67	-0.0563995	0.197158	-0.286063	0.77483	0.933905			1335.01	1453.32	1247.91	1318.69	1480.22	1082.89		1014	1900	1020	1284	1883	1098
AN0410.2	1312.93	-0.134282	0.158812	-0.845536	0.397812	0.741515			1274.45	1357.71	1490.16	1152.31	1311.99	1290.98		968	1775	1218	1122	1669	1309
AN0411.2	2126.65	-0.137287	0.181371	-0.756937	0.449088	0.776194			2462.01	1872.49	2350.24	2106.41	1944.01	2024.74		1870	2448	1921	2051	2473	2053
AN0412.2	799.861	-0.220672	0.297406	-0.741991	0.458093	0.780672			772.834	722.838	1087.64	540.21	743.647	931.993		587	945	889	526	946	945
AN0413.2	27.3393	0.348984	0.385796	0.904581	0.365687	0.715335			25.0151	26.0069	20.7986	29.7834	25.9412	36.4907		19	34	17	29	33	37
AN0414.2	614.324	-0.149478	0.209109	-0.714835	0.474711	0.787444			625.377	579.035	734.067	613.128	491.31	643.026		475	757	600	597	625	652
AN0415.2	2426.19	-0.274576	0.158373	-1.73372	0.0829673	0.353189			2838.55	2449.23	2683.01	2045.81	2394.45	2146.05		2156	3202	2193	1992	3046	2176
AN0416.2	839.386	0.14813	0.213842	0.692708	0.488493	0.797619			788.633	729.722	871.093	766.153	813.609	1067.11		599	954	712	746	1035	1082
AN0417.2	1738.78	-0.499997	0.193231	-2.58757	0.00966558	0.099929			2271.1	1704.21	2137.36	1332.04	1426.76	1561.21		1725	2228	1747	1297	1815	1583
AN0418.2	2202.39	-2.30856	0.479954	-4.80995	1.51e-06	0.000168308			4791.04	4898.47	1305.42	739.451	845.839	634.15		3639	6404	1067	720	1076	643
AN0419.2	815.005	-0.434536	0.353867	-1.22796	0.219461	0.568463			1067.75	876.584	866.199	458.049	569.133	1052.31		811	1146	708	446	724	1067
AN0420.2	1080.14	0.0156081	0.140622	0.110993	0.911622	0.974712			1083.55	1005.09	1135.36	1072.2	1084.03	1100.64		823	1314	928	1044	1379	1116
AN0421.2	611.672	0.28659	0.524239	0.546678	0.5846	0.846874			334.412	284.546	1035.03	685.019	857.631	473.393		254	372	846	667	1091	480
AN0422.2	30.8584	0.688215	0.617469	1.11458	0.265032	0.625437			11.8492	13.0034	46.4909	39.0266	47.1657	27.6146		9	17	38	38	60	28
AN0423.2	355.56	-0.162094	0.226792	-0.714723	0.47478	0.787444			322.563	418.404	384.162	386.158	279.85	342.224		245	547	314	376	356	347
AN0424.2	201.889	-0.153422	0.20064	-0.764666	0.44447	0.774006			202.754	199.641	236.125	193.079	205.171	174.564		154	261	193	188	261	177
AN0425.2	1744.67	-0.0997393	0.150924	-0.660859	0.508703	0.808857			1840.58	1766.94	1807.03	1851.71	1547.82	1653.92		1398	2310	1477	1803	1969	1677
AN0426.2	893.962	0.0729265	0.193594	0.376698	0.706398	0.906094			888.693	950.78	774.441	802.099	1034.5	913.254		675	1243	633	781	1316	926
AN0427.2	522.98	0.931994	0.449853	2.07178	0.0382864	0.228121			354.161	362.566	362.14	1193.39	508.604	357.017		269	474	296	1162	647	362
AN0428.2	378.473	0.049597	0.372106	0.133287	0.893966	0.969658			312.03	245.535	559.114	442.644	416.631	294.885		237	321	457	431	530	299
AN0429.2	1079.48	-0.0369165	0.273466	-0.134995	0.892616	0.969403			1058.53	790.915	1431.43	1176.96	1014.06	1004.97		804	1034	1170	1146	1290	1019
AN0430.2	607.842	0.0522462	0.263035	0.198628	0.842554	0.954948			514.784	573.681	702.257	467.292	637.524	751.512		391	750	574	455	811	762
AN0431.2	4997.5	-0.551335	0.165707	-3.32717	0.000877325	0.0195092			6095.78	6438.23	5287.73	4411.03	3844.79	3907.47		4630	8417	4322	4295	4891	3962
AN0432.2	1601.81	0.360173	0.291348	1.23623	0.216374	0.566373			1345.55	1187.14	1676.12	2087.92	1230.24	2083.92		1022	1552	1370	2033	1565	2113
AN0433.2	10428.4	-0.0275689	0.259451	-0.106259	0.915377	0.976321			11872.9	8058.3	11654.5	9514.27	12686.8	8783.42		9018	10535	9526	9264	16139	8906
AN0434.2	712.996	0.00193125	0.154517	0.0124986	0.990028	0.995436			709.638	657.056	771.994	696.316	720.064	722.911		539	859	631	678	916	733
AN0435.2	207.064	0.0845628	0.291442	0.290153	0.771699	0.933096			229.085	238.651	134.579	233.132	210.674	196.261		174	312	110	227	268	199
AN0436.2	871.579	0.267322	0.244844	1.09181	0.274918	0.636384			879.477	829.925	663.107	1159.5	762.513	934.952		668	1085	542	1129	970	948
AN0437.2	182.749	0.759058	0.36629	2.07229	0.0382388	0.228121			136.925	191.992	77.077	257.781	225.609	207.11		104	251	63	251	287	210
AN0438.2	231.275	0.421626	0.220235	1.91443	0.0555646	0.283811			222.502	202.701	167.612	273.186	232.684	288.967		169	265	137	266	296	293
AN0439.2	633.67	-0.047451	0.207987	-0.228144	0.819534	0.950056			576.663	689.947	665.554	516.589	708.272	644.998		438	902	544	503	901	654
AN0440.2	900.53	-0.0634499	0.178118	-0.356224	0.721673	0.912971			1008.5	964.549	787.898	843.18	921.304	877.75		766	1261	644	821	1172	890
AN0441.2	186.366	0.167343	0.204885	0.816763	0.414064	0.75352			175.105	170.574	181.07	223.889	191.021	176.536		133	223	148	218	243	179
AN0442.2	362.711	-0.628695	0.177798	-3.53601	0.000406214	0.0109878			489.769	409.226	423.312	296.807	286.925	270.229		372	535	346	289	365	274
AN0443.2	2942.98	0.0504186	0.27468	0.183554	0.854363	0.957629			2701.63	3286.81	2685.46	3879.04	2954.93	2149.99		2052	4297	2195	3777	3759	2180
AN0444.2	805.854	-0.107656	0.252335	-0.42664	0.669642	0.891487			867.628	917.889	721.832	598.75	762.513	966.511		659	1200	590	583	970	980
AN0445.2	9267.62	0.0835984	0.264484	0.316082	0.75194	0.925019			7218.82	8341.32	11438	8946.33	11513.9	8147.29		5483	10905	9349	8711	14647	8261
AN0446.2	567.127	0.149806	0.216392	0.692291	0.488754	0.797619			501.618	634.108	475.92	673.722	592.716	524.677		381	829	389	656	754	532
AN0447.2	739.043	0.187307	0.26568	0.705008	0.480805	0.792377			699.105	545.379	829.496	866.801	610.796	882.681		531	713	678	844	777	895
AN0448.2	335.463	-0.129659	0.196716	-0.659115	0.509822	0.809001			323.879	328.145	400.066	290.645	323.871	346.169		246	429	327	283	412	351
AN0449.2	1085.38	0.133605	0.179553	0.744097	0.456818	0.780672			955.839	990.555	1159.83	1018.8	1233.38	1153.9		726	1295	948	992	1569	1170
AN0450.2	214.97	-0.677219	0.297583	-2.27573	0.0228623	0.169617			186.955	255.479	351.129	174.593	173.727	147.935		142	334	287	170	221	150
AN0451.2	776.868	0.0741372	0.53866	0.137633	0.890531	0.968734			495.035	410.755	1365.36	1125.61	832.475	431.971		376	537	1116	1096	1059	438
AN0452.2	65.8729	0.208012	0.323045	0.643911	0.519633	0.81323			50.0301	72.6662	59.9488	85.2423	73.1069	54.243		38	95	49	83	93	55
AN0453.2	152.519	0.420792	0.386448	1.08887	0.276211	0.637411			138.241	130.034	123.568	108.864	270.417	143.99		105	170	101	106	344	146
AN0454.2	488.038	-0.0535317	0.279148	-0.191768	0.847924	0.955853			498.985	628.754	362.14	514.535	400.123	523.691		379	822	296	501	509	531
AN0455.2	1948.71	0.387201	0.377285	1.02628	0.304758	0.662867			1446.92	2573.15	1044.82	2607.59	2282.04	1737.75		1099	3364	854	2539	2903	1762
AN0456.2	148.579	-0.0435568	0.266289	-0.16357	0.87007	0.962433			172.472	165.985	113.78	127.35	150.144	161.743		131	217	93	124	191	164
AN0457.2	3383.67	-0.349505	0.427769	-0.81704	0.413905	0.75352			6405.17	2668.76	2301.3	2533.65	2748.98	3644.14		4865	3489	1881	2467	3497	3695
AN0458.2	280.001	0.0682221	0.258644	0.263768	0.791959	0.941857			256.734	334.265	227.561	326.591	235.043	299.816		195	437	186	318	299	304
AN0459.2	328.363	0.0460042	0.209531	0.219558	0.826216	0.951639			330.462	358.742	278.945	350.212	290.855	360.962		251	469	228	341	370	366
AN0460.2	170.805	0.333042	0.209023	1.59332	0.111088	0.410606			142.191	159.101	151.707	171.512	186.305	214.013		108	208	124	167	237	217
AN0461.2	553.411	-0.166664	0.598211	-0.278604	0.780549	0.936153			298.864	250.125	1207.54	531.994	657.176	374.77		227	327	987	518	836	380
AN0462.2	874.458	0.210924	0.179379	1.17585	0.239654	0.596603			726.753	885.763	818.485	837.018	978.689	1000.04		552	1158	669	815	1245	1014
AN0463.2	888.572	-0.0299723	0.231981	-0.129201	0.897198	0.970424			838.663	841.398	1014.24	691.181	1041.58	904.378		637	1100	829	673	1325	917
AN0464.2	174.741	-0.593024	0.214518	-2.76445	0.0057019	0.0706465			181.688	234.827	212.879	148.917	132.064	138.073		138	307	174	145	168	140
AN0465.2	8689.77	0.0896264	0.209677	0.427449	0.669052	0.891487			8348.45	7541.22	9371.59	8014.83	10777.4	8085.16		6341	9859	7660	7804	13710	8198
AN0466.2	250.364	0.223564	0.230308	0.970715	0.33169	0.685997			263.316	243.241	185.964	284.483	238.187	286.995		200	318	152	277	303	291
AN0467.2	128.441	1.71272	0.36997	4.62934	3.67e-06	0.000321959			71.0954	54.3084	55.055	288.591	159.577	142.018		54	71	45	281	203	144
AN0468.2	262.441	1.97611	0.415861	4.75185	2.02e-06	0.000210499			106.643	126.21	85.6411	656.263	359.246	240.642		81	165	70	639	457	244
AN0469.2	1011.44	-0.198647	0.191591	-1.03683	0.299816	0.659189			1008.5	1200.14	1033.81	808.261	1045.51	972.429		766	1569	845	787	1330	986
AN0470.2	941.393	-0.00194966	0.184554	-0.0105642	0.991571	0.995958			932.14	820.746	1074.18	1009.56	906.368	905.365		708	1073	878	983	1153	918
AN0471.2	1793.95	0.0671448	0.182977	0.366957	0.713651	0.910269			1957.76	1716.45	1583.14	1613.44	1920.43	1972.47		1487	2244	1294	1571	2443	2000
AN0472.2	1138.14	-0.317537	0.154675	-2.05293	0.0400792	0.234778			1153.33	1366.89	1267.49	965.394	1039.22	1036.53		876	1787	1036	940	1322	1051
AN0473.2	130.616	1.19504	0.556583	2.1471	0.0317855	0.205374			72.412	122.385	42.8206	173.566	291.642	80.8713		55	160	35	169	371	82
AN0474.2	1766.88	-0.212226	0.609285	-0.34832	0.7276	0.915744			3296.72	1775.35	617.84	2585	1484.15	842.245		2504	2321	505	2517	1888	854
AN0475.2	471.103	0.208731	0.511278	0.408254	0.683087	0.898537			244.884	244.77	822.155	507.346	610.01	397.453		186	320	672	494	776	403
AN0476.2	461.717	0.0293148	0.22808	0.128528	0.897731	0.970424			423.939	393.927	554.22	482.697	510.176	405.343		322	515	453	470	649	411
AN0477.2	7.51636	1.72839	0.792749	2.18025	0.0292393	0.196235			1.31658	3.05963	6.11722	13.3512	13.3636	7.88989		1	4	5	13	17	8
AN0478.2	0	NA	NA	NA	NA	NA			0	0	0	0	0	0		0	0	0	0	0	0
AN0479.2	12.9106	0.736911	0.560449	1.31486	0.188557	0.532043			10.5327	7.64908	11.011	19.5133	11.0053	17.7522		8	10	9	19	14	18
AN0480.2	799.071	0.0556041	0.286252	0.194249	0.845981	0.955813			829.447	587.449	934.712	903.774	610.01	929.034		630	768	764	880	776	942
AN0481.2	331.561	-0.193338	0.250484	-0.771859	0.440198	0.771702			404.191	321.261	336.447	242.376	307.363	377.728		307	420	275	236	391	383
AN0482.2	499.111	0.939452	0.582978	1.61147	0.107077	0.40379			306.764	480.362	238.572	357.401	305.791	1305.78		233	628	195	348	389	1324
AN0483.2	7.28552	0.48644	0.916469	0.530776	0.595574	0.852978			2.63316	9.17889	6.11722	14.3782	9.43315	1.97247		2	12	5	14	12	2
AN0484.2	236.088	0.400275	0.418592	0.956242	0.33895	0.692188			167.206	331.97	110.11	272.159	280.636	254.449		127	434	90	265	357	258
AN0485.2	150.948	0.20284	0.344746	0.588376	0.55628	0.831794			140.874	191.227	88.088	158.16	186.305	141.032		107	250	72	154	237	143
AN0486.2	390.665	-0.0335106	0.216421	-0.15484	0.876948	0.965374			388.392	468.123	327.883	358.428	389.904	411.26		295	612	268	349	496	417
AN0487.2	1827.22	-0.923751	0.342061	-2.70054	0.00692263	0.0808234			2700.31	1439.56	3040.26	979.773	1458.21	1345.23		2051	1882	2485	954	1855	1364
AN0488.2	547.053	1.53151	0.545362	2.80824	0.00498131	0.0653351			379.176	278.426	185.964	1545.66	439.428	453.669		288	364	152	1505	559	460
AN0489.2	0.925435	-0.0669856	1.80194	-0.0371741	0.970346	NA			0	1.52982	1.22344	1.02702	0.786096	0.986236		0	2	1	1	1	1
AN0490.2	1641.76	-0.097567	0.405522	-0.240596	0.809868	0.949276			1192.82	1327.88	2571.68	1512.79	2182.2	1063.16		906	1736	2102	1473	2776	1078
AN0491.2	237.252	0.185278	0.205873	0.899962	0.36814	0.716482			233.035	211.115	222.667	270.105	273.561	213.027		177	276	182	263	348	216
AN0492.2	7.7235	-0.95621	1.64213	-0.582298	0.560366	0.835083			3.94975	4.58945	22.022	0	0	15.7798		3	6	18	0	0	16
AN0493.2	250.607	-1.84635	0.601732	-3.0684	0.00215211	0.0376163			271.216	182.048	723.056	116.053	49.524	161.743		206	238	591	113	63	164
AN0494.2	131.091	0.368305	0.352536	1.04473	0.296147	0.655885			127.708	145.332	69.7364	154.052	171.369	118.348		97	190	57	150	218	120
AN0495.2	1183.38	-0.977825	0.223019	-4.38449	1.16e-05	0.000792657			1345.55	1678.21	1684.68	716.857	707.486	967.497		1022	2194	1377	698	900	981
AN0496.2	550.095	0.461776	0.373479	1.23642	0.216303	0.566373			577.98	569.091	241.019	564.858	742.074	605.549		439	744	197	550	944	614
AN0497.2	536.317	0.168375	0.583149	0.288734	0.772785	0.933125			899.226	342.679	274.052	397.455	992.839	311.651		683	448	224	387	1263	316
AN0498.2	570.513	1.40701	0.203418	6.91683	4.62e-12	3.81e-09			271.216	367.921	296.074	759.991	859.989	867.888		206	481	242	740	1094	880
AN0499.2	0.422873	0.637114	2.89044	0.220421	0.825543	NA			0	0.764908	0	0	0.786096	0.986236		0	1	0	0	1	1
AN0500.2	242.628	1.94459	0.812492	2.39336	0.0166948	0.14258			78.9949	205.76	14.6813	318.375	683.117	154.839		60	269	12	310	869	157
AN0501.2	3.72973	1.53332	1.584	0.968005	0.333042	0.687507			2.63316	3.05963	0	4.10806	12.5775	0		2	4	0	4	16	0
AN0502.2	760.16	-0.323461	0.307817	-1.05082	0.293341	0.653165			558.231	841.398	1135.36	709.668	729.497	586.81		424	1100	928	691	928	595
AN0503.2	961.211	-0.513994	0.277728	-1.85071	0.0642118	0.307457			1026.93	979.082	1386.16	647.02	700.411	1027.66		780	1280	1133	630	891	1042
AN0504.2	653.012	-0.0652058	0.14014	-0.465289	0.641724	0.882023			685.939	650.936	666.777	632.641	624.946	656.833		521	851	545	616	795	666
AN0505.2	530.207	-0.256991	0.157967	-1.62687	0.103765	0.398683			550.331	579.035	601.935	492.967	448.075	508.898		418	757	492	480	570	516
AN0506.2	309.345	-0.0965199	0.218909	-0.440912	0.659277	0.889075			334.412	261.598	364.587	292.699	324.658	278.119		254	342	298	285	413	282
AN0507.2	213.381	0.0032413	0.308302	0.0105134	0.991612	0.995958			201.437	285.311	151.707	180.755	238.187	222.889		153	373	124	176	303	226
AN0508.2	1.23988	1.38232	1.69219	0.816884	0.413995	NA			1.31658	0.764908	0	1.02702	2.35829	1.97247		1	1	0	1	3	2
AN0509.2	65.7272	-1.14038	0.861582	-1.32359	0.185638	0.52945			31.598	39.0103	200.645	26.7024	12.5775	83.8301		24	51	164	26	16	85
AN0510.2	92.6609	-0.905643	0.640787	-1.41333	0.157559	0.492745			63.1959	45.1296	254.477	52.3778	66.8181	73.9677		48	59	208	51	85	75
AN0511.2	10.0004	-1.43743	1.13751	-1.26366	0.206352	0.554757			1.31658	4.58945	37.9268	5.13508	3.14438	7.88989		1	6	31	5	4	8
AN0512.2	227.525	-1.16434	0.532211	-2.18775	0.028688	0.194635			294.914	202.701	446.557	61.6209	114.77	244.587		224	265	365	60	146	248
AN0513.2	2.43814	0.677994	1.24517	0.544499	0.586098	NA			2.63316	0.764908	2.44689	3.08105	4.71657	0.986236		2	1	2	3	6	1
AN0514.2	0	NA	NA	NA	NA	NA			0	0	0	0	0	0		0	0	0	0	0	0
AN0515.2	1.48201	0.822836	1.84371	0.446292	0.655386	NA			0	0.764908	2.44689	4.10806	1.57219	0		0	1	2	4	2	0
AN0516.2	4.6096	-2.64255	1.30553	-2.02412	0.0429576	0.244921			3.94975	1.52982	18.3517	2.05403	0.786096	0.986236		3	2	15	2	1	1
AN0517.2	8.82727	-1.09038	1.24368	-0.876734	0.380631	0.727573			1.31658	3.05963	31.8096	1.02702	7.86096	7.88989		1	4	26	1	10	8
AN0518.2	65.149	-0.504566	0.382988	-1.31745	0.187689	0.53065			60.5628	101.733	66.066	73.9451	47.1657	41.4219		46	133	54	72	60	42
AN0519.2	1.73999	-0.118014	1.50597	-0.0783644	0.937538	NA			2.63316	1.52982	1.22344	3.08105	0	1.97247		2	2	1	3	0	2
AN0520.2	0.127485	-1.17042	4.08029	-0.286847	0.77423	NA			0	0.764908	0	0	0	0		0	1	0	0	0	0
AN0521.2	0	NA	NA	NA	NA	NA			0	0	0	0	0	0		0	0	0	0	0	0
AN0522.2	0	NA	NA	NA	NA	NA			0	0	0	0	0	0		0	0	0	0	0	0
AN0523.2	9.82578	3.4763	0.948622	3.66459	0.00024774	0.00759693			1.31658	3.05963	0	10.2702	19.6524	24.6559		1	4	0	10	25	25
AN0524.2	2.81445	1.4808	1.18287	1.25187	0.210615	NA			2.63316	0.764908	1.22344	6.16209	3.14438	2.95871		2	1	1	6	4	3
AN0525.2	9.85185	0.534282	0.622005	0.858968	0.390358	0.735599			10.5327	5.35435	8.56411	14.3782	9.43315	10.8486		8	7	7	14	12	11
AN0526.2	2.21488	-1.28057	1.60822	-0.796261	0.42588	NA			1.31658	0.764908	7.34067	3.08105	0.786096	0		1	1	6	3	1	0
AN0527.2	0.830688	-0.825147	2.12679	-0.387978	0.698033	NA			0	0.764908	2.44689	0	0.786096	0.986236		0	1	2	0	1	1
AN0528.2	5.65804	3.26359	1.75542	1.85916	0.0630049	0.304505			0	0.764908	2.44689	4.10806	0	26.6284		0	1	2	4	0	27
AN0529.2	27.8731	0.464608	0.646855	0.718257	0.472599	0.785783			23.6985	29.0665	17.1282	23.6214	12.5775	61.1466		18	38	14	23	16	62
AN0530.2	0.564217	2.52982	3.27395	0.772712	0.439693	NA			0	0	0	1.02702	2.35829	0		0	0	0	1	3	0
AN0531.2	6.08708	1.76094	0.956294	1.84142	0.0655596	0.310646			3.94975	3.05963	1.22344	12.3242	3.14438	12.8211		3	4	1	12	4	13
AN0532.2	19.127	0.393793	0.490436	0.802945	0.422006	0.759336			11.8492	14.5332	23.2455	27.7294	19.6524	17.7522		9	19	19	27	25	18
AN0533.2	2.78076	-0.958822	1.14605	-0.836633	0.402799	NA			2.63316	2.29472	6.11722	3.08105	1.57219	0.986236		2	3	5	3	2	1
AN0534.2	0.375077	-0.212198	3.74974	-0.0565902	0.954872	NA			0	0	1.22344	1.02702	0	0		0	0	1	1	0	0
AN0535.2	0.521616	0.657521	2.76673	0.237653	0.81215	NA			1.31658	0	0	1.02702	0.786096	0		1	0	0	1	1	0
AN0536.2	0	NA	NA	NA	NA	NA			0	0	0	0	0	0		0	0	0	0	0	0
AN0537.2	0	NA	NA	NA	NA	NA			0	0	0	0	0	0		0	0	0	0	0	0
AN0538.2	0.131016	0.75181	4.08047	0.184246	0.853821	NA			0	0	0	0	0.786096	0		0	0	0	0	1	0
AN0539.2	339.032	-1.26622	0.456472	-2.77392	0.00553853	0.0694404			433.156	593.568	409.854	94.4854	173.727	329.403		329	776	335	92	221	334
AN0540.2	16.2429	-0.116053	0.590471	-0.196543	0.844185	0.955353			25.0151	18.3578	7.34067	11.2972	15.7219	19.7247		19	24	6	11	20	20
AN0541.2	1.28159	0.204332	1.87751	0.108831	0.913336	NA			0	2.29472	1.22344	1.02702	3.14438	0		0	3	1	1	4	0
AN0542.2	0	NA	NA	NA	NA	NA			0	0	0	0	0	0		0	0	0	0	0	0
AN0543.2	0.848431	1.732	2.49048	0.695445	0.486776	NA			0	0	1.22344	3.08105	0.786096	0		0	0	1	3	1	0
AN0544.2	0.895609	0.770813	2.0831	0.370032	0.711359	NA			0	0.764908	1.22344	1.02702	2.35829	0		0	1	1	1	3	0
AN0545.2	0	NA	NA	NA	NA	NA			0	0	0	0	0	0		0	0	0	0	0	0
AN0546.2	9.72396	1.40051	0.71412	1.96117	0.0498594	0.266758			2.63316	6.88417	6.11722	13.3512	8.64705	20.711		2	9	5	13	11	21
AN0547.2	0	NA	NA	NA	NA	NA			0	0	0	0	0	0		0	0	0	0	0	0
AN0548.2	2.48802	1.26399	1.38306	0.913905	0.360767	NA			0	0.764908	3.67033	6.16209	2.35829	1.97247		0	1	3	6	3	2
AN0549.2	0.737515	-1.74181	2.54305	-0.684928	0.493389	NA			2.63316	0.764908	0	1.02702	0	0		2	1	0	1	0	0
AN0550.2	1.45624	-1.02832	1.54101	-0.667305	0.504577	NA			3.94975	0.764908	1.22344	1.02702	0.786096	0.986236		3	1	1	1	1	1
AN0551.2	66.7153	0.826013	0.539082	1.53226	0.125459	0.436172			40.814	41.305	62.3957	131.458	92.7593	31.5595		31	54	51	128	118	32
AN0552.2	2.57479	2.90129	1.68402	1.72284	0.0849176	NA			0	1.52982	0	8.21612	4.71657	0.986236		0	2	0	8	6	1
AN0553.2	124.98	1.00786	0.616554	1.63466	0.102121	0.395909			101.377	46.6594	101.546	272.159	180.802	47.3393		77	61	83	265	230	48
AN0554.2	3860.94	-0.365608	0.277292	-1.3185	0.187337	0.53065			3623.23	5927.27	3490.49	3731.15	3014.68	3378.84		2752	7749	2853	3633	3835	3426
AN0555.2	55.1055	0.142204	0.33314	0.426858	0.669483	0.891487			59.2462	61.9575	35.4799	54.4318	57.385	62.1329		45	81	29	53	73	63
AN0556.2	242.005	-0.0351256	0.333214	-0.105414	0.916047	0.976656			254.1	259.304	221.444	146.863	246.834	323.485		193	339	181	143	314	328
AN0557.2	2235.45	0.0175599	0.178503	0.0983734	0.921636	0.97773			2458.06	2252.65	1955.06	2032.46	2288.32	2426.14		1867	2945	1598	1979	2911	2460
AN0558.2	1116.93	-0.457459	0.255069	-1.79347	0.0728976	0.330442			1363.98	945.426	1569.68	843.18	1030.57	948.759		1036	1236	1283	821	1311	962
AN0559.2	717.539	0.280782	0.276447	1.01568	0.309782	0.666067			543.748	559.148	841.73	762.045	945.673	652.888		413	731	688	742	1203	662
AN0560.2	572.508	-0.262754	0.193661	-1.35677	0.174853	0.516298			642.492	610.396	620.286	505.292	448.075	608.508		488	798	507	492	570	617
AN0561.2	263.028	-0.396817	0.229988	-1.72538	0.0844591	0.356778			283.065	270.777	343.788	186.917	238.187	255.435		215	354	281	182	303	259
AN0562.2	532.6	-0.530021	0.171661	-3.0876	0.00201779	0.0357994			637.226	678.473	571.349	471.4	418.989	418.164		484	887	467	459	533	424
AN0563.2	29.5184	1.2753	0.486407	2.62188	0.00874473	0.0936936			14.4824	19.8876	17.1282	53.4048	49.524	22.6834		11	26	14	52	63	23
AN0564.2	205.487	-0.152559	0.195165	-0.781691	0.434396	0.768885			215.919	200.406	233.678	179.728	209.888	193.302		164	262	191	175	267	196
AN0565.2	1327.95	-0.329132	0.721767	-0.456009	0.648383	0.885037			442.372	624.93	3369.37	1275.55	1619.36	636.122		336	817	2754	1242	2060	645
AN0566.2	330.372	0.425821	0.241898	1.76033	0.0783516	0.343697			259.367	242.476	345.011	401.563	414.272	319.54		197	317	282	391	527	324
AN0567.2	45.7218	0.311932	0.399374	0.781051	0.434772	0.76889			32.9146	31.3612	58.7253	51.3508	60.5294	39.4494		25	41	48	50	77	40
AN0568.2	348.068	-0.0830225	0.160281	-0.517981	0.604472	0.857591			362.06	364.861	347.458	325.564	356.101	332.361		275	477	284	317	453	337
AN0569.2	430.521	-0.0383558	0.199671	-0.192095	0.847668	0.955853			419.99	394.692	494.272	445.725	371.823	456.627		319	516	404	434	473	463
AN0570.2	11380.8	-0.111486	0.234871	-0.474671	0.635022	0.876808			13340.9	9756.4	12365.4	9836.75	13367.6	9617.77		10133	12755	10107	9578	17005	9752
AN0571.2	464.602	-0.232278	0.199266	-1.16567	0.243748	0.602071			555.598	532.376	417.195	447.779	397.764	436.903		422	696	341	436	506	443
AN0572.2	99.6109	0.155857	0.451654	0.345081	0.730034	0.916417			98.7437	133.094	50.1612	74.9721	92.7593	147.935		75	174	41	73	118	150
AN0573.2	415.341	-0.0294837	0.200161	-0.1473	0.882895	0.967072			472.653	438.292	347.458	430.319	393.048	410.274		359	573	284	419	500	416
AN0574.2	289.679	-0.206042	0.255625	-0.80603	0.420225	0.758945			318.613	364.096	247.136	267.024	225.609	315.595		242	476	202	260	287	320
AN0575.2	2766.72	-0.514942	0.192806	-2.67078	0.00756758	0.0850579			3242.74	3697.56	2824.93	2009.87	2368.51	2456.71		2463	4834	2309	1957	3013	2491
AN0576.2	766.146	-0.0237945	0.208898	-0.113905	0.909313	0.97436			675.407	881.174	759.759	652.155	774.304	854.08		513	1152	621	635	985	866
AN0577.2	296.094	0.12378	0.169858	0.728727	0.466169	0.784716			268.583	296.019	285.063	318.375	317.583	290.94		204	387	233	310	404	295
AN0578.2	124.409	0.374102	0.25684	1.45656	0.145239	0.47109			119.809	121.62	83.1942	145.836	147.786	128.211		91	159	68	142	188	130
AN0579.2	1438.48	-0.238888	0.278939	-0.856415	0.391768	0.737338			2105.21	1270.51	1296.85	1370.04	1129.62	1458.64		1599	1661	1060	1334	1437	1479
AN0580.2	229.422	-0.0730757	0.189065	-0.386512	0.699118	0.904031			240.935	254.714	209.209	224.916	216.962	229.793		183	333	171	219	276	233
AN0581.2	465.992	-0.139784	0.347589	-0.402153	0.687571	0.90001			562.181	624.93	277.722	500.156	385.187	445.779		427	817	227	487	490	452
AN0582.2	549.158	-0.151025	0.219912	-0.686752	0.492239	0.800498			547.698	565.267	621.51	458.049	639.882	462.545		416	739	508	446	814	469
AN0583.2	326.066	-0.0445587	0.546924	-0.0814714	0.935067	0.981538			190.904	172.869	630.074	340.969	413.486	208.096		145	226	515	332	526	211
AN0584.2	9.97841	-0.786418	0.711763	-1.10489	0.269209	0.630063			19.7487	6.11926	12.2344	7.18911	4.71657	9.86236		15	8	10	7	6	10
AN0585.2	722.444	-0.325247	0.33306	-0.976539	0.328797	0.683842			951.889	601.217	858.858	534.048	902.438	486.214		723	786	702	520	1148	493
AN0586.2	8.51375	-0.247769	0.6578	-0.376663	0.706424	0.906094			7.89949	7.64908	12.2344	6.16209	6.28877	10.8486		6	10	10	6	8	11
AN0587.2	4.60452	0.217184	1.02646	0.211585	0.832431	0.952336			1.31658	3.05963	8.56411	3.08105	8.64705	2.95871		1	4	7	3	11	3
AN0588.2	3.83221	1.5423	1.06667	1.4459	0.148205	0.477224			2.63316	3.05963	0	4.10806	6.28877	6.90365		2	4	0	4	8	7
AN0589.2	289.838	0.176038	0.473324	0.371919	0.709953	0.908499			177.739	165.985	473.473	297.834	400.123	223.876		135	217	387	290	509	227
AN0590.2	226.04	-0.159791	0.214317	-0.745583	0.455919	0.780672			275.166	240.181	200.645	199.241	224.037	216.972		209	314	164	194	285	220
AN0591.2	320.457	-0.284905	0.226616	-1.25721	0.208677	0.558049			325.196	354.917	375.598	246.484	266.486	354.059		247	464	307	240	339	359
AN0592.2	16.0201	-0.199218	0.548182	-0.363416	0.716294	0.911246			11.8492	22.1823	17.1282	16.4322	19.6524	8.87612		9	29	14	16	25	9
AN0593.2	733.262	0.197578	0.356762	0.55381	0.579709	0.844182			866.311	810.802	371.927	867.828	804.176	678.53		658	1060	304	845	1023	688
AN0594.2	527.393	-0.114037	0.203658	-0.559945	0.575517	0.842975			516.1	633.344	494.272	443.671	534.545	542.43		392	828	404	432	680	550
AN0595.2	3220.64	-0.0523892	0.24439	-0.214367	0.830261	0.952173			3020.24	3227.15	3589.59	4068.01	2872.39	2546.46		2294	4219	2934	3961	3654	2582
AN0596.2	1029.58	0.124646	0.196289	0.635013	0.52542	0.816352			970.321	1129	855.188	1043.45	1193.29	986.236		737	1476	699	1016	1518	1000
AN0597.2	405.623	-0.148883	0.275336	-0.540733	0.588691	0.849223			422.623	315.142	543.209	355.347	443.358	354.059		321	412	444	346	564	359
AN0598.2	115.777	0.193826	0.269147	0.720149	0.471433	0.78571			130.342	96.3784	97.8756	145.836	118.7	105.527		99	126	80	142	151	107
AN0599.2	84.6814	0.407788	0.311485	1.30918	0.190475	0.534678			82.9447	74.196	61.1722	78.0532	86.4705	125.252		63	97	50	76	110	127
AN0600.2	1105.43	-0.186273	0.397136	-0.46904	0.639041	0.880148			1323.17	1008.15	1198.98	617.236	818.326	1666.74		1005	1318	980	601	1041	1690
AN0601.2	539.217	-0.447574	0.397283	-1.12659	0.259917	0.621938			936.09	463.534	467.356	385.131	345.096	638.095		711	606	382	375	439	647
AN0602.2	166.476	0.0345705	0.253236	0.136515	0.891414	0.969064			163.256	165.22	165.165	127.35	177.658	200.206		124	216	135	124	226	203
AN0603.2	23.6915	-0.0490468	0.49391	-0.0993031	0.920898	0.977519			32.9146	21.4174	18.3517	13.3512	27.5134	28.6008		25	28	15	13	35	29
AN0604.2	200.19	0.405858	0.206836	1.96222	0.0497368	0.266447			173.789	155.276	188.41	209.511	221.679	252.476		132	203	154	204	282	256
AN0605.2	375.631	-0.225465	0.249011	-0.905444	0.36523	0.715335			426.573	453.59	334	291.672	323.871	424.081		324	593	273	284	412	430
AN0606.2	5.39843	1.37464	1.28061	1.07342	0.283081	0.644077			3.94975	3.82454	1.22344	9.24314	14.1497	0		3	5	1	9	18	0
AN0607.2	255.88	-0.626683	0.325496	-1.92531	0.05419	0.279552			389.708	318.966	222.667	231.078	143.069	229.793		296	417	182	225	182	233
AN0608.2	186.95	-0.174311	0.312698	-0.557442	0.577225	0.843598			159.306	162.925	272.828	154.052	163.508	209.082		121	213	223	150	208	212
AN0609.2	729.351	-1.33735	0.539415	-2.47926	0.0131657	0.124566			716.221	455.885	1963.63	282.429	452.005	505.939		544	596	1605	275	575	513
AN0610.2	1725.17	3.13841	0.716116	4.38254	1.17e-05	0.000793257			155.357	794.739	103.993	2569.59	1924.36	4802.97		118	1039	85	2502	2448	4870
AN0611.2	0	NA	NA	NA	NA	NA			0	0	0	0	0	0		0	0	0	0	0	0
AN0612.2	0.502561	-1.01822	2.77033	-0.367546	0.713212	NA			0	0.764908	1.22344	1.02702	0	0		0	1	1	1	0	0
AN0613.2	0.171169	0.75181	4.08047	0.184246	0.853821	NA			0	0	0	1.02702	0	0		0	0	0	1	0	0
AN0614.2	0	NA	NA	NA	NA	NA			0	0	0	0	0	0		0	0	0	0	0	0
AN0615.2	7.36236	1.13659	0.765187	1.48538	0.137444	0.458782			6.58291	3.82454	3.67033	9.24314	14.9358	5.91742		5	5	3	9	19	6
AN0616.2	0	NA	NA	NA	NA	NA			0	0	0	0	0	0		0	0	0	0	0	0
AN0617.2	295.585	-0.245869	0.597207	-0.411698	0.680561	0.897472			334.412	299.844	327.883	80.1072	195.738	535.526		254	392	268	78	249	543
AN0618.2	0	NA	NA	NA	NA	NA			0	0	0	0	0	0		0	0	0	0	0	0
AN0619.2	0.660137	-0.0587438	2.64717	-0.0221912	0.982295	NA			0	0.764908	1.22344	0	0	1.97247		0	1	1	0	0	2
AN0620.2	52.9874	-0.481358	0.366377	-1.31383	0.188903	0.532043			51.3467	51.2488	83.1942	44.1617	53.4545	34.5183		39	67	68	43	68	35
AN0621.2	0.258501	-0.208634	4.08028	-0.0511323	0.95922	NA			0	0.764908	0	0	0.786096	0		0	1	0	0	1	0
AN0622.2	4.38557	5.46766	1.66349	3.28686	0.0010131	0.021653			0	0	0	7.18911	2.35829	16.766		0	0	0	7	3	17
AN0623.2	411.438	0.225757	0.232397	0.971428	0.331335	0.685608			396.291	416.11	325.436	435.455	527.47	367.866		301	544	266	424	671	373
AN0624.2	496.904	-0.0387135	0.177363	-0.218273	0.827216	0.951799			509.517	546.144	453.898	535.075	465.369	471.421		387	714	371	521	592	478
AN0625.2	215.812	-0.0976192	0.316129	-0.308795	0.757477	0.927179			201.437	160.631	308.308	201.295	239.759	183.44		153	210	252	196	305	186
AN0626.2	428.247	-0.742048	0.305227	-2.43113	0.0150518	0.134629			695.155	559.148	353.576	365.617	293.214	302.774		528	731	289	356	373	307
AN0627.2	484.709	0.0950774	0.32709	0.290677	0.771299	0.933025			389.708	608.867	406.184	559.723	337.235	606.535		296	796	332	545	429	615
AN0628.2	174.355	-0.0770802	0.333382	-0.231207	0.817154	0.949606			155.357	240.946	139.473	219.781	152.503	138.073		118	315	114	214	194	140
AN0629.2	129.467	-0.212367	0.232282	-0.914264	0.360578	0.711608			150.09	125.445	141.92	108.864	112.412	138.073		114	164	116	106	143	140
AN0630.2	1528.17	-0.129654	0.253361	-0.511737	0.608835	0.860674			1981.46	1249.86	1559.89	1615.5	1216.88	1545.43		1505	1634	1275	1573	1548	1567
AN0631.2	232.041	-0.289496	0.18495	-1.56527	0.11752	0.421173			272.533	263.128	230.008	211.565	213.818	201.192		207	344	188	206	272	204
AN0632.2	295.629	-0.00805321	0.176313	-0.0456756	0.963569	0.989097			287.015	283.781	319.319	277.294	314.438	291.926		218	371	261	270	400	296
AN0633.2	573.604	0.513134	0.264205	1.94218	0.0521153	0.273332			367.326	597.393	451.451	625.452	606.08	793.92		279	781	369	609	771	805
AN0634.2	470.535	-0.148854	0.193866	-0.767817	0.442596	0.77295			525.316	435.232	524.858	404.644	433.139	500.022		399	569	429	394	551	507
AN0635.2	1.21449	-0.674067	1.70439	-0.395489	0.692482	NA			1.31658	0.764908	2.44689	0	0.786096	1.97247		1	1	2	0	1	2
AN0636.2	358.986	-0.0358774	0.210288	-0.17061	0.86453	0.960179			364.693	339.619	386.609	296.807	352.957	413.233		277	444	316	289	449	419
AN0637.2	342.886	0.0826097	0.433977	0.190355	0.849031	0.955853			205.387	227.942	566.455	319.402	420.561	317.568		156	298	463	311	535	322
AN0638.2	22.6303	1.05221	0.548297	1.91905	0.054978	0.28207			14.4824	20.6525	8.56411	17.4593	36.1604	38.4632		11	27	7	17	46	39
AN0639.2	4.25211	2.48318	1.09206	2.27384	0.0229754	0.169845			0	2.29472	1.22344	8.21612	7.86096	5.91742		0	3	1	8	10	6
AN0640.2	808.618	0.317692	0.340591	0.932766	0.350941	0.702568			621.427	612.691	926.148	1130.74	997.556	563.141		472	801	757	1101	1269	571
AN0641.2	9380.17	-0.475813	0.289627	-1.64285	0.100415	0.392245			10890.8	8418.57	13431	9026.44	8828.64	5685.65		8272	11006	10978	8789	11231	5765
AN0642.2	417.023	-0.31963	0.279177	-1.1449	0.252251	0.611719			530.583	537.73	320.543	321.456	407.198	384.632		403	703	262	313	518	390
AN0643.2	0	NA	NA	NA	NA	NA			0	0	0	0	0	0		0	0	0	0	0	0
AN0644.2	822.69	-0.584859	0.393215	-1.48738	0.136915	0.457493			1146.74	870.465	944.499	400.536	519.609	1054.29		871	1138	772	390	661	1069
AN0645.2	21.4801	-0.274975	0.463332	-0.593473	0.552865	0.831555			25.0151	22.1823	23.2455	17.4593	13.3636	27.6146		19	29	19	17	17	28
AN0646.2	1538.61	-0.296214	0.180408	-1.64191	0.100608	0.392477			1531.19	1797.53	1759.31	1233.45	1558.04	1352.13		1163	2350	1438	1201	1982	1371
AN0647.2	431.424	0.201495	0.464992	0.43333	0.664775	0.89018			302.814	209.585	692.47	440.59	576.208	366.88		230	274	566	429	733	372
AN0648.2	106.563	-0.388089	0.254931	-1.52233	0.127926	0.441241			123.759	107.852	130.909	109.891	80.1818	86.7888		94	141	107	107	102	88
AN0649.2	24.4509	0.769933	0.52516	1.46609	0.142623	0.466181			14.4824	29.0665	9.78756	24.6484	32.2299	36.4907		11	38	8	24	41	37
AN0650.2	852.679	-0.353685	0.213788	-1.65438	0.0980512	0.386305			1007.19	1073.17	789.122	655.236	757.01	834.356		765	1403	645	638	963	846
AN0651.2	886.972	0.0359402	0.198259	0.181279	0.856149	0.957788			837.346	950.78	839.283	741.505	971.614	981.305		636	1243	686	722	1236	995
AN0652.2	3.43311	0.990803	1.1779	0.841162	0.400257	NA			3.94975	0.764908	2.44689	6.16209	6.28877	0.986236		3	1	2	6	8	1
AN0653.2	336.336	0.0265417	0.206288	0.128664	0.897624	0.970424			377.859	322.791	299.744	357.401	366.321	293.898		287	422	245	348	466	298
AN0654.2	560.931	-0.0536303	0.32125	-0.166942	0.867415	0.961303			637.226	544.614	532.198	422.103	427.636	801.81		484	712	435	411	544	813
AN0655.2	432.46	-0.150391	0.306253	-0.491068	0.623378	0.869169			570.08	357.212	437.993	484.751	290.069	454.655		433	467	358	472	369	461
AN0656.2	67.1712	-0.795372	0.418525	-1.90042	0.0573782	0.290055			68.4623	56.6032	130.909	46.2157	41.6631	59.1742		52	74	107	45	53	60
AN0657.2	215.172	-0.118091	0.275698	-0.428336	0.668407	0.891487			218.553	174.399	280.169	204.376	238.973	174.564		166	228	229	199	304	177
AN0658.2	214.711	0.117802	0.236184	0.498772	0.61794	0.86556			192.221	247.83	176.176	242.376	198.882	230.779		146	324	144	236	253	234
AN0659.2	577.691	-0.0363327	0.401761	-0.0904336	0.927943	0.979941			371.276	454.355	929.818	478.589	723.208	508.898		282	594	760	466	920	516
AN0660.2	504.776	-1.64192	0.497916	-3.29759	0.000975196	0.0211016			984.803	1051.75	256.923	272.159	246.048	216.972		748	1375	210	265	313	220
AN0661.2	241.31	-0.312016	0.196613	-1.58696	0.112523	0.413142			244.884	303.668	252.03	215.673	206.743	224.862		186	397	206	210	263	228
AN0662.2	242.264	-0.097462	0.213401	-0.456709	0.64788	0.884667			292.281	216.469	243.466	242.376	215.39	243.6		222	283	199	236	274	247
AN0663.2	46.927	0.339525	0.347246	0.977765	0.328191	0.683385			48.7135	32.1261	44.044	50.3238	43.2353	63.1191		37	42	36	49	55	64
AN0664.2	314.11	-0.0833061	0.319024	-0.261128	0.793994	0.942646			301.497	270.777	397.62	226.97	269.631	418.164		229	354	325	221	343	424
AN0665.2	1450.17	-0.249217	0.202856	-1.22854	0.219244	0.568437			1625.98	1270.51	1830.27	1348.47	1326.93	1298.87		1235	1661	1496	1313	1688	1317
AN0666.2	60.7707	0.622847	0.349829	1.78043	0.075005	0.336483			61.8794	48.9541	33.033	68.81	88.8288	63.1191		47	64	27	67	113	64
AN0667.2	1400.34	-0.48184	0.186524	-2.58327	0.00978689	0.100676			1466.67	1559.65	1869.42	1249.88	1050.22	1206.17		1114	2039	1528	1217	1336	1223
AN0668.2	898.165	-0.0148064	0.173817	-0.0851838	0.932115	0.980698			997.969	830.69	880.88	810.315	905.582	963.552		758	1086	720	789	1152	977
AN0669.2	18.8547	0.24208	0.60215	0.402026	0.687665	0.90001			7.89949	19.1227	24.4689	18.4863	12.5775	30.5733		6	25	20	18	16	31
AN0670.2	703.297	0.0319058	0.207104	0.154057	0.877565	0.965374			700.422	757.259	627.627	746.64	588	799.837		532	990	513	727	748	811
AN0671.2	591.306	-0.157011	0.223237	-0.703336	0.481846	0.793567			664.874	663.94	540.763	542.264	469.299	666.695		505	868	442	528	597	676
AN0672.2	548.957	-0.160029	0.176749	-0.9054	0.365253	0.715335			529.266	550.734	658.213	523.778	495.24	536.512		402	720	538	510	630	544
AN0673.2	2352.01	-0.531628	0.218122	-2.43729	0.0147977	0.133568			2576.55	2746.02	3018.24	1993.44	1520.31	2257.49		1957	3590	2467	1941	1934	2289
AN0674.2	426.752	-0.0172271	0.206329	-0.0834935	0.933459	0.981185			470.02	422.994	395.173	363.563	416.631	492.132		357	553	323	354	530	499
AN0675.2	785.494	0.874617	0.24401	3.58436	0.000337911	0.00951456			538.482	671.589	451.451	1023.93	856.844	1170.66		409	878	369	997	1090	1187
AN0676.2	647.078	-0.0869667	0.152107	-0.571748	0.567492	0.839708			710.954	656.291	632.521	640.858	595.861	645.985		540	858	517	624	758	655
AN0677.2	1651.35	0.687822	0.428657	1.6046	0.108582	0.406955			1092.76	1964.28	736.514	1906.14	1413.4	2794.99		830	2568	602	1856	1798	2834
AN0678.2	326.499	-0.203349	0.16461	-1.23533	0.216706	0.566852			367.326	353.387	327.883	299.888	313.652	296.857		279	462	268	292	399	301
AN0679.2	579.433	-0.298289	0.169091	-1.76408	0.0777192	0.34233			653.025	653.231	610.499	582.318	491.31	486.214		496	854	499	567	625	493
AN0680.2	249.704	0.137657	0.208076	0.661572	0.508246	0.808684			271.216	244.006	198.198	251.619	260.984	272.201		206	319	162	245	332	276
AN0681.2	113.161	-0.515553	0.289266	-1.78228	0.0747035	0.33586			121.126	113.971	165.165	94.4854	109.267	74.9539		92	149	135	92	139	76
AN0682.2	304.946	-0.271637	0.387168	-0.701599	0.482929	0.793972			452.904	186.637	362.14	337.888	282.994	207.11		344	244	296	329	360	210
AN0683.2	0.171169	0.75181	4.08047	0.184246	0.853821	NA			0	0	0	1.02702	0	0		0	0	0	1	0	0
AN0684.2	2291.02	-0.151182	0.183942	-0.821901	0.411133	0.753075			2348.78	2353.62	2531.31	1823.98	2444.76	2243.69		1784	3077	2069	1776	3110	2275
AN0685.2	161.449	0.009823	0.293398	0.0334802	0.973292	0.991183			160.623	145.332	177.399	179.728	194.166	111.445		122	190	145	175	247	113
AN0686.2	1427.5	0.0990121	0.170975	0.579102	0.56252	0.836329			1217.84	1386.78	1530.53	1420.36	1427.55	1581.92		925	1813	1251	1383	1816	1604
AN0687.2	2555.9	0.079175	0.260396	0.304056	0.761086	0.928016			2443.58	2122.62	2892.22	2788.35	3142.81	1945.84		1856	2775	2364	2715	3998	1973
AN0688.2	9828.29	-0.662179	0.258485	-2.56177	0.0104142	0.104928			8802.67	14121.7	13209.5	7582.45	6530.1	8723.26		6686	18462	10797	7383	8307	8845
AN0689.2	866.16	-0.0875574	0.156148	-0.560734	0.574979	0.842852			836.03	960.724	879.657	783.613	863.133	873.805		635	1256	719	763	1098	886
AN0690.2	229.886	0.139225	0.208211	0.668675	0.503703	0.807596			229.085	191.227	237.348	250.592	257.053	214.013		174	250	194	244	327	217
AN0691.2	6.24492	0.0900249	0.83366	0.107988	0.914006	0.976041			2.63316	4.58945	11.011	8.21612	7.07486	3.94494		2	6	9	8	9	4
AN0692.2	490.368	-0.0533977	0.203101	-0.262912	0.792618	0.942071			472.653	434.468	592.147	504.265	488.952	449.724		359	568	484	491	622	456
AN0693.2	82.3985	1.68199	0.560361	3.00162	0.0026855	0.0433569			32.9146	49.719	34.2565	235.187	80.1818	62.1329		25	65	28	229	102	63
AN0694.2	19.5633	2.33988	0.583495	4.01011	6.07e-05	0.00251656			3.94975	7.64908	7.34067	47.2427	23.5829	27.6146		3	10	6	46	30	28
AN0695.2	1144.36	0.201281	0.502421	0.400622	0.688699	0.90001			650.392	629.519	1914.69	1239.61	1635.08	796.879		494	823	1565	1207	2080	808
AN0696.2	312.453	0.0799194	0.175704	0.454854	0.649215	0.885177			329.146	279.956	303.414	303.997	323.871	334.334		250	366	248	296	412	339
AN0697.2	1121.4	-0.13169	0.231184	-0.569633	0.568927	0.840101			1360.03	1145.83	1011.79	979.773	933.096	1297.89		1033	1498	827	954	1187	1316
AN0698.2	1451.64	-0.295137	0.221688	-1.33132	0.183085	0.526105			1432.44	1637.67	1728.73	1030.1	1363.09	1517.82		1088	2141	1413	1003	1734	1539
AN0699.2	306.493	0.129566	0.208788	0.620563	0.534887	0.822213			271.216	293.725	313.202	359.455	334.091	267.27		206	384	256	350	425	271
AN0700.2	628.368	0.227101	0.30686	0.740082	0.45925	0.781094			554.281	758.023	423.312	651.128	543.192	840.273		421	991	346	634	691	852
AN0701.2	344.159	-0.266761	0.245824	-1.08517	0.277847	0.638871			305.447	413.815	407.407	292.699	268.845	376.742		232	541	333	285	342	382
AN0702.2	14.4239	0.543829	0.514824	1.05634	0.290813	0.650397			10.5327	12.2385	12.2344	22.5943	14.1497	14.7935		8	16	10	22	18	15
AN0703.2	870.347	0.119277	0.196433	0.607217	0.543707	0.825406			933.457	886.528	682.682	908.909	864.705	945.8		709	1159	558	885	1100	959
AN0704.2	513.092	0.113754	0.224581	0.506514	0.612496	0.862294			484.502	496.425	497.942	410.806	571.492	617.384		368	649	407	400	727	626
AN0705.2	1891.92	-0.356086	0.311809	-1.142	0.253453	0.613733			1544.35	1804.42	3024.36	1693.55	1852.83	1432.01		1173	2359	2472	1649	2357	1452
AN0706.2	1931.83	-0.145332	0.166577	-0.872458	0.382958	0.730421			2086.78	2036.95	1963.63	1608.31	1852.83	2042.49		1585	2663	1605	1566	2357	2071
AN0707.2	752.93	0.110433	0.24735	0.446464	0.655262	0.886955			560.864	761.083	850.294	756.91	911.871	676.558		426	995	695	737	1160	686
AN0708.2	110.57	0.273252	0.429914	0.635597	0.525039	0.8162			73.7286	78.0206	149.26	111.945	170.583	79.8851		56	102	122	109	217	81
AN0709.2	663.42	0.881812	0.242837	3.6313	0.000282	0.00828198			496.351	503.309	400.066	1043.45	856.844	680.503		377	658	327	1016	1090	690
AN0710.2	1.41855	0.961711	1.65058	0.58265	0.560129	NA			0	1.52982	1.22344	1.02702	0.786096	3.94494		0	2	1	1	1	4
AN0711.2	151.514	0.783169	0.32396	2.41749	0.015628	0.137112			110.593	147.627	74.6301	218.754	195.738	161.743		84	193	61	213	249	164
AN0712.2	26.3202	0.531814	0.446465	1.19117	0.233588	0.588792			19.7487	30.5963	13.4579	28.7564	33.8021	31.5595		15	40	11	28	43	32
AN0713.2	45.1521	0.738821	0.440627	1.67675	0.093591	0.377025			28.9648	49.719	22.022	46.2157	74.6791	49.3118		22	65	18	45	95	50
AN0714.2	227.073	-0.275021	0.290836	-0.945621	0.344342	0.69656			280.432	176.694	289.956	232.105	214.604	168.646		213	231	237	226	273	171
AN0715.2	1035.78	-0.140635	0.154355	-0.91111	0.362237	0.712895			987.437	1133.59	1136.58	979.773	941.743	1035.55		750	1482	929	954	1198	1050
AN0716.2	672.701	0.207977	0.163724	1.27029	0.203982	0.552032			659.608	557.618	656.99	724.046	693.337	744.608		501	729	537	705	882	755
AN0717.2	506.72	-0.425768	0.243584	-1.74793	0.0804765	0.347608			505.568	525.492	712.045	500.156	433.139	363.921		384	687	582	487	551	369
AN0718.2	67.5542	1.18091	0.415317	2.84341	0.0044634	0.060701			36.8643	60.4277	25.6923	92.4314	117.914	71.9952		28	79	21	90	150	73
AN0719.2	380.234	-0.0493321	0.17216	-0.286549	0.774458	0.933905			423.939	381.689	354.799	392.32	368.679	359.976		322	499	290	382	469	365
AN0720.2	634.707	-0.289422	0.205672	-1.4072	0.159368	0.495211			641.175	621.87	831.942	622.371	561.272	529.609		487	813	680	606	714	537
AN0721.2	294.042	0.316229	0.244395	1.29393	0.19569	0.541286			280.432	290.665	214.103	381.023	327.802	270.229		213	380	175	371	417	274
AN0722.2	759.071	0.301286	0.218024	1.38189	0.167004	0.502868			729.386	592.039	719.386	970.53	690.978	852.108		554	774	588	945	879	864
AN0723.2	440.672	2.23765	0.477369	4.68747	2.77e-06	0.000258542			225.136	150.687	86.8646	862.693	360.032	958.621		171	197	71	840	458	972
AN0724.2	479.942	0.158471	0.295515	0.536255	0.591782	0.851723			516.1	532.376	311.978	403.617	549.481	566.099		392	696	255	393	699	574
AN0725.2	542.519	-0.771845	0.339601	-2.2728	0.0230382	0.170004			726.753	774.851	550.55	347.131	275.92	579.907		552	1013	450	338	351	588
AN0726.2	1148.04	-0.948292	0.330166	-2.87216	0.00407672	0.0574513			1524.6	981.377	2032.14	678.857	970.042	701.214		1158	1283	1661	661	1234	711
AN0727.2	323.251	0.0466643	0.211223	0.220924	0.825151	0.951475			321.246	274.602	359.693	305.024	370.251	308.692		244	359	294	297	471	313
AN0728.2	158.083	0.336743	0.54369	0.619366	0.535675	0.822969			80.3115	84.9048	254.477	176.647	247.62	104.541		61	111	208	172	315	106
AN0729.2	346.956	-0.0498745	0.192382	-0.259247	0.795445	0.943554			347.578	372.51	338.894	299.888	387.545	335.32		264	487	277	292	493	340
AN0730.2	388.364	0.1643	0.179297	0.916361	0.359478	0.710856			364.693	391.633	341.341	414.914	371.823	445.779		277	512	279	404	473	452
AN0731.2	281.609	0.828141	0.297492	2.78374	0.00537362	0.068626			221.186	236.356	150.484	300.916	319.155	461.558		168	309	123	293	406	468
AN0732.2	570.133	1.64863	0.267704	6.15841	7.35e-10	3.21e-07			263.316	335.794	226.337	960.259	666.609	968.484		200	439	185	935	848	982
AN0733.2	17274.8	0.0478068	0.115978	0.412206	0.680188	0.89727			17335.4	16971	16659.6	17484.9	18033	17164.4		13167	22187	13617	17025	22940	17404
AN0734.2	15018.6	-0.132843	0.150827	-0.880767	0.378444	0.725624			17510.5	14607.4	15011.7	14667.8	13906	14407.9		13300	19097	12270	14282	17690	14609
AN0735.2	9.78806	0.630402	0.737552	0.854723	0.392704	0.737511			1.31658	11.4736	9.78756	12.3242	11.0053	12.8211		1	15	8	12	14	13
AN0736.2	92.0072	0.705122	0.383337	1.83943	0.0658517	0.311333			60.5628	100.203	47.7143	146.863	95.1176	101.582		46	131	39	143	121	103
AN0737.2	19.4873	0.887032	0.532327	1.66633	0.0956477	0.381934			7.89949	19.1227	13.4579	25.6754	33.016	17.7522		6	25	11	25	42	18
AN0738.2	12.5869	-0.0934908	0.587894	-0.159027	0.873648	0.963969			15.799	16.828	6.11722	13.3512	12.5775	10.8486		12	22	5	13	16	11
AN0739.2	69.6393	0.133214	0.264426	0.503785	0.614412	0.863019			73.7286	68.0768	57.5019	75.9991	75.4652	67.064		56	89	47	74	96	68
AN0740.2	147.048	-0.784432	0.303206	-2.58713	0.00967797	0.099929			197.487	127.74	233.678	110.918	99.0481	113.417		150	167	191	108	126	115
AN0741.2	6.66956	-0.136727	0.74582	-0.183325	0.854543	0.957629			6.58291	6.88417	7.34067	7.18911	3.14438	8.87612		5	9	6	7	4	9
AN0742.2	172.286	0.842871	0.31596	2.66765	0.00763837	0.0853141			127.708	129.269	112.557	310.159	170.583	183.44		97	169	92	302	217	186
AN0743.2	62.1701	-0.371709	0.408349	-0.910272	0.362679	0.713114			75.0452	40.5401	95.4287	65.729	47.9518	48.3256		57	53	78	64	61	49
AN0744.2	41.8611	-0.694389	0.433645	-1.60128	0.109314	0.408138			55.2964	51.2488	48.9378	39.0266	40.877	15.7798		42	67	40	38	52	16
AN0745.2	477.556	-0.00342652	0.534998	-0.00640473	0.99489	0.996823			250.151	289.135	895.562	501.183	622.588	306.719		190	378	732	488	792	311
AN0746.2	29.1475	-0.198188	0.387174	-0.511885	0.608732	0.860674			22.3819	37.4805	33.033	25.6754	26.7273	29.5871		17	49	27	25	34	30
AN0747.2	3864.64	-0.318655	0.171711	-1.85577	0.0634866	0.305476			4702.83	4222.29	3944.39	3737.31	3525.64	3055.36		3572	5520	3224	3639	4485	3098
AN0748.2	0.164373	0.75181	4.08047	0.184246	0.853821	NA			0	0	0	0	0	0.986236		0	0	0	0	0	1
AN0749.2	2.00891	-0.633579	1.30226	-0.486523	0.626597	NA			1.31658	2.29472	3.67033	1.02702	0.786096	2.95871		1	3	3	1	1	3
AN0750.2	251.724	-0.620638	0.387295	-1.60249	0.109046	0.407508			363.377	304.433	247.136	144.809	139.925	310.664		276	398	202	141	178	315
AN0751.2	266.45	0.350512	0.271421	1.2914	0.196566	0.541904			290.965	245.535	166.388	276.267	324.658	294.885		221	321	136	269	413	299
AN0752.2	580.535	0.163017	0.271706	0.599975	0.548523	0.828249			493.718	431.408	719.386	551.507	708.272	578.92		375	564	588	537	901	587
AN0753.2	2557.75	-0.527607	0.306135	-1.72345	0.0848077	0.357336			2427.78	2319.96	4313.87	1832.2	2243.52	2209.17		1844	3033	3526	1784	2854	2240
AN0754.2	736.503	-0.0717353	0.245417	-0.292299	0.770058	0.932641			872.894	744.255	647.202	651.128	610.01	893.53		663	973	529	634	776	906
AN0755.2	316.786	-0.00781841	0.174755	-0.0447391	0.964315	0.989097			339.678	326.616	286.286	320.429	304.219	323.485		258	427	234	312	387	328
AN0756.2	46.864	1.24044	0.314125	3.94886	7.85e-05	0.00301308			26.3316	29.0665	28.1392	61.6209	73.893	62.1329		20	38	23	60	94	63
AN0757.2	1027.49	-0.0890336	0.400509	-0.222301	0.82408	0.951475			663.557	832.22	1682.24	1011.61	1209.02	766.305		504	1088	1375	985	1538	777
AN0758.2	8.94978	0.2559	0.637376	0.40149	0.68806	0.90001			6.58291	6.88417	11.011	11.2972	7.07486	10.8486		5	9	9	11	9	11
AN0759.2	1.94728	-1.61177	1.79671	-0.897071	0.369681	NA			3.94975	0	4.89378	2.05403	0.786096	0		3	0	4	2	1	0
AN0760.2	2.49933	2.65743	1.50666	1.76379	0.077767	NA			1.31658	0.764908	0	3.08105	7.86096	1.97247		1	1	0	3	10	2
AN0761.2	21.8966	0.899358	0.590105	1.52406	0.127493	0.440642			21.0653	13.0034	12.2344	25.6754	45.5936	13.8073		16	17	10	25	58	14
AN0762.2	865.577	-0.111348	0.198202	-0.561788	0.574261	0.842204			934.773	863.581	899.232	679.884	874.139	941.855		710	1129	735	662	1112	955
AN0763.2	916.27	0.16441	0.244727	0.671807	0.501706	0.807596			793.899	1047.16	749.972	819.558	921.304	1165.73		603	1369	613	798	1172	1182
AN0764.2	142.118	1.08574	0.371886	2.91955	0.00350539	0.0518036			93.4773	122.385	56.2785	211.565	227.968	141.032		71	160	46	206	290	143
AN0765.2	20.7396	0.124862	0.467312	0.267193	0.789321	0.940506			27.6482	17.5929	14.6813	22.5943	25.1551	16.766		21	23	12	22	32	17
AN0766.2	748.973	0.272237	0.205552	1.32442	0.185365	0.52945			675.407	764.908	594.594	701.451	910.299	847.177		513	1000	486	683	1158	859
AN0767.2	1306.3	0.140561	0.178935	0.785543	0.432135	0.76803			1196.77	1130.53	1402.07	1369.01	1488.87	1250.55		909	1478	1146	1333	1894	1268
AN0768.2	254.649	1.5808	0.442326	3.57384	0.000351787	0.00977186			90.8442	197.346	92.9818	455.995	223.251	467.476		69	258	76	444	284	474
AN0769.2	1060.77	-0.286091	0.245204	-1.16675	0.243313	0.601538			1195.46	1266.69	1033.81	888.368	767.23	1213.07		908	1656	845	865	976	1230
AN0770.2	821.823	-0.479814	0.226039	-2.1227	0.0337788	0.212081			1095.4	962.254	813.591	718.911	563.631	777.154		832	1258	665	700	717	788
AN0771.2	2343.96	-0.157243	0.248767	-0.63209	0.527328	0.816895			2284.27	2159.33	2971.75	1769.55	2204.21	2674.67		1735	2823	2429	1723	2804	2712
AN0772.2	161.542	-0.144716	0.234145	-0.618062	0.536534	0.823364			168.523	187.402	152.931	136.593	180.802	143.004		128	245	125	133	230	145
AN0773.2	506.097	-0.40982	0.220003	-1.86279	0.0624916	0.30309			470.02	609.631	652.096	410.806	400.909	493.118		357	797	533	400	510	500
AN0774.2	67.8217	-0.446986	0.356351	-1.25434	0.209718	0.559202			71.0954	100.203	62.3957	74.9721	44.0214	54.243		54	131	51	73	56	55
AN0775.2	58.3194	-0.221655	0.310736	-0.713322	0.475647	0.788127			51.3467	77.2557	58.7253	60.5939	48.7379	53.2567		39	101	48	59	62	54
AN0776.2	11234.2	-0.0992723	0.249796	-0.397413	0.691063	0.901009			14051.9	9192.66	11619.1	9766.92	13070.4	9704.56		10673	12018	9497	9510	16627	9840
AN0777.2	982.97	-0.148319	0.363721	-0.407783	0.683433	0.898537			971.638	1053.28	1075.41	531.994	878.855	1386.65		738	1377	879	518	1118	1406
AN0778.2	41.4075	-0.485257	0.519458	-0.93416	0.350221	0.701974			35.5477	65.0172	44.044	15.4052	36.1604	52.2705		27	85	36	15	46	53
AN0779.2	1642.44	-0.577784	0.348041	-1.66011	0.0968933	0.383695			1732.62	1701.92	2466.46	974.638	1032.14	1946.83		1316	2225	2016	949	1313	1974
AN0780.2	306.097	-0.565255	0.321634	-1.75745	0.0788413	0.345245			402.874	429.113	263.041	267.024	173.727	300.802		306	561	215	260	221	305
AN0781.2	1274.79	0.106191	0.257145	0.412963	0.679633	0.89727			1101.98	1240.68	1340.9	1000.31	1273.48	1691.39		837	1622	1096	974	1620	1715
AN0782.2	221.543	-0.288169	0.214426	-1.34391	0.178978	0.521756			281.749	237.886	211.656	180.755	205.171	212.041		214	311	173	176	261	215
AN0783.2	169.117	0.308917	0.267635	1.15425	0.248398	0.607196			140.874	191.227	119.898	166.376	198.096	198.233		107	250	98	162	252	201
AN0784.2	102.388	0.461375	0.359155	1.28461	0.198928	0.545234			72.412	105.557	79.5239	102.702	86.4705	167.66		55	138	65	100	110	170
AN0785.2	20.5685	0.980053	0.532293	1.84119	0.0655934	0.310646			17.1156	14.5332	9.78756	40.0536	25.1551	16.766		13	19	8	39	32	17
AN0786.2	14.7733	1.426	0.747162	1.90856	0.0563191	0.287165			17.1156	3.82454	3.67033	29.7834	20.4385	13.8073		13	5	3	29	26	14
AN0787.2	735.109	0.165868	0.284137	0.583759	0.559382	0.834442			655.658	882.703	539.539	737.397	958.251	637.108		498	1154	441	718	1219	646
AN0788.2	396.462	1.265	0.535072	2.36417	0.0180707	0.149232			151.407	444.411	101.546	618.263	433.925	629.219		115	581	83	602	552	638
AN0789.2	1147.46	-0.0430399	0.213704	-0.2014	0.840386	0.954649			1111.2	1255.21	1126.79	920.206	1120.19	1351.14		844	1641	921	896	1425	1370
AN0790.2	1638.72	0.259615	0.216152	1.20108	0.229721	0.583496			1503.54	1417.37	1555	1815.76	2126.39	1414.26		1142	1853	1271	1768	2705	1434
AN0791.2	1717.23	-0.450915	0.182807	-2.46662	0.0136394	0.12686			2118.38	1771.53	2061.5	1275.55	1462.92	1613.48		1609	2316	1685	1242	1861	1636
AN0792.2	9.72074	-0.0581336	0.647218	-0.0898207	0.92843	0.979941			14.4824	6.88417	8.56411	10.2702	6.28877	11.8348		11	9	7	10	8	12
AN0793.2	8.30388	-0.254217	0.728144	-0.349129	0.726992	0.915326			7.89949	13.0034	6.11722	4.10806	11.7914	6.90365		6	17	5	4	15	7
AN0794.2	256.583	-0.138996	0.222467	-0.624795	0.532105	0.819617			310.713	276.132	220.22	244.43	264.128	223.876		236	361	180	238	336	227
AN0795.2	261.302	-0.050664	0.246332	-0.205674	0.837046	0.953835			304.13	222.588	271.605	310.159	229.54	229.793		231	291	222	302	292	233
AN0796.2	145.653	-0.0467617	0.438157	-0.106724	0.915008	0.97631			115.859	84.1398	244.689	163.295	148.572	117.362		88	110	200	159	189	119
AN0797.2	698.521	-0.586802	0.278266	-2.10878	0.0349634	0.217042			635.909	771.792	1108.44	610.047	589.572	475.366		483	1009	906	594	750	482
AN0798.2	10.3715	-0.786487	0.682899	-1.15169	0.249449	0.607981			15.799	6.88417	17.1282	4.10806	9.43315	8.87612		12	9	14	4	12	9
AN0799.2	2.69268	2.01019	1.26982	1.58305	0.11341	NA			1.31658	0.764908	1.22344	6.16209	4.71657	1.97247		1	1	1	6	6	2
AN0800.2	9.54579	0.639207	0.858108	0.744903	0.456331	0.780672			5.26633	15.2982	1.22344	15.4052	10.2192	9.86236		4	20	1	15	13	10
AN0801.2	40.4108	0.524185	0.525816	0.996898	0.318814	0.675217			26.3316	57.3681	14.6813	51.3508	46.3797	46.3531		20	75	12	50	59	47
AN0802.2	667.347	0.224749	0.157408	1.42781	0.153346	0.484323			645.125	623.4	577.466	723.019	669.754	765.319		490	815	472	704	852	776
AN0803.2	868.78	-0.0724075	0.189039	-0.38303	0.701698	0.905115			813.648	883.468	975.085	731.235	939.384	869.86		618	1155	797	712	1195	882
AN0804.2	242.47	-0.265859	0.230497	-1.15342	0.248739	0.607309			290.965	207.29	297.297	215.673	217.749	225.848		221	271	243	210	277	229
AN0805.2	96.4276	-0.165146	0.455075	-0.362899	0.716681	0.911427			97.4271	55.0734	154.154	97.5665	113.198	61.1466		74	72	126	95	144	62
AN0806.2	253.401	-0.656403	0.278299	-2.35863	0.0183428	0.150466			263.316	260.834	406.184	197.187	169.011	223.876		200	341	332	192	215	227
AN0807.2	341.749	-0.039599	0.194831	-0.203248	0.838941	0.954526			305.447	372.51	360.916	335.834	371.037	304.747		232	487	295	327	472	309
AN0808.2	415.17	0.00682211	0.211614	0.0322385	0.974282	0.991206			371.276	371.745	500.389	399.509	445.716	402.384		282	486	409	389	567	408
AN0809.2	1704.39	0.0113572	0.196609	0.0577652	0.953936	0.986902			1546.98	1704.98	1841.28	1420.36	1830.03	1882.72		1175	2229	1505	1383	2328	1909
AN0810.2	1616.8	-0.295412	0.23143	-1.27646	0.201793	0.54998			1918.26	1859.49	1567.23	1217.01	1330.07	1808.76		1457	2431	1281	1185	1692	1834
AN0811.2	109.411	-0.196637	0.690333	-0.284844	0.775764	0.933905			204.07	124.68	22.022	87.2963	149.358	69.0365		155	163	18	85	190	70
AN0812.2	234.69	0.0604706	0.236426	0.255769	0.798129	0.944309			215.919	207.29	266.711	268.051	253.909	196.261		164	271	218	261	323	199
AN0813.2	779.703	-0.282502	0.149244	-1.89289	0.0583719	0.292409			821.547	904.121	840.507	705.56	665.823	740.663		624	1182	687	687	847	751
AN0814.2	1702.74	-0.293791	0.207355	-1.41685	0.156526	0.490605			1938.01	1688.15	2000.33	1729.49	1242.03	1618.41		1472	2207	1635	1684	1580	1641
AN0815.2	128.531	-0.506703	0.319604	-1.58541	0.112873	0.41349			140.874	126.975	184.74	102.702	77.8235	138.073		107	166	151	100	99	140
AN0816.2	751.037	-0.239023	0.169595	-1.40937	0.158725	0.494331			770.201	905.651	762.206	650.101	682.331	735.732		585	1184	623	633	868	746
AN0817.2	616.607	-0.225095	0.206399	-1.09058	0.275457	0.636799			618.794	761.848	611.722	546.372	507.032	653.874		470	996	500	532	645	663
AN0818.2	457.947	0.0224118	0.338179	0.0662719	0.947161	0.985382			322.563	393.927	647.202	428.265	573.064	382.66		245	515	529	417	729	388
AN0819.2	1605.38	-0.654078	0.30119	-2.17164	0.0298825	0.198223			2053.87	1767.7	2067.62	1295.07	808.893	1639.12		1560	2311	1690	1261	1029	1662
AN0820.2	133.631	0.380525	0.398849	0.954057	0.340055	0.692875			172.472	89.4942	86.8646	206.43	116.342	130.183		131	117	71	201	148	132
AN0821.2	408.546	0.0345784	0.179392	0.192753	0.847152	0.955853			443.688	387.808	380.491	378.969	448.075	412.247		337	507	311	369	570	418
AN0822.2	755.604	-0.1895	0.223085	-0.849453	0.395629	0.740626			712.271	920.949	781.781	576.156	805.748	736.718		541	1204	639	561	1025	747
AN0823.2	1248	-0.204296	0.456202	-0.44782	0.654283	0.886941			1470.62	1485.45	1052.16	797.991	650.101	2031.65		1117	1942	860	777	827	2060
AN0824.2	1045.77	-0.117582	0.290191	-0.405188	0.685339	0.899324			1195.46	1288.1	780.558	1019.83	784.524	1206.17		908	1684	638	993	998	1223
AN0825.2	291.847	-0.0336385	0.293541	-0.114595	0.908766	0.974201			238.301	331.97	314.425	289.618	209.888	366.88		181	434	257	282	267	372
AN0826.2	22.1887	1.06704	0.590029	1.80845	0.0705366	0.325071			13.1658	16.0631	13.4579	28.7564	13.3636	48.3256		10	21	11	28	17	49
AN0827.2	585.235	0.0697983	0.322562	0.216387	0.828686	0.952173			534.532	670.059	507.73	516.589	428.422	854.08		406	876	415	503	545	866
AN0828.2	615.658	-0.299592	0.295539	-1.01371	0.310719	0.667457			816.281	723.603	497.942	463.184	485.807	707.131		620	946	407	451	618	717
AN0829.2	57.9295	-0.188963	0.352683	-0.535787	0.592106	0.851723			71.0954	60.4277	53.8316	36.9726	54.2406	71.009		54	79	44	36	69	72
AN0830.2	389.289	0.684701	0.223323	3.06597	0.00216967	0.0378431			308.08	331.205	255.7	548.426	488.952	403.37		234	433	209	534	622	409
AN0831.2	884.522	0.110693	0.216218	0.511952	0.608685	0.860674			957.155	873.525	720.609	982.854	768.016	1004.97		727	1142	589	957	977	1019
AN0832.2	925.809	-0.0756441	0.244158	-0.309816	0.756701	0.926642			1003.24	886.528	960.404	837.018	713.775	1153.9		762	1159	785	815	908	1170
AN0833.2	1315.68	1.57255	0.456998	3.44104	0.00057948	0.0147099			538.482	420.699	1027.69	3042.02	1297.06	1568.12		409	550	840	2962	1650	1590
AN0834.2	1632.56	-0.248938	0.238357	-1.04439	0.296304	0.655885			1889.3	1511.46	1919.58	1149.23	1606.78	1719.01		1435	1976	1569	1119	2044	1743
AN0835.2	47.3132	0.531754	0.333866	1.59272	0.111224	0.410741			32.9146	45.8945	36.7033	58.5399	64.4599	45.3669		25	60	30	57	82	46
AN0836.2	769.349	0.127711	0.219652	0.581423	0.560955	0.835083			635.909	699.891	869.869	840.099	684.689	885.64		483	915	711	818	871	898
AN0837.2	526.643	0.250481	0.192908	1.29845	0.194133	0.539078			426.573	507.899	507.73	531.994	533.759	651.902		324	664	415	518	679	661
AN0838.2	646.887	0.219874	0.417035	0.527231	0.598033	0.85333			404.191	429.113	960.404	682.965	897.721	506.925		307	561	785	665	1142	514
AN0839.2	4.12072	0.0116682	0.977238	0.01194	0.990473	0.99549			6.58291	4.58945	1.22344	3.08105	6.28877	2.95871		5	6	1	3	8	3
AN0840.2	966.474	-0.436329	0.259505	-1.68139	0.0926869	0.374653			1129.63	959.959	1245.47	1015.72	835.62	612.452		858	1255	1018	989	1063	621
AN0841.2	9.4069	0.654295	0.791655	0.82649	0.408526	0.749465			10.5327	9.9438	1.22344	16.4322	9.43315	8.87612		8	13	1	16	12	9
AN0842.2	1733.1	-0.02732	0.214936	-0.127108	0.898855	0.970626			2028.85	1613.96	1606.38	1503.55	1616.21	2029.67		1541	2110	1313	1464	2056	2058
AN0843.2	10750.7	0.0344457	0.247759	0.139029	0.889427	0.968441			10960.5	8662.58	12245.5	9749.46	13521.6	9364.31		8325	11325	10009	9493	17201	9495
AN0844.2	326.102	0.115752	0.584159	0.198152	0.842926	0.954977			156.673	161.396	621.51	355.347	449.647	212.041		119	211	508	346	572	215
AN0845.2	348.915	-0.253603	0.362305	-0.699972	0.483945	0.79432			301.497	460.474	375.598	476.535	247.62	231.765		229	602	307	464	315	235
AN0846.2	116.02	0.420786	0.236006	1.78295	0.0745948	0.335836			92.1607	103.263	101.546	153.025	117.914	128.211		70	135	83	149	150	130
AN0847.2	1487.85	-0.502023	0.275449	-1.82256	0.0683702	0.318495			1743.15	1802.12	1687.13	859.612	1217.66	1617.43		1324	2356	1379	837	1549	1640
AN0848.2	647.386	-0.205549	0.187257	-1.09768	0.272343	0.633981			681.99	605.042	794.016	629.56	565.203	608.508		518	791	649	613	719	617
AN0849.2	648.56	-0.243578	0.150553	-1.61789	0.105686	0.401248			674.09	725.132	709.598	575.129	572.278	635.136		512	948	580	560	728	644
AN0850.2	1020.69	-0.122594	0.169402	-0.723688	0.469257	0.78571			1057.22	1184.08	949.393	961.286	938.598	1033.58		803	1548	776	936	1194	1048
AN0851.2	73.7275	-0.293325	0.30249	-0.969701	0.332195	0.686399			76.3618	66.547	101.546	58.5399	76.2513	63.1191		58	87	83	57	97	64
AN0852.2	60.5096	0.548849	0.288169	1.90461	0.0568308	0.289059			47.397	46.6594	53.8316	61.6209	82.5401	71.009		36	61	44	60	105	72
AN0853.2	87.9953	0.0512644	0.398515	0.128638	0.897644	0.970424			76.3618	84.9048	97.8756	60.5939	69.1764	139.059		58	111	80	59	88	141
AN0854.2	808.079	-0.052974	0.192674	-0.274941	0.783362	0.936492			811.015	862.816	794.016	755.883	691.764	932.979		616	1128	649	736	880	946
AN0855.2	267.67	0.208214	0.21542	0.966546	0.333771	0.687544			239.618	271.542	233.678	238.268	319.155	303.761		182	355	191	232	406	308
AN0856.2	1689.52	-0.685436	0.393681	-1.7411	0.0816667	0.349815			1903.78	1467.86	2878.77	1857.87	812.823	1216.03		1446	1919	2353	1809	1034	1233
AN0857.2	848.869	-0.225131	0.339668	-0.662797	0.507461	0.80858			1021.67	676.178	1047.27	1084.53	533.759	729.815		776	884	856	1056	679	740
AN0858.2	1758.8	1.13251	0.480176	2.35852	0.0183478	0.150466			1038.78	1311.05	955.51	3087.21	3291.38	868.874		789	1714	781	3006	4187	881
AN0859.2	208.52	0.167437	0.206396	0.811239	0.417229	0.755537			180.372	206.525	201.868	244.43	225.609	192.316		137	270	165	238	287	195
AN0860.2	2287.85	1.55476	0.311403	4.99277	5.95e-07	8.18e-05			851.829	1652.97	978.756	3941.68	3266.23	3035.63		647	2161	800	3838	4155	3078
AN0861.2	697.023	-0.0288817	0.160483	-0.179968	0.857178	0.957788			763.618	666.235	682.682	688.1	647.743	733.76		580	871	558	670	824	744
AN0862.2	463.849	0.00754511	0.343047	0.0219944	0.982452	0.992859			642.492	353.387	392.726	610.047	432.353	352.086		488	462	321	594	550	357
AN0863.2	402.378	0.0111088	0.262419	0.0423323	0.966234	0.989264			309.397	519.372	371.927	439.563	372.609	401.398		235	679	304	428	474	407
AN0864.2	289.036	0.362802	0.21213	1.71028	0.0872136	0.363206			239.618	287.605	230.008	371.78	307.363	297.843		182	376	188	362	391	302
AN0865.2	162.601	-0.0729265	0.257992	-0.282669	0.77743	0.934298			167.206	175.929	156.601	196.16	156.433	123.279		127	230	128	191	199	125
AN0866.2	607.058	-0.370559	0.240529	-1.5406	0.123413	0.432323			716.221	741.196	595.818	448.806	475.588	664.723		544	969	487	437	605	674
AN0867.2	105.834	1.8407	0.618188	2.97757	0.00290542	0.0457438			63.1959	49.719	25.6923	245.457	203.599	47.3393		48	65	21	239	259	48
AN0868.2	518.181	-0.412293	0.339537	-1.21428	0.224641	0.57681			764.934	527.021	483.261	394.374	319.155	620.342		581	689	395	384	406	629
AN0869.2	216.151	-0.254915	0.244118	-1.04423	0.296381	0.655885			239.618	222.588	243.466	167.404	175.299	248.531		182	291	199	163	223	252
AN0870.2	5412.37	0.255659	0.328952	0.777192	0.437046	0.769607			4317.07	3322.76	7163.27	6677.65	5818.68	5174.78		3279	4344	5855	6502	7402	5247
AN0871.2	704.598	0.102842	0.221247	0.464829	0.642054	0.882089			670.14	693.771	674.118	642.912	634.379	912.268		509	907	551	626	807	925
AN0872.2	630.247	-0.0795456	0.198499	-0.400735	0.688615	0.90001			649.075	724.368	568.902	534.048	668.968	636.122		493	947	465	520	851	645
AN0873.2	94.6459	0.0211068	0.241633	0.0873504	0.930393	0.980008			94.7939	105.557	80.7474	97.5665	93.5454	95.6649		72	138	66	95	119	97
AN0874.2	1047	0.155554	0.182139	0.854037	0.393085	0.737624			965.055	954.605	1052.16	1036.26	996.769	1277.18		733	1248	860	1009	1268	1295
AN0875.2	67.1179	1.11719	0.38886	2.87299	0.0040661	0.0574513			48.7135	35.1858	44.044	71.8911	132.85	70.0227		37	46	36	70	169	71
AN0876.2	484.888	0.348643	0.181634	1.91948	0.0549239	0.281968			452.904	383.984	444.11	584.372	555.77	488.187		344	502	363	569	707	495
AN0877.2	1512.43	-0.0453186	0.164656	-0.275233	0.783138	0.936492			1582.53	1541.29	1484.04	1653.49	1319.07	1494.15		1202	2015	1213	1610	1678	1515
AN0878.2	59.3145	0.570698	0.302534	1.88639	0.0592418	0.29478			42.1306	55.0734	45.2675	81.1342	73.1069	59.1742		32	72	37	79	93	60
AN0879.2	1114.62	-0.770781	0.256142	-3.00919	0.00261941	0.0424561			1209.94	1548.17	1457.12	895.557	604.508	972.429		919	2024	1191	872	769	986
AN0880.2	276.795	0.0104259	0.352801	0.0295517	0.976425	0.991376			340.995	330.44	155.377	315.294	240.545	278.119		259	432	127	307	306	282
AN0881.2	243.449	0.365219	0.218783	1.66932	0.0950543	0.380679			213.286	238.651	185.964	244.43	312.08	266.284		162	312	152	238	397	270
AN0882.2	161.292	-0.313861	0.209143	-1.5007	0.133433	0.453253			171.156	167.515	198.198	130.431	148.572	151.88		130	219	162	127	189	154
AN0883.2	371.597	-0.339595	0.169613	-2.00217	0.0452662	0.252187			430.522	420.699	393.949	311.186	315.224	358.004		327	550	322	303	401	363
AN0884.2	537.78	0.531472	0.222555	2.38804	0.0169383	0.143177			401.558	535.435	380.491	706.587	591.144	611.466		305	700	311	688	752	620
AN0885.2	1405.41	-0.172984	0.141115	-1.22584	0.220259	0.569728			1479.84	1428.85	1561.12	1291.99	1402.39	1268.3		1124	1868	1276	1258	1784	1286
AN0886.2	135.201	-0.236762	0.250764	-0.944162	0.345087	0.697444			180.372	120.091	139.473	122.215	125.775	123.279		137	157	114	119	160	125
AN0887.2	185.152	-0.172659	0.274252	-0.629563	0.52898	0.817626			227.769	211.115	149.26	209.511	152.503	160.756		173	276	122	204	194	163
AN0888.2	380.783	-0.0559484	0.158814	-0.352288	0.724622	0.913885			388.392	399.282	376.821	355.347	393.048	371.811		295	522	308	346	500	377
AN0889.2	627.867	-0.466368	0.237894	-1.9604	0.0499486	0.267062			720.17	568.326	898.008	489.886	526.684	564.127		547	743	734	477	670	572
AN0890.2	324.822	0.127463	0.407098	0.313102	0.754203	0.925329			455.537	324.321	151.707	369.726	353.743	293.898		346	424	124	360	450	298
AN0891.2	656.6	-0.173367	0.211027	-0.821537	0.41134	0.75312			747.819	771.027	568.902	551.507	672.112	628.232		568	1008	465	537	855	637
AN0892.2	596.527	0.204744	0.197563	1.03635	0.30004	0.659189			460.804	592.039	609.275	649.074	679.187	588.783		350	774	498	632	864	597
AN0893.2	1165.86	-0.423922	0.283635	-1.4946	0.135018	0.45441			1234.95	1015.8	1758.09	1010.58	1153.2	822.521		938	1328	1437	984	1467	834
AN0894.2	320.13	0.44191	0.516345	0.855843	0.392085	0.737511			172.472	142.273	500.389	359.455	481.877	264.311		131	186	409	350	613	268
AN0895.2	640.347	0.865239	0.354279	2.44225	0.0145958	0.132616			377.859	684.592	297.297	904.801	710.631	866.901		287	895	243	881	904	879
AN0896.2	1151.57	-0.0471518	0.341148	-0.138215	0.89007	0.968441			1543.03	1294.99	672.895	1286.85	1033.72	1077.96		1172	1693	550	1253	1315	1093
AN0897.2	899.178	-0.14099	0.184854	-0.762705	0.445639	0.774723			986.12	996.675	845.4	905.828	742.861	918.186		749	1303	691	882	945	931
AN0898.2	179.145	0.538078	0.302733	1.7774	0.0755021	0.336881			150.09	154.511	133.355	286.537	196.524	153.853		114	202	109	279	250	156
AN0899.2	6.21118	1.51431	0.783855	1.93187	0.0533751	0.276426			3.94975	2.29472	3.67033	9.24314	10.2192	7.88989		3	3	3	9	13	8
AN0900.2	10.4652	0.0124513	0.580221	0.0214596	0.982879	0.99294			7.89949	12.2385	11.011	8.21612	12.5775	10.8486		6	16	9	8	16	11
AN0901.2	369.995	-0.826103	0.364132	-2.26869	0.023287	0.170771			617.477	263.128	539.539	245.457	239.759	314.609		469	344	441	239	305	319
AN0902.2	253.202	-0.217987	0.302823	-0.719852	0.471616	0.78571			326.512	317.437	172.506	234.16	231.898	236.697		248	415	141	228	295	240
AN0903.2	32.151	0.0180994	0.364395	0.0496698	0.960386	0.989097			31.598	31.3612	33.033	24.6484	33.8021	38.4632		24	41	27	24	43	39
AN0904.2	656.308	0.0905151	0.264481	0.342236	0.732173	0.917476			635.909	639.463	632.521	548.426	909.513	572.017		483	836	517	534	1157	580
AN0905.2	460.202	-0.0517993	0.211885	-0.244469	0.806868	0.948377			391.025	477.302	537.092	406.698	498.385	450.71		297	624	439	396	634	457
AN0906.2	1718.66	-0.420481	0.271574	-1.54831	0.121548	0.428182			1628.61	1588.71	2685.46	1453.23	1556.47	1399.47		1237	2077	2195	1415	1980	1419
AN0907.2	6665.31	-0.0827209	0.314775	-0.262794	0.79271	0.942071			8630.2	4545.85	7394.5	6629.38	7749.33	5042.62		6555	5943	6044	6455	9858	5113
AN0908.2	180.168	0.00420519	0.201242	0.0208962	0.983328	0.993009			189.588	189.697	160.271	181.782	191.021	168.646		144	248	131	177	243	171
AN0909.2	514.432	-0.305414	0.229107	-1.33306	0.182513	0.5258			596.412	666.999	441.664	438.536	444.93	498.049		453	872	361	427	566	505
AN0910.2	1058.26	0.0164439	0.219514	0.0749104	0.940286	0.984278			999.286	903.356	1255.25	911.99	1156.35	1123.32		759	1181	1026	888	1471	1139
AN0911.2	277.75	-0.200517	0.193203	-1.03786	0.299336	0.658556			313.347	315.142	261.817	281.402	241.331	253.463		238	412	214	274	307	257
AN0912.2	863.156	-0.932181	0.374057	-2.49208	0.0126997	0.121687			782.05	836.044	1780.11	617.236	500.743	662.751		594	1093	1455	601	637	672
AN0913.2	463.555	0.0500204	0.268965	0.185973	0.852466	0.95711			410.774	514.783	440.44	561.777	517.251	336.306		312	673	360	547	658	341
AN0914.2	353.21	-0.0106733	0.196538	-0.0543064	0.956691	0.987452			384.442	308.258	371.927	332.753	333.305	388.577		292	403	304	324	424	394
AN0915.2	0.295389	1.59064	3.98955	0.398702	0.690113	NA			0	0	0	0	0.786096	0.986236		0	0	0	0	1	1
AN0916.2	3.54219	-0.49558	1.065	-0.465332	0.641694	NA			5.26633	2.29472	4.89378	3.08105	0.786096	4.93118		4	3	4	3	1	5
AN0917.2	958.194	-0.15167	0.265182	-0.571947	0.567358	0.839708			728.07	982.141	1315.2	897.611	904.01	922.131		553	1284	1075	874	1150	935
AN0918.2	602.721	1.03659	0.508766	2.03745	0.0416052	0.239695			304.13	334.265	546.88	1319.71	790.812	320.527		231	437	447	1285	1006	325
AN0919.2	455.182	0.0766204	0.271044	0.282686	0.777418	0.934298			442.372	463.534	423.312	560.75	519.609	321.513		336	606	346	546	661	326
AN0920.2	215.071	0.0176122	0.184266	0.0955802	0.923854	0.978404			213.286	206.525	221.444	233.132	202.027	214.013		162	270	181	227	257	217
AN0921.2	6.25544	0.151618	0.876048	0.17307	0.862596	0.959603			7.89949	8.41398	1.22344	7.18911	3.93048	8.87612		6	11	1	7	5	9
AN0922.2	1477.74	-0.441277	0.151841	-2.90618	0.00365874	0.0535187			1832.68	1588.71	1685.91	1168.74	1299.42	1290.98		1392	2077	1378	1138	1653	1309
AN0923.2	960.951	0.250355	0.22392	1.11806	0.263543	0.624241			708.321	837.574	1087.64	1017.77	1096.6	1017.8		538	1095	889	991	1395	1032
AN0924.2	1042.58	0.120183	0.182764	0.657586	0.510804	0.809888			1057.22	1017.33	922.477	1060.91	959.823	1237.73		803	1330	754	1033	1221	1255
AN0925.2	423.714	0.211774	0.210838	1.00444	0.315168	0.671349			389.708	415.345	371.927	475.508	371.037	518.76		296	543	304	463	472	526
AN0926.2	838.525	-0.479829	0.219733	-2.18369	0.0289852	0.195206			864.994	917.124	1148.81	610.047	813.609	676.558		657	1199	939	594	1035	686
AN0927.2	735.473	-0.246182	0.205275	-1.19928	0.230419	0.584415			967.688	731.252	696.14	696.316	674.47	646.971		735	956	569	678	858	656
AN0928.2	152.308	-0.408635	0.308837	-1.32314	0.185789	0.52945			209.337	185.873	126.015	149.944	143.069	99.6098		159	243	103	146	182	101
AN0929.2	566.987	-0.362286	0.357465	-1.01349	0.310827	0.667457			509.517	447.471	956.734	598.75	411.128	478.324		387	585	782	583	523	485
AN0930.2	762.646	0.63417	0.185061	3.42682	0.000610693	0.0152889			618.794	567.561	606.829	951.016	793.171	1038.51		470	742	496	926	1009	1053
AN0931.2	555.793	-0.0703177	0.180083	-0.390473	0.696187	0.903481			556.914	530.846	620.286	581.291	480.305	565.113		423	694	507	566	611	573
AN0932.2	1564.82	0.251346	0.285455	0.880509	0.378583	0.725624			1266.55	1486.22	1532.98	1858.9	1136.69	2107.59		962	1943	1253	1810	1446	2137
AN0933.2	2779.39	-1.99038	0.526839	-3.77797	0.000158109	0.00543499			7840.25	1864.08	3618.95	1282.74	688.62	1381.72		5955	2437	2958	1249	876	1401
AN0934.2	101.238	0.607807	0.284334	2.13765	0.0325449	0.208402			72.412	100.968	66.066	129.404	132.064	106.513		55	132	54	126	168	108
AN0935.2	70.4037	0.351358	0.384382	0.914086	0.360671	0.711608			81.6281	39.0103	66.066	92.4314	84.1123	59.1742		62	51	54	90	107	60
AN0936.2	448.408	0.10535	0.178347	0.590702	0.55472	0.831642			426.573	386.278	484.484	470.373	477.946	444.792		324	505	396	458	608	451
AN0937.2	296.562	-0.36908	0.205142	-1.79914	0.0719961	0.328704			340.995	345.738	315.649	236.214	235.043	305.733		259	452	258	230	299	310
AN0938.2	277.28	0.42335	0.195576	2.16463	0.0304161	0.200586			238.301	237.121	234.901	366.644	294.786	291.926		181	310	192	357	375	296
AN0939.2	189.085	0.660407	0.319285	2.06839	0.0386031	0.229119			156.673	150.687	132.132	312.213	227.968	154.839		119	197	108	304	290	157
AN0940.2	123.819	0.654121	0.364943	1.79239	0.0730702	0.33068			105.327	96.3784	86.8646	218.754	139.925	95.6649		80	126	71	213	178	97
AN0941.2	162.342	2.21102	0.648869	3.4075	0.000655605	0.015955			63.1959	57.3681	52.6081	185.89	543.978	71.009		48	75	43	181	692	72
AN0942.2	327.466	0.634357	0.29873	2.12351	0.0337112	0.211905			239.618	338.089	190.857	417.995	456.722	321.513		182	442	156	407	581	326
AN0943.2	2210.6	0.00939286	0.220066	0.0426821	0.965955	0.989264			2172.36	1774.59	2664.66	2298.46	2334.7	2018.82		1650	2320	2178	2238	2970	2047
AN0944.2	255.432	-0.267271	0.515437	-0.518533	0.604086	0.857388			188.271	126.975	522.411	233.132	254.695	207.11		143	166	427	227	324	210
AN0945.2	1118.32	-0.0797191	0.179031	-0.44528	0.656117	0.887378			1198.09	1067.81	1181.85	1132.8	937.026	1192.36		910	1396	966	1103	1192	1209
AN0946.2	606.905	-0.407254	0.567517	-0.717606	0.473	0.785793			334.412	353.387	1388.61	569.994	612.369	382.66		254	462	1135	555	779	388
AN0947.2	1077.92	-0.475942	0.31754	-1.49884	0.133914	0.453335			1465.36	1520.64	775.664	1037.29	779.021	889.585		1113	1988	634	1010	991	902
AN0948.2	457.149	-0.166993	0.386763	-0.431769	0.665909	0.891264			512.15	611.926	326.66	347.131	638.31	306.719		389	800	267	338	812	311
AN0949.2	41.2446	0.0137936	0.361469	0.0381598	0.96956	0.990258			40.814	51.2488	30.5861	43.1346	47.1657	34.5183		31	67	25	42	60	35
AN0950.2	23.1649	-0.879027	0.558839	-1.57295	0.11573	0.418575			42.1306	32.1261	15.9048	19.5133	20.4385	8.87612		32	42	13	19	26	9
AN0951.2	2319.38	-0.277721	0.176653	-1.57213	0.115921	0.419084			2468.59	2667.23	2489.71	1796.25	2141.32	2353.16		1875	3487	2035	1749	2724	2386
AN0952.2	1175.83	-0.0876994	0.208521	-0.420578	0.674063	0.893767			1346.86	971.433	1317.65	1213.93	1050.22	1154.88		1023	1270	1077	1182	1336	1171
AN0953.2	704.093	-0.0404684	0.187631	-0.215681	0.829237	0.952173			742.552	614.221	786.675	712.749	734.213	634.15		564	803	643	694	934	643
AN0954.2	228.286	-0.22526	0.242716	-0.92808	0.353366	0.705217			211.97	227.178	299.744	186.917	239.759	204.151		161	297	245	182	305	207
AN0955.2	15333.4	-0.04361	0.258461	-0.168729	0.866009	0.960422			17573.7	11593.7	17529.5	15466.9	17408.9	12427.6		13348	15157	14328	15060	22146	12601
AN0956.2	197.693	0.187047	0.458483	0.407969	0.683297	0.898537			123.759	120.855	310.755	189.998	282.994	157.798		94	158	254	185	360	160
AN0957.2	209.58	0.540895	0.244369	2.21343	0.026868	0.185397			181.688	196.581	133.355	231.078	279.064	235.71		138	257	109	225	355	239
AN0958.2	11.5929	-2.127	0.659623	-3.22457	0.00126161	0.0249002			25.0151	12.2385	19.5751	3.08105	4.71657	4.93118		19	16	16	3	6	5
AN0959.2	7.86867	-1.15918	0.731945	-1.5837	0.113261	0.413644			17.1156	8.41398	7.34067	4.10806	6.28877	3.94494		13	11	6	4	8	4
AN0960.2	139.356	-0.0811754	0.211758	-0.383341	0.701467	0.905115			140.874	155.276	133.355	130.431	147	129.197		107	203	109	127	187	131
AN0961.2	203.394	-0.0242084	0.31547	-0.0767373	0.938832	0.983621			189.588	186.637	239.795	198.214	268.059	138.073		144	244	196	193	341	140
AN0962.2	48.886	0.036493	0.465602	0.0783781	0.937527	0.982687			60.5628	31.3612	53.8316	42.1076	73.893	31.5595		46	41	44	41	94	32
AN0963.2	128.743	-0.743942	0.392145	-1.89711	0.0578136	0.290831			140.874	98.6731	244.689	84.2153	93.5454	110.458		107	129	200	82	119	112
AN0964.2	57.8288	1.97599	0.500076	3.95138	7.77e-05	0.00299546			31.598	27.5367	11.011	111.945	111.626	53.2567		24	36	9	109	142	54
AN0965.2	96.9624	-0.197662	0.245545	-0.804994	0.420823	0.759268			117.176	97.1433	96.6521	101.675	83.3262	85.8025		89	127	79	99	106	87
AN0966.2	165.131	-0.102773	0.240496	-0.427337	0.669134	0.891487			152.724	198.111	161.495	133.512	171.369	173.578		116	259	132	130	218	176
AN0967.2	702.474	0.092252	0.392528	0.23502	0.814193	0.949606			913.708	585.919	540.763	1052.69	691.764	429.999		694	766	442	1025	880	436
AN0968.2	487.215	0.0776403	0.395525	0.196297	0.844378	0.955353			643.809	419.169	359.693	697.343	513.321	289.953		489	548	294	679	653	294
AN0969.2	73.0752	-0.119189	0.328675	-0.362633	0.716879	0.911427			69.7789	58.8979	100.322	75.9991	76.2513	57.2017		53	77	82	74	97	58
AN0970.2	40.0124	-0.0215343	0.379282	-0.0567765	0.954723	0.986902			26.3316	40.5401	53.8316	44.1617	37.7326	37.477		20	53	44	43	48	38
AN0971.2	0.73656	-0.295739	3.23688	-0.0913653	0.927202	NA			0	0	2.44689	0	0	1.97247		0	0	2	0	0	2
AN0972.2	0.291857	-0.208638	4.04818	-0.0515386	0.958896	NA			0	0.764908	0	0	0	0.986236		0	1	0	0	0	1
AN0973.2	61.3544	3.11573	0.965884	3.22578	0.00125629	0.0249002			11.8492	24.477	1.22344	85.2423	225.609	19.7247		9	32	1	83	287	20
AN0974.2	5.03446	3.19841	1.25241	2.55381	0.0106552	0.106941			1.31658	1.52982	0	5.13508	17.2941	4.93118		1	2	0	5	22	5
[truncated: 8,567 more rows]

## Sheet: WT_75_DE
Gene	baseMean	log2FoldChange	lfcSE	stat	pvalue	padj	Sig DE		Normlized Counts							Raw Counts
[truncated: 9,542 more rows]

[truncated: 9 more sheets: WT_60_DE, WT_50_DE, WT_40_DE, WT_30_DE, WT_25_DE, WT_20_DE, WT_15_DE, WT_10_DE, WT_05_DE]
