# Supplementary material for: Micafungin-Induced Cell Wall Damage Stimulates Morphological Changes Consistent with Microcycle Conidiation in Aspergillus nidulans
Source: J Fungi (Basel). 2021 Jun 29;7(7):525. doi: 10.3390/jof7070525 (PMC8306900; doi:10.3390/jof7070525)
Supplement: Supplementary file 1 [file jof-07-00525-s001.zip › Supplemental Figures_V3/Supplemental Table S6 RNA-Seq DE Genes.xlsx]

## Sheet: Time Point 05
WT Down Regualtion			WT Up Regualtion			△mpkA Down Regulation			△mpkA Up Regulation
ANID	p-value	Log2Fold	ANID	p-value	Log2Fold	ANID	p-value	Log2Fold	ANID	p-value	Log2Fold

## Sheet: Time Point 10
WT Down Regualtion			WT Up Regualtion			△mpkA Down Regulation			△mpkA Up Regulation
ANID	p-value	Log2Fold	ANID	p-value	Log2Fold	ANID	p-value	Log2Fold	ANID	p-value	Log2Fold

## Sheet: Time Point 15
WT Down Regualtion			WT Up Regualtion			△mpkA Down Regulation			△mpkA Up Regulation
ANID	p-value	Log2Fold	ANID	p-value	Log2Fold	ANID	p-value	Log2Fold	ANID	p-value	Log2Fold
AN4051.2	0.0227715	-2.17451

## Sheet: Time Point 20
WT Down Regualtion			WT Up Regualtion			△mpkA Down Regulation			△mpkA Up Regulation
ANID	p-value	Log2Fold	ANID	p-value	Log2Fold	ANID	p-value	Log2Fold	ANID	p-value	Log2Fold
AN0553.2	1.44e-05	-2.99978
AN4051.2	1.72e-07	-2.82403
AN8907.2	1.68e-05	-2.40078
AN7800.2	0.021401	-2.20777
AN7053.2	0.00178986	-2.10018

## Sheet: Time Point 25
WT Down Regualtion			WT Up Regualtion			△mpkA Down Regulation			△mpkA Up Regulation
ANID	p-value	Log2Fold	ANID	p-value	Log2Fold	ANID	p-value	Log2Fold	ANID	p-value	Log2Fold
AN4051.2	8.06e-09	8.06e-09	AN4770.2	0.00516132	2.18807				AN2031.2	0.0478885	2.10692
AN8907.2	2.12e-05	2.12e-05							AN7954.2	0.0128746	2.00297
AN9297.2	6.28e-05	6.28e-05
AN0553.2	5.9e-05	5.9e-05
AN7053.2	8.95e-05	8.95e-05

## Sheet: TimePoint 30
WT Down Regualtion			WT Up Regualtion			△mpkA Down Regulation			△mpkA Up Regulation
ANID	p-value	Log2Fold	ANID	p-value	Log2Fold	ANID	p-value	Log2Fold	ANID	p-value	Log2Fold
AN7053.2	1.76e-06	-3.24867	AN1941.2	0.0733541	2.54627	AN8425.2	0.00626556	-2.41992	AN7954.2	1.97e-06	2.71833
AN4051.2	1.47e-07	-2.70257	AN5017.2	0.00717108	2.53188				AN2031.2	0.0430815	2.1507
AN9297.2	9.41e-08	-2.56713	AN4770.2	0.00056397	2.50808				AN2034.2	0.00626556	2.07694
AN0553.2	3.74e-05	-2.55936	AN6409.2	0.0121425	2.15854
AN4119.2	4.88e-05	-2.28821	AN4257.2	0.00197208	2.13532
AN2704.2	0.00392592	-2.20914
AN8907.2	0.000654188	-2.16772

## Sheet: Time Point 40
WT Down Regualtion			WT Up Regualtion			△mpkA Down Regulation			△mpkA Up Regulation
ANID	p-value	Log2Fold	ANID	p-value	Log2Fold	ANID	p-value	Log2Fold	ANID	p-value	Log2Fold
AN7053.2	6.57e-06	-3.37669	AN5273.2	0.0993522	5.53494	AN6525.2	0.00738528	-6.14801	AN7954.2	2.78e-05	2.95482
AN8547.2	0.000374793	-3.12477	AN7385.2	0.0480947	2.29011	AN5420.2	0.0294635	-2.48235	AN7953.2	0.00303508	2.38771
AN0553.2	5.66e-06	-2.75745	AN5017.2	0.000707025	2.5372	AN8425.2	0.00462098	-2.41024
AN9297.2	3.93e-07	-2.72143	AN1941.2	0.0230878	2.97284
AN2704.2	0.0011038	-2.56785	AN5449.2	0.0242291	2.41241
AN6869.2	0.0304586	-2.40918	AN1752.2	1.39e-05	2.07437
AN4051.2	4e-05	-2.30836	AN4770.2	2.6e-06	2.90198
AN4119.2	8.46e-05	-2.21726	AN8342.2	0.026571	2.53825
AN8548.2	0.00678988	-2.13855	AN0993.2	0.00199737	2.33442
AN7278.2	0.034334	-2.07204	AN4257.2	0.000146128	2.50068
AN5845.2	0.00896443	-2.05974	AN8597.2	0.0100783	2.40899
AN8365.2	0.00659594	-2.04476	AN8308.2	0.0318188	2.35407
AN8544.2	0.0232397	-2.01248	AN1574.2	0.00235131	2.12539
AN6118.2	0.00860641	-2.00522	AN6409.2	0.0406414	2.07353
			AN7600.2	8.64e-09	2.01134
			AN5271.2	0.0406414	4.70234

## Sheet: Time Point 50
WT Down Regualtion			WT Up Regualtion			△mpkA Down Regulation			△mpkA Up Regulation
ANID	p-value	Log2Fold	ANID	p-value	Log2Fold	ANID	p-value	Log2Fold	ANID	p-value	Log2Fold
AN8547.2	2.61e-06	-3.57599	AN5270.2	0.0233292	6.65969	AN6525.2	0.00820554	-3.39531	AN1198.2	3.67e-17	2.18382
AN6869.2	2.26e-05	-3.29374	AN5273.2	0.0368321	6.11107	AN8425.2	0.00104968	-2.68501	AN7954.2	3.51e-09	4.0775
AN7053.2	8.27e-05	-2.72438	AN9213.2	0.0683079	2.17878	AN1418.2	0.00985138	-2.55989	AN7953.2	7.52e-05	3.26918
AN6118.2	0.0027131	-2.66891	AN7385.2	0.00975422	2.5658	AN8099.2	0.00985138	-2.53917	AN7955.2	9.54e-05	3.26124
AN4119.2	3.06e-06	-2.37057	AN2118.2	0.00491474	2.46289	AN7331.2	1.54e-06	-2.42195	AN9339.2	0.00343346	2.09977
AN8548.2	0.023826	-2.34146	AN2469.2	0.00549564	3.11624	AN5420.2	0.0897445	-2.071	AN1199.2	0.00594755	2.13202
AN0553.2	0.00106308	-2.27119	AN5017.2	0.000785896	2.63434	AN4819.2	0.0181797	-2.02039	AN3888.2	0.00723218	2.30957
AN9297.2	0.000156814	-2.2696	AN3339.2	0.0760013	3.30654				AN7952.2	0.00864501	2.2017
AN8365.2	0.0233292	-2.2653	AN1941.2	0.00607409	3.32538				AN2030.2	0.0111773	2.2585
AN5845.2	0.0302449	-2.20008	AN1199.2	4.9e-07	2.40335				AN0500.2	0.0158525	2.22957
AN0300.2	0.00846548	-2.09811	AN8348.2	0.0565175	2.26346				AN4774.2	0.0245546	2.03651
AN7278.2	0.00245087	-2.04682	AN2099.2	0.0616606	2.47449				AN7518.2	0.0388918	3.09884
AN6871.2	0.0046438	-2.03712	AN3043.2	0.00489716	2.38411				AN9217.2	0.0451267	2.61284
AN5611.2	1.33e-08	-2.02699	AN9375.2	0.0151836	2.28694				AN2031.2	0.0564827	2.77738
			AN8060.2	0.0277783	2.19485				AN2034.2	0.0650335	2.74818
			AN7268.2	0.00371073	2.19411				AN8342.2	0.096297	3.95862
			AN7708.2	0.0047062	2.02267
			AN4770.2	4.4e-11	3.26608
			AN5449.2	7.99e-05	3.08366
			AN6359.2	4.73e-07	2.42368
			AN6847.2	0.00263352	2.24664
			AN7600.2	6.51e-18	2.1322
			AN4769.2	0.0178916	2.03566
			AN5218.2	0.00361743	2.01436
			AN2783.2	0.0302449	3.57212
			AN8342.2	0.000795843	3.22981
			AN0993.2	6.34e-07	3.08337
			AN4173.2	0.09515	2.18015
			AN3888.2	0.00237599	2.12121
			AN1631.2	0.00489716	2.08363
			AN6949.2	0.0178916	2.01971
			AN2730.2	0.0058513	2.04573
			AN8597.2	8.66e-05	3.04682
			AN6281.2	0.00491474	2.86086
			AN8308.2	0.0180602	2.81233
			AN5487.2	0.0368321	2.80422
			AN1600.2	0.00826909	2.74681
			AN4257.2	1.82e-07	2.69246
			AN1574.2	6.14e-06	2.25575
			AN7266.2	0.00489716	2.08631
			AN0723.2	0.0049458	2.07435
			AN5424.2	0.0113273	2.06405
			AN1752.2	9.24e-10	2.12269
			AN5271.2	0.0670807	5.44891

## Sheet: Time Point 60
WT Down Regualtion			WT Up Regualtion			△mpkA Down Regulation			△mpkA Up Regulation
ANID	p-value	Log2Fold	ANID	p-value	Log2Fold	ANID	p-value	Log2Fold	ANID	p-value	Log2Fold
AN7870.2	0.0538831	-3.61031	AN5272.2	0.00299113	6.32367	AN6869.2	2.52e-06	-3.83225	AN1198.2	4.8e-25	2.3693
AN8547.2	6.65e-06	-3.52611	AN5270.2	0.00747719	7.47725	AN6525.2	1.75e-05	-3.29736	AN7954.2	6.68e-11	4.85441
AN6869.2	3.34e-06	-3.51309	AN5273.2	0.00186688	6.98604	AN8622.2	0.08676	-2.81554	AN7953.2	1.55e-07	3.97391
AN7232.2	0.0538831	-3.35971	AN6936.2	0.0671328	3.49313	AN8099.2	0.0234344	-2.51871	AN7955.2	1.24e-06	3.80736
AN6118.2	0.00190056	-2.66229	AN9213.2	0.0039392	2.72436	AN1418.2	0.0179096	-2.43615	AN9306.2	7.1e-05	2.41024
AN7832.2	0.0717736	-2.4715	AN8327.2	0.0235071	2.24768	AN0517.2	0.0232348	-2.39305	AN5169.2	0.00011139	2.1087
AN8548.2	0.0119324	-2.40538	AN8277.2	0.00429491	2.10896	AN6870.2	0.000527093	-2.38685	AN6046.2	0.000134055	2.06821
AN3531.2	0.0143945	-2.27703	AN7385.2	0.00676023	2.54295	AN0516.2	0.0246517	-2.32907	AN7727.2	0.000287059	2.27968
AN8365.2	0.031947	-2.20923	AN3339.2	0.00155814	4.35456	AN7331.2	1.71e-10	-2.24554	AN7952.2	0.000293681	2.8323
AN0300.2	0.00292128	-2.15673	AN3887.2	0.000182575	2.09054	AN5467.2	1.19e-06	-2.12328	AN9339.2	0.000458624	2.55251
AN7876.2	0.0466305	-2.12585	AN1941.2	0.00117889	4.01858	AN4819.2	0.0112278	-2.0937	AN8154.2	0.00060277	2.04851
AN7881.2	0.0859052	-2.11161	AN1322.2	0.0346998	2.91692	AN8425.2	0.0188825	-2.08077	AN7518.2	0.00121403	3.75838
AN7233.2	0.013343	-2.06533	AN1199.2	1.24e-07	2.69252	AN5370.2	1.24e-06	-2.07725	AN8984.2	0.00121403	2.0814
AN4119.2	0.000731885	-2.05033	AN8348.2	0.0195835	2.47057				AN1199.2	0.00127473	2.30131
AN7053.2	0.0215565	-2.02963	AN4105.2	9.36e-05	2.30933				AN7517.2	0.0013041	2.24284
			AN2099.2	0.00109033	2.90282				AN0500.2	0.00138822	2.63293
			AN9375.2	0.00110684	2.71409				AN5458.2	0.0014406	2.16914
			AN3043.2	0.000709565	2.6633				AN3888.2	0.00147244	2.44508
			AN7708.2	0.000328422	2.25781				AN6327.2	0.00178153	2.06989
			AN9470.2	0.0509481	2.19384				AN2034.2	0.00193653	2.87421
			AN2469.2	0.000590125	3.68955				AN6936.2	0.00194498	2.93077
			AN8060.2	0.000219449	3.09414				AN2031.2	0.00209431	2.81229
			AN5017.2	0.000151593	2.56046				AN8781.2	0.00244416	2.08741
			AN7268.2	0.000290536	2.52969				AN2033.2	0.00936655	2.57221
			AN3234.2	0.0541658	2.24705				AN5218.2	0.0100626	2.29522
			AN7999.2	0.0207026	2.07044				AN2030.2	0.012108	2.37073
			AN2393.2	0.00676023	2.03793				AN2941.2	0.0146323	2.49464
			AN0523.2	0.0826411	3.38732				AN2730.2	0.0147604	2.3357
			AN3996.2	0.329453	3.19849				AN0723.2	0.015063	2.05577
			AN2116.2	0.0671579	3.16058				AN2037.2	0.0167239	2.05486
			AN1614.2	0.0308258	2.96167				AN9217.2	0.0172667	2.74456
			AN2118.2	0.000178459	2.80734				AN9303.2	0.018025	2.71081
			AN5449.2	1.72e-06	3.6168				AN5831.2	0.0200097	2.61913
			AN4770.2	4.1e-12	3.43443				AN5664.2	0.0244729	2.16369
			AN8341.2	0.0815331	3.36375				AN1738.2	0.0319534	2.00889
			AN7634.2	0.0193893	3.0946				AN2038.2	0.0342762	2.20999
			AN6359.2	1.5e-08	2.86466				AN6281.2	0.0345072	3.97942
			AN6847.2	0.000124634	2.62309				AN8595.2	0.0355486	4.93036
			AN5218.2	0.000508133	2.23026				AN8596.2	0.0386151	2.3284
			AN7600.2	1.36e-24	2.2134				AN9220.2	0.0387154	2.5653
			AN4769.2	0.00180902	2.10771				AN8342.2	0.0437087	4.20516
			AN2730.2	0.00429491	2.08931				AN8116.2	0.0468489	2.02976
			AN8342.2	0.000114399	3.77382				AN8341.2	0.0502694	4.19716
			AN0993.2	6.42e-08	3.56863				AN6359.2	0.0633723	3.45309
			AN2321.2	8.68e-05	2.93307				AN9219.2	0.0633723	2.41203
			AN4173.2	0.00478664	2.82311				AN0993.2	0.0641938	4.30326
			AN6949.2	0.00023451	2.80239				AN8349.2	0.066946	2.8097
			AN1631.2	0.000373203	2.69458				AN8348.2	0.0714149	3.54866
			AN8995.2	0.031947	2.39083				AN2110.2	0.0804076	4.80242
			AN3888.2	0.000181925	2.31548				AN5449.2	0.0825724	3.86001
			AN0694.2	0.0407447	2.11208				AN8340.2	0.0918551	4.60469
			AN5269.2	0.0513282	5.27885				AN3043.2	0.0922668	3.06543
			AN8597.2	1.81e-06	3.479				AN9375.2	0.097425	3.22728
			AN5841.2	0.0195727	3.21405
			AN6281.2	0.0011445	3.20956
			AN5487.2	0.00299113	3.20726
			AN1600.2	0.00231565	3.0853
			AN8308.2	0.0077544	3.07392
			AN8904.2	0.0181674	2.88159
			AN4257.2	4.17e-08	2.7572
			AN9490.2	0.00303635	2.68389
			AN0723.2	0.0010127	2.51939
			AN8619.2	0.0338444	2.3687
			AN1574.2	3.34e-06	2.24614
			AN2228.2	0.0091156	2.23858
			AN7992.2	9.83e-06	2.17836
			AN1752.2	7.37e-11	2.14951
			AN7266.2	0.000980187	2.10107
			AN7826.2	0.0889173	3.48613
			AN7859.2	0.0845861	3.34864
			AN5424.2	0.00122619	2.25108
			AN5271.2	0.0273192	6.2034

## Sheet: Time Point 75
WT Down Regualtion			WT Up Regualtion			△mpkA Down Regulation			△mpkA Up Regulation
ANID	p-value	Log2Fold	ANID	p-value	Log2Fold	ANID	p-value	Log2Fold	ANID	p-value	Log2Fold
AN0516.2	0.202387	-3.594	AN5270.2	0.000118378	8.24004	AN6869.2	5.5366e-35	-4.97158	AN7954.2	6.03804e-16	5.73245
AN6869.2	1.55e-05	-3.32356	AN5273.2	0.00757816	7.79668	AN9001.2	1.96645e-22	-2.00481	AN1198.2	8.82967e-16	2.20651
AN8547.2	8.51e-05	-3.24026	AN5272.2	0.000117378	7.34845	AN5467.2	7.20291e-12	-2.43605	AN7953.2	6.81033e-10	4.70595
AN6118.2	0.000191696	-3.1183	AN6936.2	0.00231455	3.63749	AN6871.2	2.57165e-09	-2.5786	AN7955.2	3.09821e-09	4.45193
AN8548.2	0.00142385	-2.95778	AN2336.2	0.00996222	3.5168	AN6870.2	1.64759e-08	-2.74137	AN9306.2	1.7492e-07	2.72949
AN3531.2	0.000892079	-2.87841	AN9213.2	3.8e-05	3.41833	AN5370.2	1.7492e-07	-2.20067	AN0500.2	1.2711e-06	2.85769
AN8134.2	0.0405842	-2.70813	AN4105.2	2.74e-05	3.33701	AN2471.2	8.49245e-06	-2.4944	AN9339.2	1.77005e-06	3.2983
AN7883.2	0.0406382	-2.63142	AN2781.2	0.0185594	3.17297	AN2588.2	7.41606e-05	-2.10049	AN7952.2	2.22008e-06	3.47696
AN7875.2	0.0683714	-2.4905	AN8007.2	0.0095218	2.95661	AN0517.2	0.000286446	-2.60018	AN1140.2	2.91737e-06	2.52061
AN7881.2	0.0354783	-2.47808	AN2719.2	0.0728382	2.69188	AN0418.2	0.000370083	-2.08587	AN3971.2	3.66887e-06	2.25225
AN5467.2	0.000836486	-2.45855	AN8327.2	0.00248133	2.68732	AN0493.2	0.00101086	-2.17388	AN9513.2	4.20505e-06	2.48677
AN9243.2	0.028095	-2.27047	AN6963.2	0.0200657	2.49787	AN4819.2	0.00253759	-2.2986	AN5169.2	4.20505e-06	2.26007
AN5069.2	0.0143775	-2.26662	AN5976.2	0.00122472	2.4385	AN6525.2	0.00376943	-2.73912	AN2547.2	3.51415e-05	2.18642
AN5053.2	0.0217289	-2.2606	AN0234.2	1.18e-05	2.41205	AN0516.2	0.00555453	-2.37184	AN8781.2	4.61273e-05	2.40517
AN2392.2	0.0950837	-2.25346	AN8277.2	0.00163184	2.36703	AN8425.2	0.00565789	-2.34823	AN6327.2	5.64792e-05	2.10128
AN0300.2	0.00549757	-2.24144	AN8445.2	0.0725732	2.10941	AN8099.2	0.00571131	-2.39161	AN7727.2	0.00012872	2.50636
AN7882.2	0.0591629	-2.19502	AN9285.2	0.000644067	2.09951	AN0300.2	0.0106434	-2.08016	AN3888.2	0.000142108	2.21851
AN7233.2	0.00588072	-2.16821	AN2351.2	0.0872823	2.08564	AN7232.2	0.0117068	-2.07409	AN6046.2	0.000145281	2.23861
AN7876.2	0.0723511	-2.16299	AN0045.2	0.00326855	2.26803	AN0511.2	0.0138534	-2.14056	AN8463.2	0.000145281	2.14202
AN8365.2	0.0380169	-2.12254	AN5558.2	0.000690785	2.00856	AN8417.2	0.0327617	-2.3709	AN6936.2	0.000146364	2.89748
AN6871.2	0.00427441	-2.05354	AN2116.2	0.000526398	4.71955				AN2941.2	0.00023365	2.80857
AN2038.2	0.00994818	-2.03568	AN1614.2	2.79e-06	3.79972				AN3264.2	0.000300355	2.80265
AN1747.2	0.0861917	-2.01372	AN3557.2	0.0183899	3.68807				AN7518.2	0.000522244	5.61819
			AN2118.2	3.24e-09	3.25163				AN9217.2	0.000541535	2.9137
			AN7385.2	0.00608118	2.61144				AN3581.2	0.0011961	2.24234
			AN5083.2	0.00980733	2.3063				AN2891.2	0.0013504	2.90463
			AN3339.2	1.72e-05	5.838				AN7888.2	0.00152595	2.03309
			AN9178.2	0.085505	2.67859				AN8342.2	0.00185959	3.03652
			AN4051.2	0.0444344	2.39889				AN9303.2	0.00250352	3.15597
			AN5636.2	0.00447562	2.21738				AN6359.2	0.00274294	2.27613
			AN5555.2	0.0674755	2.17757				AN2034.2	0.00308421	2.84237
			AN0622.2	0.0264072	5.4412				AN6023.2	0.00324005	2.95177
			AN1941.2	0.00487621	4.91771				AN8596.2	0.00456042	2.10693
			AN4142.2	0.00248133	3.97866				AN8277.2	0.00544079	2.53724
			AN0974.2	0.0771576	3.48901				AN1692.2	0.00584263	2.52771
			AN1322.2	0.00289649	3.3124				AN9220.2	0.00636499	3.21243
			AN1548.2	0.00875819	3.00936				AN3043.2	0.00658532	2.40561
			AN1199.2	7.49e-07	2.86879				AN2548.2	0.00669251	2.15159
			AN0973.2	0.0696961	2.78454				AN2374.2	0.0074704	2.85897
			AN8348.2	0.00996222	2.66131				AN2407.2	0.00819447	2.15975
			AN8370.2	0.0231528	2.60033				AN4770.2	0.00901373	2.30511
			AN5885.2	0.0277473	2.47725				AN7517.2	0.00933864	3.64288
			AN1304.2	0.00538933	2.17944				AN9190.2	0.0106434	6.81992
			AN5665.2	0.0551803	2.1768				AN9372.2	0.0152084	5.92283
			AN3393.2	0.00487621	2.13806				AN2781.2	0.0152084	4.45799
			AN8587.2	0.0981759	4.21518				AN2033.2	0.0154553	2.44711
			AN2099.2	0.000159348	3.43075				AN1738.2	0.0154663	2.10465
			AN8451.2	5.23e-05	2.84476				AN2030.2	0.0171672	2.37437
			AN3043.2	0.00133633	2.77991				AN6847.2	0.0197852	2.1774
			AN9470.2	0.00563629	2.74395				AN1631.2	0.0201047	2.26522
			AN7708.2	0.000248589	2.6517				AN2037.2	0.0214442	2.02686
			AN2576.2	5.23e-05	2.37826				AN8347.2	0.0214874	2.27674
			AN7668.2	2.32e-06	2.34225				AN1591.2	0.0216896	2.25327
			AN3139.2	0.0238997	2.10881				AN6281.2	0.0222517	3.45186
			AN5977.2	0.0028729	2.00075				AN4129.2	0.0245594	6.11362
			AN2469.2	5.86e-08	5.1009				AN8349.2	0.0254031	3.35412
			AN8060.2	1.33e-07	4.54615				AN9444.2	0.0269038	2.66436
			AN9375.2	0.000138066	3.0991				AN2959.2	0.027739	6.25132
			AN3234.2	0.000421059	3.02715				AN7708.2	0.027739	2.11759
			AN7999.2	5.59e-05	2.98713				AN8348.2	0.0280907	3.50614
			AN7268.2	8.3e-05	2.82514				AN4198.2	0.0297751	2.1964
			AN2393.2	6.65e-06	2.76127				AN2187.2	0.0298753	3.50832
			AN5017.2	2.31e-05	2.71271				AN1714.2	0.0310924	2.23142
			AN0523.2	0.00385415	3.54208				AN8341.2	0.0321435	3.62911
			AN4106.2	0.0861917	4.70438				AN6659.2	0.035277	2.37202
			AN5449.2	2.39e-06	3.90386				AN8085.2	0.0357747	3.16981
			AN8341.2	0.0486274	3.56705				AN8595.2	0.0391281	4.29874
			AN7634.2	0.00720377	3.49982				AN7772.2	0.0392316	2.1604
			AN4770.2	7.49e-11	3.45602				AN3393.2	0.040005	2.26815
			AN6359.2	1.04e-07	3.2668				AN9375.2	0.0430135	3.15233
			AN6847.2	0.00015143	2.84759				AN6949.2	0.0490198	4.34675
			AN5218.2	0.000790518	2.42496				AN3560.2	0.0491582	5.02363
			AN7600.2	6.27e-13	2.06076				AN8594.2	0.0500513	4.01517
			AN2783.2	0.0927273	5.484				AN8597.2	0.0552596	3.24515
			AN7057.2	0.0726647	4.76956				AN2110.2	0.0690556	4.29699
			AN2321.2	1.79e-06	4.1151				AN1036.2	0.0693189	2.19811
			AN2196.2	0.000744055	3.88233				AN1322.2	0.0719997	2.81151
			AN0993.2	7.38e-07	3.84538				AN9219.2	0.0754251	3.48437
			AN8342.2	0.000228006	3.84383				AN5449.2	0.0754251	2.98869
			AN4173.2	0.000448547	3.73125				AN8392.2	0.0755627	2.44133
			AN6949.2	9.39e-05	3.58787				AN5546.2	0.0838719	4.36144
			AN2656.2	0.0550951	3.37338				AN7167.2	0.0840594	2.75649
			AN8595.2	0.0893149	3.35245				AN8340.2	0.084068	3.92809
			AN0366.2	0.0205015	3.33294				AN5427.2	0.0856182	2.67096
			AN7557.2	0.00561029	3.30571				AN1704.2	0.0856182	2.06166
			AN8995.2	0.00231455	3.2104				AN2031.2	0.0891367	2.63486
			AN1631.2	0.000209924	3.11791				AN8904.2	0.0928338	4.44013
			AN2608.2	0.0626666	2.77211				AN0993.2	0.0944848	3.01194
			AN0694.2	0.00401924	2.45061
			AN9219.2	0.0683714	2.35963
			AN3888.2	0.000619636	2.33143
			AN8366.2	0.0742285	2.15101
			AN7295.2	4.22e-05	2.13479
			AN9174.2	0.00482482	2.08168
			AN5269.2	0.00669846	6.21332
			AN1261.2	0.0176655	5.32269
			AN2186.2	0.0317675	4.29102
			AN6935.2	0.0477405	4.24674
			AN5841.2	0.000891375	4.24625
			AN1600.2	4.22e-05	3.97843
			AN7826.2	0.0260838	3.92353
			AN7859.2	0.00769278	3.92094
			AN3560.2	0.0240248	3.82982
			AN3783.2	0.0658565	3.70226
			AN8597.2	5.82e-07	3.69816
			AN9490.2	8.3e-05	3.61574
			AN8308.2	0.00780346	3.53844
			AN8904.2	0.00319683	3.53098
			AN6281.2	0.000539298	3.4693
			AN5487.2	0.0013344	3.3486
			AN2560.2	0.572952	3.179
			AN2571.2	0.0108273	3.08692
			AN2187.2	0.00293104	2.9995
			AN8619.2	0.000345739	2.95468
			AN7058.2	0.083827	2.88919
			AN8593.2	0.0621115	2.71915
			AN9163.2	0.0116814	2.71221
			AN4257.2	4.7e-09	2.64812
			AN2228.2	0.00608118	2.64665
			AN0610.2	0.00841203	2.54543
			AN0723.2	0.000936203	2.53236
			AN7992.2	0.000153482	2.50967
			AN3414.2	0.00774874	2.40673
			AN5424.2	0.00312393	2.29464
			AN1302.2	0.0688825	2.20498
			AN9220.2	0.0648298	2.12989
			AN7266.2	0.000550641	2.10932
			AN2941.2	0.394191	2.09754
			AN9364.2	0.0775655	2.0596
			AN0468.2	0.000644067	2.04968
			AN1574.2	3.37e-05	2.0007
			AN5271.2	0.00142181	6.90483
			AN9190.2	0.0125822	2.82097
			AN5537.2	0.000421059	2.15972
			AN1692.2	0.0109162	2.1043

[truncated: 2 more sheets: Time Point 90, Time Point 120]
