# Supplementary material for: Micafungin-Induced Cell Wall Damage Stimulates Morphological Changes Consistent with Microcycle Conidiation in Aspergillus nidulans
Source: J Fungi (Basel). 2021 Jun 29;7(7):525. doi: 10.3390/jof7070525 (PMC8306900; doi:10.3390/jof7070525)
Supplement: Supplementary file 1 [file jof-07-00525-s001.zip › Supplemental Figures_V3/Supplemental Table S8 Up Regulated Go Terms RNA-Seq.xlsx]

## Sheet: Time Point 05
WT						△mpkA
Gene	padj	log2FoldChange	Gene Name	Go Term	Category	Gene	padj	log2FoldChange	Gene Name	Go Term	Category

## Sheet: Time Point 10
WT						△mpkA
Gene	padj	log2FoldChange	Gene Name	Go Term	Category	Gene	padj	log2FoldChange	Gene Name	Go Term	Category

## Sheet: Time Point 15
WT						△mpkA
Gene	log2FoldChange	padj	Gene Name	GO Term	Category	Gene	padj	log2FoldChange	Gene Name	Got Term	Category

## Sheet: Time Point 20
WT						△mpkA
Gene	log2FoldChange	padj	Gene Name	GO Term	Category	Gene	padj	log2FoldChange	Gene Name	Got Term	Category

## Sheet: Time Point 25
WT						△mpkA
Gene	log2FoldChange	padj	Gene Name	Go Term	Category	Gene	log2FoldChange	padj	Gene Name	GO Term	Category
AN4770.2	2.18807	0.00516132	sA	Adenosine 3-phosphate 5-phosphosulfate (PAPS) reductase involved in sulfate assimilation	Sulfur/sulfate	AN2031.2	2.10692	0.0478885		Protein of unknown function; predicted secondary metabolism gene cluster member	secondary
						AN7954.2	2.00297	0.0128746		unknown	unnown

## Sheet: Time Point 30
WT						△mpkA
Gene	log2FoldChange	padj	Gene Name	GO Term	Category	Gene	log2FoldChange	padj	Gene Name	GO Term	Category
AN1941.2	2.54627	0.0733541		Predicted glycosylphosphatidylinositol (GPI)-anchored protein	Other	AN7954.2	1.97e-06	2.71833		Unknown	Unknown
AN5017.2	2.53188	0.00717108		Has domain(s) with predicted oxidoreductase activity and role in metabolic process	Redox	AN2031.2	0.0430815	2.1507		Secondary metabolite	Secondary metabolite
AN4770.2	2.50808	0.00056397	sA	Adenosine 3-phosphate 5-phosphosulfate (PAPS) reductase involved in sulfate assimilation	Sulfur/sulfate	AN2034.2	0.0626556	2.07694		Secondary metabolite	Secondary metabolite
AN6409.2	2.15854	0.0121425		Unknown	Unknown
AN4257.2	2.13532	0.00197208		Unknown	Unknown

## Sheet: Time Point 40
WT						△mpkA
Gene	padj	log2FoldChange	Gene Name	GO Term	Category	Gene	padj	log2FoldChange	Gene Name	GO Term	Category
AN5273.2	0.0993522	5.53494	hlyA	Bifunctional enzyme with 3-methylglutaconyl-CoA hydratase and 3 hydroxy-3-methylglutaryl-CoA lyase activity; involved in conversion of leucine to acetyl-CoA and acetoacetate	metabolism	AN7954.2	2.78e-05	2.95482		unknown	unknown
AN7385.2	0.0480947	2.29011		Putative phosphatidylserine decarboxylase with a predicted role in phospholipid metabolism	metabolism	AN7953.2	0.00303508	2.38771		Has domain(s) with predicted iron ion binding, oxidoreductase activity, oxidoreductase activity, acting on paired donors, with incorporation or reduction of molecular oxygen and 2-oxoglutarate as one donor,	metal
AN5017.2	0.000707025	2.5372		Has domain(s) with predicted oxidoreductase activity and role in metabolic process	metabolism/Redox
AN1941.2	0.0230878	2.97284		Predicted glycosylphosphatidylinositol (GPI)-anchored protein	other
AN5449.2	0.0242291	2.41241		Has domain(s) with predicted sulfuric ester hydrolase activity and role in metabolic process	Sulfur/metabolism
AN1752.2	1.39e-05	2.07437		Putative sulfite reductase with a predicted role in sulfur metabolism	Sulfur/metabolism
AN4770.2	2.6e-06	2.90198	sA	Adenosine 3-phosphate 5-phosphosulfate (PAPS) reductase involved in sulfate assimilation	Sulfur/sulfate
AN8342.2	0.026571	2.53825		Has domain(s) with predicted role in transmembrane transport and integral component of membrane localization	Transmembrane transport / membrane localization
AN0993.2	0.00199737	2.33442		Has domain(s) with predicted role in transmembrane transport and integral component of membrane localization	Transmembrane transport / membrane localization
AN4257.2	0.000146128	2.50068		Unknown	unknown
AN8597.2	0.0100783	2.40899		Unknown	unknown
AN8308.2	0.0318188	2.35407		Unknown	unknown
AN1574.2	0.00235131	2.12539		Unknown	unknown
AN6409.2	0.0406414	2.07353		Unknown	unknown
AN7600.2	8.64e-09	2.01134		Unknown	unkwnon
AN5271.2	0.0406414	4.70234		Unknown	unkwnon

## Sheet: Time Point 50
WT						△mpkA
Gene	padj	log2FoldChange	Gene Name	GO Term	Category	Gene	padj	log2FoldChange	Gene Name	Go Term	Category
AN5270.2	0.0233292	6.65969		Putative acyl-coA dehydrogenase	enzyme	2.18382	3.67e-17	AN1198.2		Putative aminomethyltransferase with a predicted role in glycine, serine, and threonine metabolism	metabolism
AN5273.2	0.0368321	6.11107	hlyA	Bifunctional enzyme with 3-methylglutaconyl-CoA hydratase and 3 hydroxy-3-methylglutaryl-CoA lyase activity; involved in conversion of leucine to acetyl-CoA and acetoacetate	enzyme	2.09977	0.00343346	AN9339.2		Hyphal catalase with a predicted role in gluconic acid and gluconate metabolism	metabolism
AN9213.2	0.0683079	2.17878		Has domain(s) with predicted hydrolase activity	enzyme	2.03651	0.0245546	AN4774.2		Ortholog(s) have uroporphyrin-III C-methyltransferase activity and role in cellular response to drug, methionine biosynthetic process, siroheme biosynthetic process	metabolism
AN7385.2	0.00975422	2.5658		Putative phosphatidylserine decarboxylase with a predicted role in phospholipid metabolism	metabolism	2.13202	0.00594755	AN1199.2		Ortholog(s) have role in cell-abiotic substrate adhesion (creating biofilms)	other
AN2118.2	0.00491474	2.46289		Has domain(s) with predicted catalytic activity and role in metabolic process	metabolism	3.26124	9.54e-05	AN7955.2		Protein with homology to the Saccharomyces cerevisiae uracil transporter Fur4p; mutant is unaffected in uracil transport in A. nidulans	other
AN2469.2	0.00549564	3.11624		Has domain(s) with predicted oxidoreductase activity and role in metabolic process	metabolism/Redox	2.2017	0.00864501	AN7952.2		Has domain(s) with predicted hydrolase activity	other
AN5017.2	0.000785896	2.63434		Has domain(s) with predicted oxidoreductase activity and role in metabolic process	metabolism/Redox	3.26918	7.52e-05	AN7953.2		Has domain(s) with predicted iron ion binding, oxidoreductase activity, oxidoreductase activity, acting on paired donors, with incorporation or reduction of molecular oxygen and 2-oxoglutarate as one donor,	redox
AN3339.2	0.0760013	3.30654		Has domain(s) with predicted oxidoreductase activity, transferase activity, transferring acyl groups other than amino-acyl groups, zinc ion binding activity and role in oxidation-reduction process	Metal Binding/Redox	3.09884	0.0388918	AN7518.2		Has domain(s) with predicted oxidoreductase activity and role in oxidation-reduction process	redox
AN1941.2	0.00607409	3.32538		Predicted glycosylphosphatidylinositol (GPI)-anchored protein	other	2.77738	0.0564827	AN2031.2		Protein of unknown function; predicted secondary metabolism gene cluster member	secondary metabolite
AN1199.2	4.9e-07	2.40335		Ortholog(s) have role in cell-abiotic substrate adhesion (creating biofilms)	other	2.74818	0.0650335	AN2034.2		Protein of unknown function; predicted secondary metabolism gene cluster member	secondary metabolite
AN8348.2	0.0565175	2.26346	gprl, Uncharacterized	Putative G-protein coupled receptor	other	2.2585	0.0111773	AN2030.2		Predicted oxidoreductase; predicted secondary metabolism gene cluster member	secondary metabolite
AN2099.2	0.0616606	2.47449	aoxA1, aodA	Putative alternative oxidas (AOX)	Redox	3.95862	0.096297	AN8342.2		Has domain(s) with predicted role in transmembrane transport and integral component of membrane localization	Transmembrane transport / membrane localization
AN3043.2	0.00489716	2.38411		Has domain(s) with predicted N,N-dimethylaniline monooxygenase activity, NADP binding, flavin adenine dinucleotide binding activity and role in oxidation-reduction proces	Redox	2.30957	0.00723218	AN3888.2		Ortholog(s) have basic amino acid transmembrane transporter activity	Transmembrane transport / membrane localization
AN9375.2	0.0151836	2.28694		Has domain(s) with predicted oxidoreductase activity and role in oxidation-reduction process	Redox	4.0775	3.51e-09	AN7954.2		unknown	unknown
AN8060.2	0.0277783	2.19485		Has domain(s) with predicted NAD binding, oxidoreductase activity, acting on the aldehyde or oxo group of donors, NAD or NADP as acceptor activity and role in cellular amino acid metabolic process, oxidation-reduction process	Redox	2.61284	0.0451267	AN9217.2		unknown	unknown
AN7268.2	0.00371073	2.19411		Has domain(s) with predicted oxidoreductase activity and role in metabolic process	redox	2.22957	0.0158525	AN0500.2		Unknown	unknown
AN7708.2	0.0047062	2.02267		Ortholog(s) have alditol:NADP+ 1-oxidoreductase activity, role in D-xylose catabolic process, arabinose catabolic process, cellular response to oxidative stress and intracellular localization	redox/loclization
AN4770.2	4.4e-11	3.26608	sA	Adenosine 3-phosphate 5-phosphosulfate (PAPS) reductase involved in sulfate assimilation	Sulfur/sulfate
AN5449.2	7.99e-05	3.08366		Has domain(s) with predicted sulfuric ester hydrolase activity and role in metabolic process	sulfur/sulfate
AN6359.2	4.73e-07	2.42368	sconB (mapB), Uncharacterized	Protein involved in sulfur metabolite repression; contains an F-box and seven WD repeats	Sulfur/sulfate
AN6847.2	0.00263352	2.24664		Has domain(s) with predicted sulfuric ester hydrolase activity and role in metabolic process	sulfur/sulfate
AN7600.2	6.51e-18	2.1322		Ortholog(s) have role in hydrogen sulfide biosynthetic process, sulfate assimilation, sulfur amino acid biosynthetic process	sulfur/sulfate
AN4769.2	0.0178916	2.03566	sC	ATP sulfurylase involved in sulfate assimilation; mutants are resistant to selenate	Sulfur/sulfate
AN5218.2	0.00361743	2.01436	metZ	Putative bZIP transcription factor involved in regulation of sulfur metabolism	Sulfur/sulfate
AN2783.2	0.0302449	3.57212		Has domain(s) with predicted role in transmembrane transport and integral component of membrane localization	Transmembrane transport / membrane localization
AN8342.2	0.000795843	3.22981		Has domain(s) with predicted role in transmembrane transport and integral component of membrane localization	Transmembrane transport / membrane localization
AN0993.2	6.34e-07	3.08337		Has domain(s) with predicted role in transmembrane transport and integral component of membrane localization	Transmembrane transport / membrane localization
AN4173.2	0.09515	2.18015		Has domain(s) with predicted role in transmembrane transport and integral component of membrane localization	Transmembrane transport / membrane localization
AN3888.2	0.00237599	2.12121		Ortholog(s) have basic amino acid transmembrane transporter activity	Transmembrane transport / membrane localization
AN1631.2	0.00489716	2.08363		Ortholog(s) have L-methionine secondary active transmembrane transporter activity, role in cysteine transport, methionine import across plasma membrane and plasma membrane localization	Transmembrane transport / membrane localization
AN6949.2	0.0178916	2.01971		Has domain(s) with predicted role in transmembrane transport and integral component of membrane localization	Transmembrane transport / membrane localization
AN2730.2	0.0058513	2.04573	sB	Putative transporter with a predicted role in small molecule transport; transcript negatively regulated by sulfate and methionine	Transport/Sulfate
AN8597.2	8.66e-05	3.04682		Unknown	unknown
AN6281.2	0.00491474	2.86086		Unknown	unknown
AN8308.2	0.0180602	2.81233		Unknown	unknown
AN5487.2	0.0368321	2.80422		Unknown	unknown
AN1600.2	0.00826909	2.74681		Unknown	unknown
AN4257.2	1.82e-07	2.69246		Unknown	unknown
AN1574.2	6.14e-06	2.25575		Unknown	unknown
AN7266.2	0.00489716	2.08631		Unknown	unknown
AN0723.2	0.0049458	2.07435		Unknown	unknown
AN5424.2	0.0113273	2.06405		Unknown	unknown
AN1752.2	9.24e-10	2.12269		Unknown	unknown
AN5271.2	0.0670807	5.44891		Unknown	unknown

## Sheet: Time Point 60
WT						△mpkA
Gene	padj	log2FoldChange	Gene Name	GO Term	Category	Gene	padj	log2FoldChange	Gene Name	GO Term	Category
AN5272.2	0.00299113	6.32367		Putative phenylacetate-CoA ligase with a predicted role in penicillin biosynthesis	drug	AN6936.2	0.00194498	2.93077		Putative 2-hydroxychromene-2-carboxylate isomerase	enzyme
AN5270.2	0.00747719	7.47725		Putative acyl-coA dehydrogenase	enzyme	AN9339.2	0.000458624	2.55251	catB	Hyphal catalase with a predicted role in gluconic acid and gluconate metabolism	metabolism
AN5273.2	0.00186688	6.98604	hlyA	Bifunctional enzyme with 3-methylglutaconyl-CoA hydratase and 3 hydroxy-3-methylglutaryl-CoA lyase activity; involved in conversion of leucine to acetyl-CoA and acetoacetate	enzyme	AN1198.2	4.8e-25	2.3693		Putative aminomethyltransferase with a predicted role in glycine, serine, and threonine metabolism	metabolism
AN6936.2	0.0671328	3.49313		Putative 2-hydroxychromene-2-carboxylate isomerase	enzyme	AN8596.2	0.0386151	2.3284		Has domain(s) with predicted DNA binding, DNA-binding transcription factor activity, RNA polymerase II-specific, zinc ion binding activity and role in regulation of transcription, DNA-templated, transcription, DNA-templated	metal
AN9213.2	0.0039392	2.72436		Has domain(s) with predicted hydrolase activity	enzyme	AN8348.2	0.0714149	3.54866	gprl, Uncharacterized	Putative G-protein coupled receptor	other
AN8327.2	0.0235071	2.24768	pgaC	Protein with polygalacturonase activity, involved in degradation of pectin	enzyme	AN1199.2	0.00127473	2.30131		Ortholog(s) have role in cell-abiotic substrate adhesion	other
AN8277.2	0.00429491	2.10896	cysD	Putative bifunctional enzyme with a predicted role in methionine metabolism; O-acetlylhomoserine (homocysteine synthase)	enzyme	AN7955.2	1.24e-06	3.80736	furG	Protein with homology to the Saccharomyces cerevisiae uracil transporter Fur4p; mutant is unaffected in uracil transport in A. nidulans	other
AN7385.2	0.00676023	2.54295		Putative phosphatidylserine decarboxylase with a predicted role in phospholipid metabolism	metabolsim	AN7952.2	0.000293681	2.8323		Has domain(s) with predicted hydrolase activity	other
AN3339.2	0.00155814	4.35456		Has domain(s) with predicted oxidoreductase activity, transferase activity, transferring acyl groups other than amino-acyl groups, zinc ion binding activity and role in oxidation-reduction process	metal binding/redox	AN5458.2	0.0014406	2.16914		Ortholog(s) have role in syncytium formation by plasma membrane fusion	other
AN3887.2	0.000182575	2.09054		Has domain(s) with predicted oxidoreductase activity, zinc ion binding activity and role in oxidation-reduction process	metal binding/redox	AN5169.2	0.00011139	2.1087		Ortholog(s) have role in syncytium formation by plasma membrane fusion	other
AN1941.2	0.00117889	4.01858		Predicted glycosylphosphatidylinositol (GPI)-anchored protein	other	AN3043.2	0.0922668	3.06543		Has domain(s) with predicted N,N-dimethylaniline monooxygenase activity, NADP binding, flavin adenine dinucleotide binding activity and role in oxidation-reduction proces	redox
AN1322.2	0.0346998	2.91692		Has domain(s) with predicted GTP binding, GTPase activity	other	AN2110.2	0.0804076	4.80242		Has domain(s) with predicted oxidoreductase activity and role in oxidation-reduction process	redox
AN1199.2	1.24e-07	2.69252		Ortholog(s) have role in cell-abiotic substrate adhesion	other	AN7953.2	1.55e-07	3.97391		Has domain(s) with predicted iron ion binding, oxidoreductase activity, oxidoreductase activity, acting on paired donors, with incorporation or reduction of molecular oxygen and 2-oxoglutarate as one donor,	redox
AN8348.2	0.0195835	2.47057	gprl, Uncharacterized	Putative G-protein coupled receptor	other	AN7518.2	0.00121403	3.75838		Has domain(s) with predicted oxidoreductase activity and role in oxidation-reduction process	redox
AN4105.2	9.36e-05	2.30933		Putative erythromycin esterase family protein	other	AN9375.2	0.097425	3.22728		Has domain(s) with predicted oxidoreductase activity and role in oxidation-reduction process	redox
AN2099.2	0.00109033	2.90282	aoxA1, aodA	Putative alternative oxidas	redox	AN7517.2	0.0013041	2.24284		Has domain(s) with predicted oxidoreductase activity	redox
AN9375.2	0.00110684	2.71409		Has domain(s) with predicted oxidoreductase activity and role in oxidation-reduction process	redox	AN6046.2	0.000134055	2.06821	noxR	Putative p67phox regulatory subunit homolog with a predicted role in regulating hyphal reactive oxygen species (ROS) production; required for normal sexual and asexual development	redox
AN3043.2	0.000709565	2.6633		Has domain(s) with predicted N,N-dimethylaniline monooxygenase activity, NADP binding, flavin adenine dinucleotide binding activity and role in oxidation-reduction proces	redox	AN8349.2	0.066946	2.8097		Has domain(s) with predicted FAD binding, oxidoreductase activity and role in metabolic process	redox/metabolism
AN7708.2	0.000328422	2.25781		Ortholog(s) have alditol:NADP+ 1-oxidoreductase activity, role in D-xylose catabolic process, arabinose catabolic process, cellular response to oxidative stress and intracellular localization	redox	AN2030.2	0.012108	2.37073		Predicted oxidoreductase; predicted secondary metabolism gene cluster member	redox/metabolism
AN9470.2	0.0509481	2.19384	uaZ	Urate oxidase; catalyzes the formation of 5-hydroxy-isourate; regulated by UaY and AreA; putative sites for copper binding and a canonical PTS2 peroxisomal localization sequence	redox	AN2034.2	0.00193653	2.87421		Protein of unknown function; predicted secondary metabolism gene cluster member	secondary metabolite
AN2469.2	0.000590125	3.68955		Has domain(s) with predicted oxidoreductase activity and role in metabolic process	redox/metabolism	AN2031.2	0.00209431	2.81229		Protein of unknown function; predicted secondary metabolism gene cluster member	secondary metabolite
AN8060.2	0.000219449	3.09414		Has domain(s) with predicted NAD binding, oxidoreductase activity, acting on the aldehyde or oxo group of donors, NAD or NADP as acceptor activity and role in cellular amino acid metabolic process, oxidation-reduction process	redox/metabolism	AN2033.2	0.00936655	2.57221		Predicted monooxygenase; predicted secondary metabolism gene cluster member	secondary metabolite
AN5017.2	0.000151593	2.56046		Has domain(s) with predicted oxidoreductase activity and role in metabolic process	redox/metabolism	AN2038.2	0.0342762	2.20999		Predicted oxidoreductase; predicted secondary metabolism gene cluster member	secondary metabolite
AN7268.2	0.000290536	2.52969		Has domain(s) with predicted oxidoreductase activity and role in metabolic process	redox/metabolism	AN2037.2	0.0167239	2.05486	cipA	Predicted NAD binding oxidoreductase; predicted secondary metabolism gene cluster member	secondary metabolite
AN3234.2	0.0541658	2.24705		Has domain(s) with predicted oxidoreductase activity and role in metabolic process	redox/metabolism	AN8341.2	0.0502694	4.19716		Has domain(s) with predicted sulfuric ester hydrolase activity and role in metabolic process	sulfur/sulfate
AN7999.2	0.0207026	2.07044		Has domain(s) with predicted oxidoreductase activity and role in metabolic process	redox/metabolism	AN5449.2	0.0825724	3.86001		Has domain(s) with predicted sulfuric ester hydrolase activity and role in metabolic process	sulfur/sulfate
AN2393.2	0.00676023	2.03793		Has domain(s) with predicted oxidoreductase activity and role in metabolic process	redox/metabolism	AN6359.2	0.0633723	3.45309	sconB (mapB), Uncharacterized	Protein involved in sulfur metabolite repression; contains an F-box and seven WD repeats	sulfur/sulfate
AN0523.2	0.0826411	3.38732	pkdA	Putative polyketide synthase; involved in secondary metabolite production	secondary metaboltie	AN2730.2	0.0147604	2.3357	sB	Putative transporter with a predicted role in small molecule transport; transcript negatively regulated by sulfate and methionine	sulfur/sulfate
AN3996.2	0.329453	3.19849		Has domain(s) with predicted methyltransferase activity and role in metabolic process(possible epigenetics?)	secondary metaboltie	AN5218.2	0.0100626	2.29522	metZ	Putative bZIP transcription factor involved in regulation of sulfur metabolism	sulfur/sulfate
AN2116.2	0.0671579	3.16058		Has domain(s) with predicted catalytic activity, coenzyme binding activity and role in cellular metabolic process	secondary metaboltie	AN0993.2	0.0641938	4.30326		Has domain(s) with predicted role in transmembrane transport and integral component of membrane localization	Transmembrane transport / membrane localization
AN1614.2	0.0308258	2.96167		Has domain(s) with predicted methyltransferase activity and role in metabolic process (possible epigenetics?)	secondary metaboltie	AN8342.2	0.0437087	4.20516		Has domain(s) with predicted role in transmembrane transport and integral component of membrane localization	transmembrane transport / membrane localization
AN2118.2	0.000178459	2.80734		Has domain(s) with predicted catalytic activity and role in metabolic process	secondary metaboltie	AN3888.2	0.00147244	2.44508		Ortholog(s) have basic amino acid transmembrane transporter activity	transmembrane transport / membrane localization
AN5449.2	1.72e-06	3.6168		Has domain(s) with predicted sulfuric ester hydrolase activity and role in metabolic process	sulfur/sulfate	AN8595.2	0.0355486	4.93036		Has domain(s) with predicted role in transmembrane transport and integral component of membrane localization	transmembrane transport / membrane localization
AN4770.2	4.1e-12	3.43443	sA	Adenosine 3-phosphate 5-phosphosulfate (PAPS) reductase involved in sulfate assimilation	sulfur/sulfate	AN8340.2	0.0918551	4.60469		Has domain(s) with predicted role in transmembrane transport and integral component of membrane localization	transmembrane transport / membrane localization
AN8341.2	0.0815331	3.36375		Has domain(s) with predicted sulfuric ester hydrolase activity and role in metabolic process	sulfur/sulfate	AN9219.2	0.0633723	2.41203		Has domain(s) with predicted role in transmembrane transport and integral component of membrane localization	transmembrane transport / membrane localization
AN7634.2	0.0193893	3.0946		Has domain(s) with predicted sulfuric ester hydrolase activity and role in metabolic process	sulfur/sulfate	AN6281.2	0.0345072	3.97942		Unknown	unknown
AN6359.2	1.5e-08	2.86466	sconB (mapB), Uncharacterized	Protein involved in sulfur metabolite repression; contains an F-box and seven WD repeats	sulfur/sulfate	AN0723.2	0.015063	2.05577		Unknown	unknown
AN6847.2	0.000124634	2.62309		Has domain(s) with predicted sulfuric ester hydrolase activity and role in metabolic process	sulfur/sulfate	AN7954.2	6.68e-11	4.85441		Unknown	unknown
AN5218.2	0.000508133	2.23026	metZ	Putative bZIP transcription factor involved in regulation of sulfur metabolism	sulfur/sulfate	AN9217.2	0.0172667	2.74456		Unknown	unknown
AN7600.2	1.36e-24	2.2134		Ortholog(s) have role in hydrogen sulfide biosynthetic process, sulfate assimilation, sulfur amino acid biosynthetic process	sulfur/sulfate	AN9303.2	0.018025	2.71081		Unknown	unknown
AN4769.2	0.00180902	2.10771	sC	ATP sulfurylase involved in sulfate assimilation; mutants are resistant to selenate	sulfur/sulfate	AN0500.2	0.00138822	2.63293		Unknown	unknown
AN2730.2	0.00429491	2.08931	sB	Putative transporter with a predicted role in small molecule transport; transcript negatively regulated by sulfate and methionine	sulfur/sulfate	AN5831.2	0.0200097	2.61913		Unknown	unknown
AN8342.2	0.000114399	3.77382		Has domain(s) with predicted role in transmembrane transport and integral component of membrane localization	transmembrane transport / membrane localization	AN9220.2	0.0387154	2.5653		Unknown	unknown
AN0993.2	6.42e-08	3.56863		Has domain(s) with predicted role in transmembrane transport and integral component of membrane localization	Transmembrane transport / membrane localization	AN2941.2	0.0146323	2.49464		Unknown	unknown
AN2321.2	8.68e-05	2.93307		Has domain(s) with predicted role in transmembrane transport and integral component of membrane localization	transmembrane transport / membrane localization	AN9306.2	7.1e-05	2.41024		Unknown	unknown
AN4173.2	0.00478664	2.82311		Has domain(s) with predicted role in transmembrane transport and integral component of membrane localization	transmembrane transport / membrane localization	AN7727.2	0.000287059	2.27968		Unknown	unknown
AN6949.2	0.00023451	2.80239		Has domain(s) with predicted role in transmembrane transport and integral component of membrane localization	transmembrane transport / membrane localization	AN5664.2	0.0244729	2.16369		Unknown	unknown
AN1631.2	0.000373203	2.69458		Ortholog(s) have L-methionine secondary active transmembrane transporter activity, role in cysteine transport, methionine import across plasma membrane and plasma membrane localization	transmembrane transport / membrane localization	AN8781.2	0.00244416	2.08741		Unknown	unknown
AN8995.2	0.031947	2.39083		Has domain(s) with predicted role in transmembrane transport and integral component of membrane localization	transmembrane transport / membrane localization	AN8984.2	0.00121403	2.0814		Unknown	unknown
AN3888.2	0.000181925	2.31548		Ortholog(s) have basic amino acid transmembrane transporter activity	transmembrane transport / membrane localization	AN6327.2	0.00178153	2.06989		Unknown	unknown
AN0694.2	0.0407447	2.11208		Ortholog(s) have intracellular localization	Transmembrane transport / membrane localization	AN8154.2	0.00060277	2.04851		Unknown	unknown
AN5269.2	0.0513282	5.27885		Unknown	unknown	AN8116.2	0.0468489	2.02976		Unknown	unknown
AN8597.2	1.81e-06	3.479		Unknown	unknown	AN1738.2	0.0319534	2.00889		Unknown	unknown
AN5841.2	0.0195727	3.21405		Unknown	unknown
AN6281.2	0.0011445	3.20956		Unknown	unknown
AN5487.2	0.00299113	3.20726		Unknown	unknown
AN1600.2	0.00231565	3.0853		Unknown	unknown
AN8308.2	0.0077544	3.07392		Unknown	unknown
AN8904.2	0.0181674	2.88159		Unknown	unknown
AN4257.2	4.17e-08	2.7572		Unknown	unknown
AN9490.2	0.00303635	2.68389		Unknown	unknown
AN0723.2	0.0010127	2.51939		Unknown	unknown
AN8619.2	0.0338444	2.3687		Unknown	unknown
AN1574.2	3.34e-06	2.24614		Unknown	unknown
AN2228.2	0.0091156	2.23858		Unknown	unknown
AN7992.2	9.83e-06	2.17836		Unknown	unknown
AN1752.2	7.37e-11	2.14951		Unknown	unknown
AN7266.2	0.000980187	2.10107		Unknown	unknown
AN7826.2	0.0889173	3.48613		Unknown	unknwon
AN7859.2	0.0845861	3.34864		Unknown	unknwon
AN5424.2	0.00122619	2.25108		Unknown	unknwon
AN5271.2	0.0273192	6.2034		Unknown	unknwon

## Sheet: Time Point 75
WT						△mpkA
Gene	padj	log2FoldChange	Gene Name	GO Term	Category	Gene	padj	log2FoldChange	Gene Name	Go Term	Category
AN5270.2	0.000118378	8.24004		Putative acyl-coA dehydrogenase	enzyme	AN2781.2	0.0152084	4.45799		Putative amino acid permease	enzyme
AN5273.2	0.00757816	7.79668	hlyA	Bifunctional enzyme with 3-methylglutaconyl-CoA hydratase and 3 hydroxy-3-methylglutaryl-CoA lyase activity; involved in conversion of leucine to acetyl-CoA and acetoacetate	enzyme	AN6936.2	0.000146364	2.89748		Putative 2-hydroxychromene-2-carboxylate isomerase	enzyme
AN5272.2	0.000117378	7.34845		Putative phenylacetate-CoA ligase with a predicted role in penicillin biosynthesis	enzyme	AN8277.2	0.00544079	2.53724	cysD	Putative bifunctional enzyme with a predicted role in methionine metabolism; O-acetlylhomoserine (homocysteine synthase)	enzyme
AN6936.2	0.00231455	3.63749		Putative 2-hydroxychromene-2-carboxylate isomerase	enzyme	AN9339.2	1.77005e-06	3.2983	catB	Hyphal catalase with a predicted role in gluconic acid and gluconate metabolism	metabolism
AN2336.2	0.00996222	3.5168		Putative phospholipase C	enzyme	AN1198.2	8.82967e-16	2.20651		Putative aminomethyltransferase with a predicted role in glycine, serine, and threonine metabolism	metabolism
AN9213.2	3.8e-05	3.41833		Has domain(s) with predicted hydrolase activity	enzyme	AN1036.2	0.0693189	2.19811	afoG	Putative polyketide synthase; required for asperfuranone biosynthesis; transcriptionally induced by scrP overexpression	metabolism
AN4105.2	2.74e-05	3.33701		Putative erythromycin esterase family protein	enzyme	AN2547.2	3.51415e-05	2.18642	easB	Putative polyketide synthase; required for emericellamide biosynthesis	metabolism
AN2781.2	0.0185594	3.17297		Putative amino acid permease	enzyme	AN1704.2	0.0856182	2.06166		Ortholog(s) have role in xanthophyll metabolic process	metabolism
AN8007.2	0.0095218	2.95661	abnC	Protein with arabinan endo-1,5-alpha-L-arabinosidase activity, involved in degradation of pectin	enzyme	AN7953.2	6.81033e-10	4.70595		Has domain(s) with predicted iron ion binding, oxidoreductase activity, oxidoreductase activity, acting on paired donors, with incorporation or reduction of molecular oxygen and 2-oxoglutarate as one donor,	metal
AN2719.2	0.0728382	2.69188		Has domain(s) with predicted lysozyme activity and role in cell wall macromolecule catabolic process, peptidoglycan catabolic process	enzyme	AN8392.2	0.0755627	2.44133	aglE	Putative alpha-glycosidase distantly related to bacterial alpha-galactosidase; predicted role in polysaccharide degradation	metal
AN8327.2	0.00248133	2.68732	pgaC	Protein with polygalacturonase activity, involved in degradation of pectin	enzyme	AN8596.2	0.00456042	2.10693		Has domain(s) with predicted DNA binding, DNA-binding transcription factor activity, RNA polymerase II-specific, zinc ion binding activity and role in regulation of transcription, DNA-templated, transcription, DNA-templated	metal
AN6963.2	0.0200657	2.49787		Putative 2-hydroxychromene-2-carboxylate isomerase	enzyme	AN9372.2	0.0152084	5.92283		Has domain(s) with predicted serine-type peptidase activity and role in proteolysis	other
AN5976.2	0.00122472	2.4385	bglG, Uncharacterized	Putative beta-glucosidase	enzyme	AN7955.2	3.09821e-09	4.45193	furG	Protein with homology to the Saccharomyces cerevisiae uracil transporter Fur4p; mutant is unaffected in uracil transport in A. nidulans	other
AN0234.2	1.18e-05	2.41205		Has domain(s) with predicted hydrolase activity	enzyme	AN8348.2	0.0280907	3.50614	gprl, Uncharacterized	Putative G-protein coupled receptor	other
AN8277.2	0.00163184	2.36703	cysD	Putative bifunctional enzyme with a predicted role in methionine metabolism; O-acetlylhomoserine (homocysteine synthase)	enzyme	AN7952.2	2.22008e-06	3.47696		Has domain(s) with predicted hydrolase activity	other
AN8445.2	0.0725732	2.10941		utative aminopeptidase Y; transcript is induced by nitrate	enzyme	AN1322.2	0.0719997	2.81151		Has domain(s) with predicted GTP binding, GTPase activity	other
AN9285.2	0.000644067	2.09951	cdk7, Uncharacterized	Predicted cyclin-dependent protein kinase activating kinase; mutant is lethal with enlarged vacuoles and swollen hyphae	enzyme	AN1140.2	2.91737e-06	2.52061	qutC	Dehydroshikimate dehydratase, involved in quinic acid utilization	other
AN2351.2	0.0872823	2.08564	Verified	Putative zinc-containing alcohol dehydrogenase; intracellular, menadione stress-induced protein	enzyme	AN3393.2	0.040005	2.26815		Protein with similarity to neutral metalloprotease II	other
AN0045.2	0.00326855	2.26803		Transcript induced by light in in developmentally competent mycelia	light induced	AN5169.2	4.20505e-06	2.26007		Ortholog(s) have role in syncytium formation by plasma membrane fusion	other
AN5558.2	0.000690785	2.00856	prtA	Broad specificity thermostable alkaline protease; extracellular; regulated by nitrogen, carbon and sulfur metabolite repression; transcript repressed by light in developmentally competent mycelia	light induced	AN1591.2	0.0216896	2.25327		Has domain(s) with predicted ATP binding, nucleoside-triphosphatase activity, nucleotide binding activity	other
AN2116.2	0.000526398	4.71955		Has domain(s) with predicted catalytic activity, coenzyme binding activity and role in cellular metabolic process	metabolism	AN3581.2	0.0011961	2.24234	trxR	Thioredoxin reductase with a predicted role in pyrimidine metabolism; putative flavoprotein; intracellular, menadione stress-induced protein; transcripts of two different sizes have been detected	other
AN1614.2	2.79e-06	3.79972		Has domain(s) with predicted methyltransferase activity and role in metabolic process	metabolism	AN7772.2	0.0392316	2.1604	CYP5080B1	Putative cytochrome P450; transcript repressed by nitrate	other
AN3557.2	0.0183899	3.68807		Has domain(s) with predicted catalytic activity and role in nucleoside metabolic process	metabolism	AN2407.2	0.00819447	2.15975		Has domain(s) with predicted role in isoprenoid biosynthetic process	other
AN2118.2	3.24e-09	3.25163		Has domain(s) with predicted catalytic activity and role in metabolic process	metabolism	AN7518.2	0.000522244	5.61819		Has domain(s) with predicted oxidoreductase activity and role in oxidation-reduction process	redox
AN7385.2	0.00608118	2.61144		Putative phosphatidylserine decarboxylase with a predicted role in phospholipid metabolism	metabolism	AN2110.2	0.0690556	4.29699		Has domain(s) with predicted oxidoreductase activity and role in oxidation-reduction process	redox
AN5083.2	0.00980733	2.3063		Has domain(s) with predicted proton transmembrane transporter activity, role in ATP hydrolysis coupled proton transport and vacuolar proton-transporting V-type ATPase, V0 domain localization	metabolism	AN7517.2	0.00933864	3.64288		Has domain(s) with predicted oxidoreductase activity	redox
AN3339.2	1.72e-05	5.838		Has domain(s) with predicted oxidoreductase activity, transferase activity, transferring acyl groups other than amino-acyl groups, zinc ion binding activity and role in oxidation-reduction process	metal binding	AN8349.2	0.0254031	3.35412		Has domain(s) with predicted FAD binding, oxidoreductase activity and role in metabolic process	redox
AN9178.2	0.085505	2.67859		Has domain(s) with predicted UDP-N-acetylmuramate dehydrogenase activity, electron transfer activity, flavin adenine dinucleotide binding, iron-sulfur cluster binding, metal ion binding activity and role in oxidation-reduction process	metal binding	AN9375.2	0.0430135	3.15233		Has domain(s) with predicted oxidoreductase activity and role in oxidation-reduction process	redox
AN4051.2	0.0444344	2.39889		Has domain(s) with predicted heme binding, iron ion binding, oxygen binding activity and role in oxygen transport	metal binding	AN6023.2	0.00324005	2.95177		Has domain(s) with predicted oxidoreductase activity and role in oxidation-reduction process	redox
AN5636.2	0.00447562	2.21738	trkA	Has domain(s) with predicted potassium ion transmembrane transporter activity, role in potassium ion transmembrane transport and integral component of membrane localization	metal binding	AN3043.2	0.00658532	2.40561		Has domain(s) with predicted N,N-dimethylaniline monooxygenase activity, NADP binding, flavin adenine dinucleotide binding activity and role in oxidation-reduction proces	redox
AN5555.2	0.0674755	2.17757		Has domain(s) with predicted DNA-binding transcription factor activity, RNA polymerase II-specific, zinc ion binding activity, role in regulation of transcription, DNA-templated and nucleus localization	metal binding	AN4198.2	0.0297751	2.1964		Has domain(s) with predicted oxidoreductase activity and role in oxidation-reduction process	redox
AN0622.2	0.0264072	5.4412		Possible pseudogene	other	AN7708.2	0.027739	2.11759		Ortholog(s) have alditol:NADP+ 1-oxidoreductase activity, role in D-xylose catabolic process, arabinose catabolic process, cellular response to oxidative stress and intracellular localization	redox
AN1941.2	0.00487621	4.91771		Predicted glycosylphosphatidylinositol (GPI)-anchored protein	other	AN2374.2	0.0074704	2.85897		Has domain(s) with predicted oxidoreductase activity and role in metabolic process (	redox/metabolism
AN4142.2	0.00248133	3.97866		Possible pseudogene	other	AN6659.2	0.035277	2.37202		Has domain(s) with predicted oxidoreductase activity and role in metabolic process	redox/metabolism
AN0974.2	0.0771576	3.48901	brlA micro orf	Small uORF encoded in the 5'UTR of the brlA beta transcript; plays a role in the translational repression of brlA beta	light induced	AN6046.2	0.000145281	2.23861	noxR	Putative p67phox regulatory subunit homolog with a predicted role in regulating hyphal reactive oxygen species (ROS) production; required for normal sexual and asexual development	redox/metabolism
AN1322.2	0.00289649	3.3124		Has domain(s) with predicted GTP binding, GTPase activity	other	AN8463.2	0.000145281	2.14202		Has domain(s) with predicted oxidoreductase activity and role in metabolic process	redox/metabolism
AN1548.2	0.00875819	3.00936		Ortholog(s) have transcription factor activity, core RNA polymerase II binding activity and role in transcription elongation from RNA polymerase II promoter, transcriptional start site selection at RNA polymerase II promoter	other	AN2034.2	0.00308421	2.84237		Protein of unknown function; predicted secondary metabolism gene cluster member	secondary metabolite
AN1199.2	7.49e-07	2.86879		Ortholog(s) have role in cell-abiotic substrate adhesion	other	AN2031.2	0.0891367	2.63486		Protein of unknown function; predicted secondary metabolism gene cluster member	secondary metabolite
AN0973.2	0.0696961	2.78454	brlA	C2H2 zinc finger transcription factor, fphA- and lreB-dependent light induced regulator of conidiophore development; locus has 2 overlapping transcriptional units called brlA alpha and brlA beta; see 5' brlA micro-ORF, AN0974	light induced	AN2033.2	0.0154553	2.44711		Predicted monooxygenase; predicted secondary metabolism gene cluster member	secondary metabolite
AN8348.2	0.00996222	2.66131	gprl, Uncharacterized	Putative G-protein coupled receptor	other	AN2030.2	0.0171672	2.37437		Predicted oxidoreductase; predicted secondary metabolism gene cluster member	secondary metabolite
AN8370.2	0.0231528	2.60033		Has domain(s) with predicted FAD binding, oxidoreductase activity and role in metabolic process	other	AN2548.2	0.00669251	2.15159	easC	Putative acyltransferase; required for emericellamide biosynthesis; emericellamide (eas) biosynthetic gene cluster member	secondary metabolite
AN5885.2	0.0277473	2.47725	agsA	Catalytic subunit of alpha-1,3 glucan synthase complex; plays a minor role in alpha-1,3 glucan synthesis compared to AgsB; locus contains the conserved upstream open reading frame (uORF) AN5885-uORF	other	AN2037.2	0.0214442	2.02686	cipA	Predicted NAD binding oxidoreductase; predicted secondary metabolism gene cluster member	secondary metabolite
AN1304.2	0.00538933	2.17944		progressive alteration of chromatin involved in replicative cell aging	other	AN8341.2	0.0321435	3.62911		Has domain(s) with predicted sulfuric ester hydrolase activity and role in metabolic process	sulfur
AN5665.2	0.0551803	2.1768	CYP531D2	Putative cytochrome P450	other	AN5449.2	0.0754251	2.98869		Has domain(s) with predicted sulfuric ester hydrolase activity and role in metabolic process	sulfur
AN3393.2	0.00487621	2.13806		Protein with similarity to neutral metalloprotease II	other	AN4770.2	0.00901373	2.30511	sA	Adenosine 3-phosphate 5-phosphosulfate (PAPS) reductase involved in sulfate assimilation	sulfur
AN8587.2	0.0981759	4.21518		Has domain(s) with predicted oxidoreductase activity	redox	AN6359.2	0.00274294	2.27613	sconB (mapB), Uncharacterized	Protein involved in sulfur metabolite repression; contains an F-box and seven WD repeats	sulfur
AN2099.2	0.000159348	3.43075	aoxA1, aodA	Putative alternative oxidas	redox	AN6847.2	0.0197852	2.1774		Has domain(s) with predicted sulfuric ester hydrolase activity and role in metabolic process	sulfur
AN8451.2	5.23e-05	2.84476		Has domain(s) with predicted oxidoreductase activity, acting on paired donors, with incorporation or reduction of molecular oxygen activity and role in oxidation-reduction process	redox	AN2959.2	0.027739	6.25132		Has domain(s) with predicted role in transmembrane transport and integral component of membrane localization	transmembrane transport / membrane localization
AN3043.2	0.00133633	2.77991		Has domain(s) with predicted N,N-dimethylaniline monooxygenase activity, NADP binding, flavin adenine dinucleotide binding activity and role in oxidation-reduction proces	redox	AN4129.2	0.0245594	6.11362		Has domain(s) with predicted role in transmembrane transport and integral component of membrane localization	transmembrane transport / membrane localization
AN9470.2	0.00563629	2.74395	uaZ	Urate oxidase; catalyzes the formation of 5-hydroxy-isourate; regulated by UaY and AreA; putative sites for copper binding and a canonical PTS2 peroxisomal localization sequence	redox	AN5546.2	0.0838719	4.36144		Has domain(s) with predicted DNA binding, nucleic acid binding, zinc ion binding activity, role in transcription, DNA-templated and nucleus localization	transmembrane transport / membrane localization
AN7708.2	0.000248589	2.6517		Ortholog(s) have alditol:NADP+ 1-oxidoreductase activity, role in D-xylose catabolic process, arabinose catabolic process, cellular response to oxidative stress and intracellular localization	redox	AN6949.2	0.0490198	4.34675		Has domain(s) with predicted role in transmembrane transport and integral component of membrane localization	transmembrane transport / membrane localization
AN2576.2	5.23e-05	2.37826		Has domain(s) with predicted monooxygenase activity, oxidoreductase activity, acting on paired donors, with incorporation or reduction of molecular oxygen activity and role in oxidation-reduction process	redox	AN8595.2	0.0391281	4.29874		Has domain(s) with predicted role in transmembrane transport and integral component of membrane localization	transmembrane transport / membrane localization
AN7668.2	2.32e-06	2.34225		Ortholog(s) have methionine-R-sulfoxide reductase activity and role in cellular response to oxidative stress	redox	AN8340.2	0.084068	3.92809		Has domain(s) with predicted role in transmembrane transport and integral component of membrane localization	transmembrane transport / membrane localization
AN3139.2	0.0238997	2.10881		Has domain(s) with predicted N,N-dimethylaniline monooxygenase activity, NADP binding, flavin adenine dinucleotide binding activity and role in oxidation-reduction process	redox	AN9219.2	0.0754251	3.48437		Has domain(s) with predicted role in transmembrane transport and integral component of membrane localization	transmembrane transport / membrane localization
AN5977.2	0.0028729	2.00075		Ortholog(s) have carbonyl reductase (NADPH) activity, role in methylglyoxal metabolic process, pyruvate metabolic process and fungal biofilm matrix localization	redox	AN8342.2	0.00185959	3.03652		Has domain(s) with predicted role in transmembrane transport and integral component of membrane localization	transmembrane transport / membrane localization
AN2469.2	5.86e-08	5.1009		Has domain(s) with predicted oxidoreductase activity and role in metabolic process	redox/metabolism	AN0993.2	0.0944848	3.01194		Has domain(s) with predicted role in transmembrane transport and integral component of membrane localization	transmembrane transport / membrane localization
AN8060.2	1.33e-07	4.54615		Has domain(s) with predicted NAD binding, oxidoreductase activity, acting on the aldehyde or oxo group of donors, NAD or NADP as acceptor activity and role in cellular amino acid metabolic process, oxidation-reduction process	redox/metabolism	AN3264.2	0.000300355	2.80265	xtrB	Putative xylose transporter	transmembrane transport / membrane localization
AN9375.2	0.000138066	3.0991		Has domain(s) with predicted oxidoreductase activity and role in oxidation-reduction process	redox/metabolism	AN7167.2	0.0840594	2.75649		Has domain(s) with predicted role in transmembrane transport and integral component of membrane localization	transmembrane transport / membrane localization
AN3234.2	0.000421059	3.02715		Has domain(s) with predicted oxidoreductase activity and role in metabolic process	redox/metabolism	AN5427.2	0.0856182	2.67096		Has domain(s) with predicted chromate transmembrane transporter activity and role in chromate transport	transmembrane transport / membrane localization
AN7999.2	5.59e-05	2.98713		Has domain(s) with predicted oxidoreductase activity and role in metabolic process	redox/metabolism	AN9513.2	4.20505e-06	2.48677		Has domain(s) with predicted transferase activity, transferring acyl groups other than amino-acyl groups activity	transmembrane transport / membrane localization
AN7268.2	8.3e-05	2.82514		Has domain(s) with predicted oxidoreductase activity and role in metabolic process	redox/metabolism	AN8347.2	0.0214874	2.27674		Ortholog(s) have role in cellobiose transport, cellulose catabolic process	transmembrane transport / membrane localization
AN2393.2	6.65e-06	2.76127		Has domain(s) with predicted oxidoreductase activity and role in metabolic process	redox/metabolism	AN1631.2	0.0201047	2.26522		Ortholog(s) have L-methionine secondary active transmembrane transporter activity, role in cysteine transport, methionine import across plasma membrane and plasma membrane localization	transmembrane transport / membrane localization
AN5017.2	2.31e-05	2.71271		Has domain(s) with predicted oxidoreductase activity and role in metabolic process	redox/metabolism	AN3888.2	0.000142108	2.21851		Ortholog(s) have basic amino acid transmembrane transporter activity	transmembrane transport / membrane localization
AN0523.2	0.00385415	3.54208	pkdA	Putative polyketide synthase; involved in secondary metabolite production	secondary metabolite	AN9190.2	0.0106434	6.81992		unknown	unknown
AN4106.2	0.0861917	4.70438		Ortholog(s) have sulfate transmembrane transporter activity and role in sulfate transport, sulfite transport	sulfur	AN7954.2	6.03804e-16	5.73245		unknown	unknown
AN5449.2	2.39e-06	3.90386		Has domain(s) with predicted sulfuric ester hydrolase activity and role in metabolic process	sulfur	AN3560.2	0.0491582	5.02363		unknown	unknown
AN8341.2	0.0486274	3.56705		Has domain(s) with predicted sulfuric ester hydrolase activity and role in metabolic process	sulfur	AN8904.2	0.0928338	4.44013		unknown	unknown
AN7634.2	0.00720377	3.49982		Has domain(s) with predicted sulfuric ester hydrolase activity and role in metabolic process	sulfur	AN8594.2	0.0500513	4.01517		unknown	unknown
AN4770.2	7.49e-11	3.45602	sA	Adenosine 3-phosphate 5-phosphosulfate (PAPS) reductase involved in sulfate assimilation	sulfur	AN2187.2	0.0298753	3.50832		unknown	unknown
AN6359.2	1.04e-07	3.2668	sconB (mapB), Uncharacterized	Protein involved in sulfur metabolite repression; contains an F-box and seven WD repeats	sulfur	AN6281.2	0.0222517	3.45186		unknown	unknown
AN6847.2	0.00015143	2.84759		Has domain(s) with predicted sulfuric ester hydrolase activity and role in metabolic process	sulfur	AN8597.2	0.0552596	3.24515		unknown	unknown
AN5218.2	0.000790518	2.42496	metZ	Putative bZIP transcription factor involved in regulation of sulfur metabolism	sulfur	AN9220.2	0.00636499	3.21243		unknown	unknown
AN7600.2	6.27e-13	2.06076		Ortholog(s) have role in hydrogen sulfide biosynthetic process, sulfate assimilation, sulfur amino acid biosynthetic process	sulfur	AN8085.2	0.0357747	3.16981		unknown	unknown
AN2783.2	0.0927273	5.484		Has domain(s) with predicted role in transmembrane transport and integral component of membrane localization	transmembrane transport / membrane localization	AN9303.2	0.00250352	3.15597		unknown	unknown
AN7057.2	0.0726647	4.76956		Has domain(s) with predicted role in transmembrane transport and integral component of membrane localization	transmembrane transport / membrane localization	AN9217.2	0.000541535	2.9137		unknown	unknown
AN2321.2	1.79e-06	4.1151		Has domain(s) with predicted role in transmembrane transport and integral component of membrane localization	transmembrane transport / membrane localization	AN2891.2	0.0013504	2.90463		unknown	unknown
AN2196.2	0.000744055	3.88233		Has domain(s) with predicted role in transmembrane transport and integral component of membrane localization	transmembrane transport / membrane localization	AN0500.2	1.2711e-06	2.85769		unknown	unknown
AN0993.2	7.38e-07	3.84538		Has domain(s) with predicted role in transmembrane transport and integral component of membrane localization	transmembrane transport / membrane localization	AN2941.2	0.00023365	2.80857		unknown	unknown
AN8342.2	0.000228006	3.84383		Has domain(s) with predicted role in transmembrane transport and integral component of membrane localization	transmembrane transport / membrane localization	AN9306.2	1.7492e-07	2.72949		unknown	unknown
AN4173.2	0.000448547	3.73125		Has domain(s) with predicted role in transmembrane transport and integral component of membrane localization	transmembrane transport / membrane localization	AN9444.2	0.0269038	2.66436		unknown	unknown
AN6949.2	9.39e-05	3.58787		Has domain(s) with predicted role in transmembrane transport and integral component of membrane localization	transmembrane transport / membrane localization	AN1692.2	0.00584263	2.52771		unknown	unknown
AN2656.2	0.0550951	3.37338		Has domain(s) with predicted role in transmembrane transport and integral component of membrane localization	transmembrane transport / membrane localization	AN7727.2	0.00012872	2.50636		unknown	unknown
AN8595.2	0.0893149	3.35245		Has domain(s) with predicted role in transmembrane transport and integral component of membrane localization	transmembrane transport / membrane localization	AN8781.2	4.61273e-05	2.40517		unknown	unknown
AN0366.2	0.0205015	3.33294		Has domain(s) with predicted integral component of membrane localization	transmembrane transport / membrane localization	AN3971.2	3.66887e-06	2.25225		unknown	unknown
AN7557.2	0.00561029	3.30571		Has domain(s) with predicted transmembrane transporter activity, role in transmembrane transport and membrane localization	transmembrane transport / membrane localization	AN1714.2	0.0310924	2.23142		unknown	unknown
AN8995.2	0.00231455	3.2104		Has domain(s) with predicted role in transmembrane transport and integral component of membrane localization	transmembrane transport / membrane localization	AN1738.2	0.0154663	2.10465		unknown	unknown
AN1631.2	0.000209924	3.11791		Ortholog(s) have L-methionine secondary active transmembrane transporter activity, role in cysteine transport, methionine import across plasma membrane and plasma membrane localization	transmembrane transport / membrane localization	AN6327.2	5.64792e-05	2.10128		unknown	unknown
AN2608.2	0.0626666	2.77211		Ortholog(s) have intracellular localization	transmembrane transport / membrane localization	AN7888.2	0.00152595	2.03309		unknown	unknown
AN0694.2	0.00401924	2.45061		Ortholog(s) have intracellular localization	transmembrane transport / membrane localization
AN9219.2	0.0683714	2.35963		Has domain(s) with predicted role in transmembrane transport and integral component of membrane localization	transmembrane transport / membrane localization
AN3888.2	0.000619636	2.33143		Ortholog(s) have basic amino acid transmembrane transporter activity	transmembrane transport / membrane localization
AN8366.2	0.0742285	2.15101		Has domain(s) with predicted role in transmembrane transport and integral component of membrane localization	transmembrane transport / membrane localization
AN7295.2	4.22e-05	2.13479		Putative transmembrane transporter; upregulated in A. oryzae and A. nidulans under hypoxic growth conditions	transmembrane transport / membrane localization
AN9174.2	0.00482482	2.08168		Has domain(s) with predicted role in transmembrane transport and membrane localization	transmembrane transport / membrane localization
AN5269.2	0.00669846	6.21332		Unknown	unknown
AN1261.2	0.0176655	5.32269		Protein of unknown function; transcript is induced by nitrate	unknown
AN2186.2	0.0317675	4.29102		unknown	unknown
AN6935.2	0.0477405	4.24674		unknown	unknown
AN5841.2	0.000891375	4.24625		unknown	unknown
AN1600.2	4.22e-05	3.97843		unknown	unknown
AN7826.2	0.0260838	3.92353		unknown	unknown
AN7859.2	0.00769278	3.92094		unknown	unknown
AN3560.2	0.0240248	3.82982		unknown	unknown
AN3783.2	0.0658565	3.70226		unknown	unknown
AN8597.2	5.82e-07	3.69816		unknown	unknown
AN9490.2	8.3e-05	3.61574		unknown	unknown
AN8308.2	0.00780346	3.53844		unknown	unknown
AN8904.2	0.00319683	3.53098		unknown	unknown
AN6281.2	0.000539298	3.4693		unknown	unknown
AN5487.2	0.0013344	3.3486		unknown	unknown
AN2560.2	0.572952	3.179		unknown	unknown
AN2571.2	0.0108273	3.08692		unknown	unknown
AN2187.2	0.00293104	2.9995		unknown	unknown
AN8619.2	0.000345739	2.95468		unknown	unknown
AN7058.2	0.083827	2.88919		unknown	unknown
AN8593.2	0.0621115	2.71915		unknown	unknown
AN9163.2	0.0116814	2.71221		unknown	unknown
AN4257.2	4.7e-09	2.64812		unknown	unknown
AN2228.2	0.00608118	2.64665		unknown	unknown
AN0610.2	0.00841203	2.54543		unknown	unknown
AN0723.2	0.000936203	2.53236		unknown	unknown
AN7992.2	0.000153482	2.50967		unknown	unknown
AN3414.2	0.00774874	2.40673		unknown	unknown
AN5424.2	0.00312393	2.29464		unknown	unknown
AN1302.2	0.0688825	2.20498		unknown	unknown
AN9220.2	0.0648298	2.12989		unknown	unknown
AN7266.2	0.000550641	2.10932		unknown	unknown
AN2941.2	0.394191	2.09754		unknown	unknown
AN9364.2	0.0775655	2.0596		unknown	unknown
AN0468.2	0.000644067	2.04968		unknown	unknown
AN1574.2	3.37e-05	2.0007		unknown	unknown
AN5271.2	0.00142181	6.90483		unknown	unknown
AN9190.2	0.0125822	2.82097		unknown	unknown
AN5537.2	0.000421059	2.15972		unknown	unknown
AN1692.2	0.0109162	2.1043		unknown	unknown

[truncated: 2 more sheets: Time Point 90, Time Point 120]
