# Supplementary material for: Micafungin-Induced Cell Wall Damage Stimulates Morphological Changes Consistent with Microcycle Conidiation in Aspergillus nidulans
Source: J Fungi (Basel). 2021 Jun 29;7(7):525. doi: 10.3390/jof7070525 (PMC8306900; doi:10.3390/jof7070525)
Supplement: Supplementary file 1 [file jof-07-00525-s001.zip › Supplemental Figures_V3/Supplemental Table S3 qPCR Primers.xlsx]

## Sheet: Sheet1
qPCR Primers
Primers	brlA_F	GTCGCAATCGATACGTCGCC
	brlA_R	ATTCATCCCAGCCGTCCAGG
	µORF brlA_F	CACAGGTCATCAAGCAGGTG
	µORF brlA_R	CCGTTTGCTATGGGTCTTCG
	H2B_F	CGCGGAAAGACCAGGAAGGA
	H2B_R	ACCGCGCGTAAGAGCAAATA
