# Supplementary material for: Micafungin-Induced Cell Wall Damage Stimulates Morphological Changes Consistent with Microcycle Conidiation in Aspergillus nidulans
Source: J Fungi (Basel). 2021 Jun 29;7(7):525. doi: 10.3390/jof7070525 (PMC8306900; doi:10.3390/jof7070525)
Supplement: Supplementary file 1 [file jof-07-00525-s001.zip › Supplemental Figures_V3/Supplemental Table S1 Strains used in this Study.xlsx]

## Sheet: Sheet1
Strains Name	Genotype	Reference
WT	pyrG+; wA3; argB2; ΔnkuAku70::argB pyroA4; sE15 nirA14 chaA1 fwA1	SouzA et al., 2013
△mpkA	pyrG+; wA3; argB2; ΔnkuAku70::argB; ΔmpkA::pyroA4; sE15 nirA14 chaA1 fwA1	SouzA et al., 2013
alcA::brlA	pyrG89; pyroA4; nkuA::argB; aclA::brlA	Si et al., 2016
brlA42	biA1; brlA42	Gems et. al., 1994
